# Supplementary material for: A gene expression signature of TREM2hi macrophages and γδ T cells predicts immunotherapy response
Source: Nat Commun. 2020 Oct 8;11:5084. doi: 10.1038/s41467-020-18546-x (PMC7545100; doi:10.1038/s41467-020-18546-x)
Supplement: Supplementary file 4 — Supplementary Dataset 1 [file 41467_2020_18546_MOESM4_ESM.xlsx]

## Sheet: Sheet1
Supplementary Data 1. Single-cell differential expression (DE) analyses results of cluster 6 macrophages (Inflammatory macrophages).
Gene	p_val	avg_logFC	pct.1	pct.2	p_val_adj
APOE	6.32831e-152	-1.05436	0.045	0.696	2.24155e-147
APOC1	1.47222e-150	-1.10864	0.069	0.745	5.21475e-146
C1QC	3.58261e-138	-0.997888	0.164	0.851	1.269e-133
PLTP	1.11969e-137	-0.957181	0.088	0.745	3.96604e-133
LYZ	8.45058e-112	0.423191	0.978	0.912	2.99328e-107
SLCO2B1	1.45897e-109	-0.81057	0.151	0.75	5.16782e-105
A2M	6.5612e-107	-0.805888	0.139	0.737	2.32404e-102
TREM2	3.11626e-106	-0.878502	0.074	0.607	1.10381e-101
ECM1	1.7635e-102	-0.627609	0.023	0.5	6.24648e-98
IFI30	1.10698e-99	0.335494	0.988	0.948	3.92104e-95
C1QA	6.66125e-99	-0.830799	0.213	0.851	2.35948e-94
C1QB	2.91427e-98	-0.852799	0.202	0.804	1.03226e-93
HLA-DRA	3.2213e-98	0.295748	0.977	0.966	1.14102e-93
ITGAX	4.76295e-98	0.503579	0.958	0.818	1.68708e-93
CST3	6.51608e-98	0.36219	0.956	0.924	2.30806e-93
CFP	1.06577e-97	1.06924	0.667	0.162	3.77506e-93
LCP1	1.35008e-91	0.285946	0.966	0.948	4.78212e-87
LSP1	3.16314e-90	0.561675	0.925	0.606	1.12042e-85
COTL1	3.48673e-89	0.408443	0.956	0.886	1.23503e-84
WARS	1.22002e-88	0.465515	0.894	0.799	4.32145e-84
SAT1	2.70915e-85	0.332964	0.997	0.989	9.59608e-81
ACE	4.50613e-85	-0.406976	0.048	0.479	1.59612e-80
TIMP1	1.12182e-84	0.528858	0.883	0.761	3.97359e-80
FGR	1.91033e-83	0.599387	0.851	0.653	6.76657e-79
RP11-1143G9.4	3.18806e-83	0.369097	0.963	0.893	1.12924e-78
FCN1	5.27009e-82	0.845837	0.725	0.404	1.86672e-77
MAF	4.20903e-81	-0.471652	0.127	0.625	1.49088e-76
MMP14	1.01523e-80	-0.460655	0.068	0.515	3.59606e-76
RP11-792D21.2	3.10864e-80	-0.613712	0.099	0.575	1.10111e-75
GPNMB	2.72281e-79	-0.652233	0.226	0.802	9.64447e-75
ACTB	9.44297e-79	0.222455	1	1	3.34479e-74
SLC2A5	2.97777e-76	-0.677899	0.083	0.518	1.05476e-71
H3F3A	4.89111e-75	0.249055	0.969	0.953	1.73248e-70
PSAP	4.09966e-74	0.258666	0.984	0.963	1.45214e-69
CD74	6.89068e-74	0.23469	0.993	0.998	2.44075e-69
C2	5.39178e-73	-0.690253	0.114	0.576	1.90982e-68
FRMD4A	6.68459e-73	-0.457444	0.047	0.433	2.36775e-68
SH3BGRL3	1.11188e-72	0.228161	0.983	0.985	3.93839e-68
TMSB10	1.86001e-72	0.213692	0.994	0.998	6.58833e-68
CD276	5.82047e-72	-0.583804	0.083	0.508	2.06167e-67
HLA-DRB1	1.01721e-71	0.24816	0.965	0.974	3.60306e-67
H3F3B	6.35876e-71	0.24871	0.982	0.981	2.25234e-66
HLA-DRB5	6.63402e-71	0.284849	0.956	0.948	2.34984e-66
HLA-DRB6	8.49986e-71	0.265626	0.943	0.92	3.01074e-66
S100A11	2.6449e-70	0.242757	0.972	0.953	9.36849e-66
OLFML2B	3.2553e-70	-0.59355	0.073	0.492	1.15306e-65
MT1F	6.1326e-70	-0.631627	0.095	0.529	2.17223e-65
NAMPT	3.33715e-69	0.410615	0.914	0.834	1.18205e-64
GABARAP	3.53715e-69	0.246919	0.964	0.956	1.25289e-64
SLC7A8	3.84621e-69	-0.552659	0.041	0.416	1.36237e-64
PABPC1	7.11043e-69	0.219398	0.994	0.997	2.51858e-64
MT1G	1.0997e-68	-0.757901	0.064	0.448	3.89525e-64
COLEC12	1.64722e-68	-0.401657	0.034	0.385	5.83461e-64
H3F3AP4	1.86468e-68	0.245186	0.95	0.948	6.60488e-64
CTB-147C22.3	2.07029e-68	-0.496839	0.12	0.552	7.33318e-64
NRP1	3.14677e-68	-0.553088	0.22	0.719	1.11462e-63
GPX3	1.62593e-67	-0.571803	0.122	0.568	5.7592e-63
CCL5	3.71007e-67	-0.757737	0.126	0.537	1.31414e-62
PTMA	6.39671e-67	0.196854	0.987	0.985	2.26578e-62
ARPC3	6.60301e-67	0.229091	0.949	0.94	2.33885e-62
FTH1	1.16074e-66	0.244346	0.999	0.995	4.11144e-62
PPIC	1.85684e-66	-0.483665	0.004	0.305	6.57711e-62
MT1X	6.16606e-66	-0.642258	0.149	0.612	2.18408e-61
HLA-DPA1	9.79592e-66	0.238734	0.934	0.95	3.46981e-61
PFN1	1.42221e-65	0.185823	0.975	0.985	5.0376e-61
MTRNR2L2	2.17616e-65	0.313412	0.981	0.955	7.70817e-61
ZFP36	2.67779e-65	0.30816	0.97	0.946	9.485e-61
SPP1	2.92534e-65	-0.666399	0.209	0.709	1.03618e-60
DAB2	4.78008e-65	-0.51895	0.209	0.695	1.69315e-60
PDPN	5.10034e-65	-0.556717	0.036	0.378	1.80659e-60
SPARC	5.7527e-65	-0.55561	0.009	0.313	2.03767e-60
GPR34	6.00266e-65	-0.592979	0.063	0.446	2.1262e-60
NAPSB	6.08801e-65	0.894385	0.542	0.136	2.15643e-60
SRGN	1.0264e-64	0.244536	0.974	0.979	3.63561e-60
RNASE1	1.38651e-64	-0.756499	0.098	0.51	4.91116e-60
MT-CO1	1.77274e-64	0.238975	1	1	6.27923e-60
FN1	2.94709e-64	-0.628442	0.178	0.656	1.04389e-59
CFL1	3.84878e-64	0.184305	0.983	0.989	1.36328e-59
EEF1A1	1.03179e-63	0.178627	0.994	0.998	3.6547e-59
NUPR1	1.5142e-63	-0.659807	0.016	0.323	5.36344e-59
TPM3	1.52187e-63	0.216005	0.937	0.945	5.3906e-59
RP11-1008C21.1	1.70917e-63	-0.545973	0.013	0.318	6.05406e-59
MT1E	2.09617e-63	-0.609096	0.106	0.523	7.42483e-59
EIF4A1	3.71534e-63	0.222123	0.944	0.955	1.31601e-58
OAZ1	9.43204e-63	0.203483	0.977	0.984	3.34092e-58
MT-ND4	2.53316e-62	0.236452	1	0.997	8.9727e-58
HSD3B7	3.02591e-62	-0.529916	0.082	0.471	1.07181e-57
RPS9	3.26525e-62	0.209232	0.979	0.987	1.15658e-57
ARPC2	4.48617e-62	0.187387	0.952	0.959	1.58905e-57
ACP2	7.20197e-62	-0.537943	0.194	0.682	2.55101e-57
FOLR2	7.31136e-62	-0.664173	0.073	0.45	2.58976e-57
HPGDS	7.64196e-62	-0.547362	0.018	0.326	2.70686e-57
FCER1G	1.24258e-61	0.237945	0.935	0.932	4.40133e-57
RPL8	2.09308e-61	0.187741	0.962	0.976	7.41389e-57
TYROBP	3.9569e-61	0.244804	0.947	0.935	1.40157e-56
MT-RNR2	4.28509e-61	0.228551	1	1	1.51782e-56
ACTG1	5.72882e-61	0.179123	0.963	0.976	2.02921e-56
SEPP1	6.15736e-61	-0.681273	0.009	0.297	2.181e-56
LST1	7.43664e-61	0.377999	0.83	0.763	2.63413e-56
SERPINA1	1.02832e-60	0.313915	0.868	0.843	3.6424e-56
CTSS	1.06258e-60	0.266612	0.954	0.94	3.76376e-56
HLA-DPB1	1.06833e-60	0.24698	0.917	0.933	3.78411e-56
GRN	1.07377e-60	0.23084	0.949	0.935	3.80341e-56
MT-ND1	1.8887e-60	0.236353	0.998	1	6.68995e-56
VIM	3.20042e-60	0.22872	0.971	0.942	1.13362e-55
MALAT1	6.06532e-60	0.263032	1	0.989	2.1484e-55
MT-CO2	9.99052e-60	0.233695	0.997	0.997	3.53874e-55
PTGR1	1.63117e-59	-0.49077	0.049	0.39	5.77778e-55
MT-ND5	2.94519e-59	0.234609	0.982	0.997	1.04322e-54
PLAUR	3.81015e-59	0.370383	0.866	0.826	1.34959e-54
FGD2	5.1289e-59	0.422203	0.88	0.808	1.81671e-54
TMEM37	1.03681e-58	-0.504667	0.009	0.289	3.67247e-54
EIF1	1.06257e-58	0.212695	0.982	0.99	3.76372e-54
FKBP9	1.12956e-58	-0.369067	0.049	0.391	4.00102e-54
FAM213A	1.20745e-58	-0.460637	0.04	0.367	4.2769e-54
CD55	1.35837e-58	0.486935	0.853	0.731	4.81148e-54
DUSP1	1.96754e-58	0.315187	0.944	0.929	6.96923e-54
SPRED1	1.988e-58	-0.370339	0.098	0.479	7.04168e-54
MT-ATP6	2.11051e-58	0.233396	0.996	0.989	7.47564e-54
NR1H3	2.54646e-58	-0.516321	0.102	0.494	9.0198e-54
MT-ND4L	2.753e-58	0.226945	0.998	0.997	9.75139e-54
CDKN1A	3.15224e-58	0.520363	0.816	0.62	1.11655e-53
SLC38A6	3.47933e-58	-0.471459	0.141	0.57	1.23241e-53
ANXA5	3.92334e-58	0.246793	0.928	0.904	1.38969e-53
HNRNPA2B1	6.84818e-58	0.221606	0.94	0.938	2.42569e-53
CLIC1	1.04112e-57	0.213285	0.94	0.935	3.68774e-53
MYD88	2.01008e-57	0.384644	0.811	0.737	7.11991e-53
EEF1A1P5	2.12491e-57	0.158851	0.964	0.981	7.52666e-53
TMSB4X	2.65396e-57	0.180608	0.996	0.998	9.40058e-53
NEAT1	2.75107e-57	0.304585	0.991	0.972	9.74455e-53
CDC42	3.20257e-57	0.201846	0.949	0.958	1.13438e-52
MT-RNR1	3.67862e-57	0.219506	1	1	1.303e-52
TSPAN15	4.3465e-57	-0.462503	0.022	0.32	1.53957e-52
AC092484.1	4.79146e-57	-0.515828	0.011	0.287	1.69718e-52
HLA-B	5.83959e-57	0.203903	1	1	2.06844e-52
ITGB2	7.10413e-57	0.19975	0.963	0.956	2.51635e-52
PTPRE	7.11405e-57	0.462043	0.825	0.716	2.51987e-52
RPL4	9.15629e-57	0.171327	0.958	0.974	3.24325e-52
ME1	1.19553e-56	-0.478424	0.039	0.356	4.23468e-52
RHOA	1.2986e-56	0.200499	0.95	0.942	4.59978e-52
NRP2	2.71512e-56	-0.38644	0.143	0.57	9.61723e-52
FCHO2	2.71668e-56	-0.401877	0.122	0.523	9.62277e-52
STEAP3	3.26256e-56	-0.448114	0.114	0.515	1.15563e-51
VMP1	7.70829e-56	0.309742	0.949	0.927	2.73035e-51
ENO1	9.4066e-56	0.185687	0.937	0.937	3.33191e-51
TPT1	2.55446e-55	0.184691	0.991	0.997	9.04814e-51
SAMHD1	3.90766e-55	0.28839	0.854	0.857	1.38413e-50
YWHAZ	5.42152e-55	0.189744	0.978	0.979	1.92036e-50
GNB2L1	1.3304e-54	0.176408	0.965	0.977	4.71243e-50
PRELID1	3.20862e-54	0.31767	0.807	0.784	1.13652e-49
ARPC1B	3.90222e-54	0.186346	0.915	0.937	1.38221e-49
MT-ATP8	4.55178e-54	0.235988	0.969	0.958	1.61229e-49
SCD	4.67717e-54	-0.406767	0.161	0.581	1.6567e-49
FCGBP	5.45915e-54	-0.431715	0.015	0.279	1.93369e-49
RPL13	5.71132e-54	0.172347	0.977	0.997	2.02301e-49
MT1H	5.80494e-54	-0.657591	0.042	0.343	2.05617e-49
DDX5	6.81104e-54	0.199678	0.983	0.989	2.41254e-49
PID1	7.77684e-54	0.707761	0.464	0.104	2.75464e-49
RPL41	8.54239e-54	0.160443	0.99	1	3.0258e-49
SERPINB9	1.05477e-53	0.416892	0.85	0.792	3.73611e-49
PMP22	1.36168e-53	-0.511238	0.183	0.633	4.8232e-49
SLC29A1	1.38428e-53	-0.436443	0.13	0.531	4.90327e-49
IL7R	2.2466e-53	-0.565023	0.134	0.515	7.95769e-49
STK17B	2.72597e-53	0.392961	0.897	0.786	9.65565e-49
RPL18A	5.38894e-53	0.167097	0.966	0.984	1.90882e-48
MT-ND3	5.46794e-53	0.229044	0.97	0.969	1.9368e-48
VSIG4	6.04109e-53	-0.558315	0.278	0.773	2.13981e-48
HLA-C	6.53136e-53	0.180823	0.998	1	2.31347e-48
AIF1	9.69223e-53	0.231172	0.902	0.896	3.43308e-48
MT-ND2	1.04976e-52	0.216722	0.994	0.998	3.71836e-48
MYL6	1.2932e-52	0.163596	0.958	0.982	4.58065e-48
MT-CYB	1.29939e-52	0.233404	0.99	0.989	4.60256e-48
DFNA5	2.57947e-52	-0.451446	0.05	0.364	9.13675e-48
RPL10	2.86953e-52	0.162916	0.98	0.998	1.01642e-47
PROS1	3.89682e-52	-0.353618	0.018	0.286	1.38029e-47
RPLP2	3.89699e-52	0.169869	0.97	0.972	1.38035e-47
PLA2G15	4.31515e-52	-0.484236	0.131	0.534	1.52847e-47
HLA-DQB1	6.10587e-52	0.273897	0.889	0.901	2.16276e-47
CD59	6.32656e-52	-0.496831	0.18	0.607	2.24093e-47
FGD5	6.72184e-52	-0.284399	0.011	0.266	2.38094e-47
RPS11	8.43595e-52	0.168798	0.961	0.979	2.9881e-47
PKM	9.91945e-52	0.200905	0.953	0.937	3.51357e-47
GAL3ST4	9.95468e-52	-0.48456	0.056	0.367	3.52605e-47
JUNB	1.05196e-51	0.247329	0.955	0.956	3.72614e-47
VAT1	1.11091e-51	-0.47477	0.217	0.664	3.93496e-47
HNRNPH1	1.17558e-51	0.208071	0.992	0.992	4.16403e-47
SERF2	2.23904e-51	0.168423	0.965	0.981	7.93089e-47
RPS24	3.07594e-51	0.165833	0.958	0.977	1.08953e-46
FGL2	3.76664e-51	0.401493	0.81	0.735	1.33418e-46
CNRIP1	5.17641e-51	-0.366832	0.009	0.256	1.83354e-46
RPL11	6.21599e-51	0.161548	0.962	0.989	2.20177e-46
EEF2K	6.91295e-51	-0.352258	0.109	0.472	2.44863e-46
PPIA	8.66418e-51	0.143061	0.96	0.974	3.06894e-46
PIK3IP1	1.04046e-50	-0.54457	0.095	0.435	3.6854e-46
APOBEC3A	1.6808e-50	0.926659	0.429	0.091	5.95355e-46
RP5-940J5.9	1.86181e-50	0.168659	0.979	0.987	6.59473e-46
ARHGDIB	2.52753e-50	0.163757	0.934	0.963	8.95277e-46
NFKBIA	2.72637e-50	0.320521	0.894	0.894	9.65707e-46
RPL6	4.34353e-50	0.158533	0.94	0.976	1.53852e-45
IL2RA	5.69858e-50	-0.459467	0.061	0.375	2.01849e-45
B2M	6.6523e-50	0.177773	0.998	1	2.35631e-45
NBL1	7.72926e-50	-0.282441	0.006	0.242	2.73778e-45
FAU	9.05883e-50	0.166089	0.945	0.971	3.20873e-45
RBM39	3.08993e-49	0.241196	0.956	0.953	1.09448e-44
RPL28	3.30481e-49	0.152505	0.974	0.997	1.1706e-44
HCK	3.36913e-49	0.306268	0.844	0.805	1.19338e-44
PSME1	3.51945e-49	0.171711	0.924	0.961	1.24663e-44
RPS8	4.45753e-49	0.150678	0.951	0.984	1.5789e-44
RPS3A	4.66834e-49	0.146439	0.966	0.992	1.65357e-44
RPL26	5.151e-49	0.168004	0.943	0.959	1.82453e-44
ANXA2	5.27564e-49	0.199431	0.921	0.899	1.86869e-44
RPL9	8.06016e-49	0.143839	0.941	0.979	2.85499e-44
RPL19	9.3138e-49	0.149124	0.965	0.99	3.29904e-44
ACO1	9.36975e-49	-0.397544	0.102	0.437	3.31886e-44
AIFM2	2.01896e-48	-0.331308	0.028	0.294	7.15134e-44
HNRNPK	2.08628e-48	0.176171	0.923	0.955	7.38981e-44
MT-CO3	2.23862e-48	0.209991	0.988	0.987	7.9294e-44
UBA52	2.70037e-48	0.14822	0.953	0.982	9.565e-44
ALDOA	4.0064e-48	0.174039	0.952	0.961	1.41911e-43
RND3	5.88168e-48	-0.355035	0.004	0.231	2.08335e-43
PDLIM4	8.97138e-48	-0.429848	0.029	0.294	3.17775e-43
TYMP	9.59081e-48	0.308879	0.88	0.843	3.39716e-43
UBC	1.03784e-47	0.193533	0.977	0.99	3.67614e-43
RPS16	3.3249e-47	0.149222	0.95	0.979	1.17771e-42
RPL7A	3.92176e-47	0.154172	0.936	0.958	1.38913e-42
RPL7	4.17463e-47	0.151461	0.942	0.977	1.4787e-42
RNASEK	5.35598e-47	0.175638	0.92	0.94	1.89714e-42
ABCC3	5.37611e-47	-0.377141	0.142	0.529	1.90427e-42
HNRNPA1	5.94598e-47	0.148556	0.928	0.968	2.10612e-42
PROCR	1.45146e-46	-0.427985	0.07	0.381	5.14121e-42
LPIN3	1.46848e-46	-0.292406	0.015	0.252	5.20152e-42
EIF5A	2.90041e-46	0.210814	0.933	0.956	1.02735e-41
PLAU	4.19942e-46	-0.479571	0.204	0.625	1.48748e-41
CTD-2031P19.4	4.35365e-46	0.15683	0.956	0.966	1.54211e-41
SMPDL3A	5.33081e-46	-0.434395	0.149	0.528	1.88822e-41
LAMB2	5.33616e-46	-0.398072	0.038	0.31	1.89012e-41
S100A6	5.62309e-46	0.239388	0.914	0.903	1.99175e-41
RPL34	6.88355e-46	0.170689	0.939	0.948	2.43822e-41
GSTP1	8.33632e-46	0.205504	0.842	0.878	2.95281e-41
NACA	9.36765e-46	0.165298	0.937	0.958	3.31811e-41
RPL15	1.23929e-45	0.131859	0.963	0.994	4.38967e-41
DSC2	1.32943e-45	-0.312515	0.158	0.539	4.70898e-41
RPL13A	1.63235e-45	0.134632	0.968	0.994	5.78195e-41
TPI1	2.49767e-45	0.17499	0.921	0.937	8.84701e-41
LILRA5	3.41205e-45	0.697123	0.568	0.256	1.20858e-40
RPS19	5.46939e-45	0.13828	0.962	0.987	1.93731e-40
CAPZA1	5.77341e-45	0.178995	0.934	0.968	2.045e-40
MMP2	6.2033e-45	-0.379229	0.015	0.245	2.19727e-40
PRKCDBP	8.34648e-45	-0.420066	0.054	0.338	2.95641e-40
S100A10	9.36801e-45	0.206054	0.898	0.899	3.31824e-40
FOS	1.02675e-44	0.232092	0.916	0.929	3.63684e-40
RPL21	1.05496e-44	0.140839	0.945	0.979	3.73677e-40
RPS28	1.0838e-44	0.154891	0.947	0.958	3.83893e-40
THEMIS2	1.21093e-44	0.321759	0.823	0.791	4.28925e-40
RPS3	1.33914e-44	0.126752	0.96	0.987	4.74337e-40
MT1M	2.22849e-44	-0.414017	0.034	0.286	7.89352e-40
RPL17	4.4027e-44	0.130101	0.952	0.985	1.55948e-39
RPS2	4.57866e-44	0.174104	0.93	0.951	1.62181e-39
PFDN5	5.96789e-44	0.203704	0.908	0.929	2.11389e-39
RPL5	1.05923e-43	0.121684	0.946	0.987	3.75189e-39
RPS14	1.1674e-43	0.136167	0.947	0.982	4.13504e-39
SLC37A4	1.26668e-43	-0.364614	0.063	0.347	4.4867e-39
TAGLN2	1.40361e-43	0.201739	0.885	0.903	4.97174e-39
CAP1	1.66292e-43	0.18093	0.888	0.914	5.89022e-39
HLA-A	1.8191e-43	0.16222	0.99	0.997	6.44343e-39
RPS18	1.93675e-43	0.131935	0.949	0.979	6.86015e-39
FLNA	1.94539e-43	0.298884	0.899	0.839	6.89076e-39
ANKH	2.06332e-43	-0.322823	0.113	0.445	7.30848e-39
RPS13	2.25592e-43	0.144109	0.933	0.966	7.99071e-39
MITF	2.48912e-43	-0.39021	0.165	0.542	8.81673e-39
BCL2A1	3.47799e-43	0.439308	0.746	0.672	1.23194e-38
GAPDH	3.87736e-43	0.141941	0.981	0.99	1.3734e-38
ICA1	4.05754e-43	-0.368725	0.023	0.261	1.43722e-38
GPX1	4.65533e-43	0.169665	0.905	0.932	1.64897e-38
C1orf162	4.65903e-43	0.332572	0.81	0.776	1.65028e-38
HNRNPC	4.93955e-43	0.164589	0.928	0.961	1.74964e-38
MRC1L1	5.4034e-43	-0.418838	0.255	0.67	1.91394e-38
RPLP1	5.82708e-43	0.131409	0.966	0.994	2.06401e-38
RAB7A	6.08497e-43	0.208321	0.896	0.907	2.15536e-38
C9orf72	6.51427e-43	0.420745	0.804	0.727	2.30742e-38
SLC25A6	8.73573e-43	0.174971	0.932	0.935	3.09428e-38
CORO1A	9.06259e-43	0.253033	0.879	0.859	3.21006e-38
HLA-DMA	9.59871e-43	0.212508	0.869	0.898	3.39996e-38
RPL3	1.02184e-42	0.122971	0.964	0.984	3.61947e-38
GSTT1	1.09983e-42	-0.418336	0.05	0.32	3.89571e-38
FTH1P10	1.64839e-42	0.272998	0.908	0.817	5.83878e-38
COX4I1	1.86661e-42	0.163306	0.924	0.95	6.61172e-38
RPS15	2.85457e-42	0.132874	0.945	0.976	1.01112e-37
EEF2	3.492e-42	0.1443	0.936	0.964	1.2369e-37
HLA-H	5.50795e-42	0.15267	0.982	0.99	1.95097e-37
EEF1G	9.16796e-42	0.119452	0.931	0.981	3.24738e-37
ASPH	1.23571e-41	-0.36165	0.248	0.688	4.37702e-37
FPR1	1.57855e-41	0.484182	0.704	0.562	5.59137e-37
ARPC4	2.01983e-41	0.15278	0.902	0.933	7.15444e-37
PTPRC	2.41807e-41	0.185758	0.983	0.984	8.56504e-37
LILRB2	2.9507e-41	0.376241	0.806	0.776	1.04517e-36
LPAR5	4.10827e-41	-0.334089	0.061	0.331	1.45519e-36
SDC3	4.73535e-41	-0.306869	0.097	0.403	1.67731e-36
MYADM	4.81861e-41	0.330299	0.854	0.799	1.7068e-36
CLEC7A	5.81511e-41	0.278096	0.88	0.83	2.05977e-36
RPS23	6.63317e-41	0.13754	0.92	0.964	2.34954e-36
ALDH7A1	8.18885e-41	-0.349838	0.017	0.231	2.90057e-36
PSME2	8.52965e-41	0.240176	0.828	0.846	3.02129e-36
MTRNR2L8	9.08294e-41	0.282337	0.925	0.89	3.21727e-36
RPS6	1.49496e-40	0.11829	0.95	0.987	5.29529e-36
RPL39	1.73836e-40	0.13695	0.917	0.953	6.15743e-36
IFITM2	2.21217e-40	0.292983	0.873	0.856	7.83573e-36
RPL18AP3	2.32176e-40	0.184672	0.887	0.898	8.22391e-36
LHFPL2	2.67539e-40	-0.324359	0.211	0.606	9.4765e-36
PLAC8	3.06276e-40	0.729803	0.394	0.094	1.08486e-35
SIGLEC14	3.27472e-40	0.488998	0.693	0.481	1.15994e-35
SCARB1	3.33509e-40	-0.362822	0.182	0.562	1.18132e-35
TMSB4XP8	3.8849e-40	0.145504	0.955	0.982	1.37607e-35
PPP1R15A	3.97491e-40	0.249147	0.914	0.925	1.40795e-35
MPEG1	5.0715e-40	0.400922	0.768	0.726	1.79638e-35
MAPK13	5.59691e-40	-0.319298	0.048	0.305	1.98248e-35
PPP1CB	5.9445e-40	0.191349	0.922	0.948	2.1056e-35
RPLP0	6.04988e-40	0.11889	0.945	0.982	2.14293e-35
GATM	6.2624e-40	-0.44977	0.061	0.328	2.2182e-35
SERP1	8.69517e-40	0.248266	0.834	0.838	3.07992e-35
RAB13	1.01545e-39	-0.40388	0.204	0.607	3.59682e-35
GNG5	1.0575e-39	0.182765	0.847	0.883	3.74576e-35
AFAP1	1.445e-39	-0.223896	0.022	0.242	5.11834e-35
CECR1	1.52451e-39	0.359942	0.78	0.706	5.39998e-35
DAZAP2	2.44695e-39	0.176153	0.917	0.945	8.66736e-35
FTL	2.78595e-39	0.172306	0.997	0.997	9.86813e-35
MRC1	2.82423e-39	-0.348568	0.19	0.554	1.00037e-34
ACY1	2.84869e-39	-0.364017	0.078	0.372	1.00903e-34
PLEK2	3.45747e-39	-0.348083	0.037	0.279	1.22467e-34
RPL10A	3.55797e-39	0.128511	0.914	0.955	1.26027e-34
MS4A4A	4.78447e-39	-0.447532	0.295	0.726	1.69471e-34
WFS1	4.96585e-39	-0.276174	0.021	0.237	1.75895e-34
LPL	5.13261e-39	-0.336555	0.02	0.232	1.81802e-34
RPL18	5.22995e-39	0.129213	0.914	0.956	1.8525e-34
ENPP4	5.70497e-39	-0.287979	0.069	0.344	2.02076e-34
IGSF21	6.16121e-39	-0.285651	0.001	0.18	2.18236e-34
TPP1	6.2216e-39	0.172194	0.946	0.948	2.20375e-34
CLDN7	7.50551e-39	-0.324382	0.02	0.235	2.65853e-34
CD52	8.37287e-39	0.525796	0.661	0.409	2.96575e-34
HCLS1	9.29141e-39	0.195619	0.882	0.907	3.29111e-34
LAPTM5	1.01943e-38	0.154476	0.989	0.985	3.61091e-34
RPS27	1.12285e-38	0.118366	0.946	0.979	3.97724e-34
RPL35A	1.28825e-38	0.130449	0.931	0.961	4.56311e-34
SELL	1.39592e-38	0.663942	0.469	0.179	4.94448e-34
MYO7A	2.49418e-38	-0.308297	0.051	0.304	8.83463e-34
NAMPTL	2.84099e-38	0.413705	0.799	0.732	1.00631e-33
PLEK	3.04198e-38	0.278133	0.808	0.838	1.0775e-33
ARPC5	3.22114e-38	0.170261	0.876	0.903	1.14096e-33
C1orf54	3.22487e-38	-0.41542	0.185	0.567	1.14228e-33
FARP1	3.49934e-38	-0.282235	0.03	0.253	1.2395e-33
RPL30	4.55399e-38	0.107702	0.923	0.977	1.61307e-33
PTPRM	4.88161e-38	-0.257351	0.016	0.218	1.72911e-33
CD48	6.17962e-38	0.446647	0.677	0.513	2.18888e-33
MT1L	1.17653e-37	-0.365085	0.025	0.24	4.16738e-33
CD109	1.42253e-37	-0.215567	0.118	0.414	5.03873e-33
SPR	1.56709e-37	-0.330957	0.077	0.359	5.55078e-33
LRRFIP1	1.8077e-37	0.261716	0.913	0.904	6.40305e-33
RP11-742N3.1	2.16045e-37	0.134967	0.932	0.945	7.65251e-33
MTRNR2L12	2.22764e-37	0.180871	0.984	0.976	7.89052e-33
C10orf54	2.56957e-37	0.322107	0.811	0.792	9.10168e-33
ACTR3	2.67013e-37	0.181134	0.848	0.885	9.45787e-33
FTH1P7	3.33954e-37	0.271375	0.844	0.768	1.1829e-32
HLA-E	3.74203e-37	0.152835	0.99	0.998	1.32547e-32
FKBP1A	4.44357e-37	0.165905	0.864	0.903	1.57396e-32
NPIPB4	4.77383e-37	0.20925	0.962	0.961	1.69094e-32
KCNMA1	5.20029e-37	-0.325201	0.049	0.289	1.84199e-32
RPL23A	6.1097e-37	0.108308	0.927	0.974	2.16412e-32
AKIP1	6.95759e-37	-0.36799	0.115	0.427	2.46445e-32
RPL29	8.19529e-37	0.130316	0.911	0.951	2.90286e-32
ABCG1	1.11351e-36	-0.332986	0.202	0.56	3.94417e-32
GRB2	1.71888e-36	0.204537	0.912	0.911	6.08846e-32
MGAT1	1.83829e-36	0.266729	0.875	0.88	6.5114e-32
RNU2-2P	1.89957e-36	0.431802	0.708	0.599	6.72845e-32
MCL1	2.01386e-36	0.267973	0.866	0.885	7.13331e-32
RPL32	2.20934e-36	0.123011	0.922	0.963	7.8257e-32
TMEM236	2.31671e-36	-0.178448	0.032	0.25	8.20601e-32
WBP5	2.47326e-36	-0.325576	0.097	0.394	8.76054e-32
SLC1A3	3.14078e-36	-0.400753	0.187	0.536	1.1125e-31
AC009469.1	3.64379e-36	-0.294108	0.07	0.339	1.29067e-31
AMICA1	4.07862e-36	0.442599	0.684	0.534	1.44469e-31
RPS12	4.62084e-36	0.102034	0.928	0.979	1.63675e-31
MXD1	5.31728e-36	0.433165	0.751	0.682	1.88343e-31
EMP3	5.44531e-36	0.225088	0.873	0.883	1.92878e-31
MT1P3	5.65729e-36	-0.355788	0.022	0.224	2.00387e-31
UACA	6.11127e-36	-0.280994	0.049	0.284	2.16467e-31
RNH1	6.83109e-36	0.208913	0.803	0.828	2.41964e-31
RPS7	7.19862e-36	0.126174	0.906	0.956	2.54982e-31
RPL27A	7.97671e-36	0.109121	0.917	0.959	2.82543e-31
CD53	9.13561e-36	0.161564	0.883	0.94	3.23592e-31
EEF1D	9.34481e-36	0.154538	0.901	0.94	3.31003e-31
RP11-556E13.1	9.42344e-36	-0.257099	0.006	0.18	3.33788e-31
MSN	1.00234e-35	0.151789	0.913	0.937	3.55039e-31
ARF1	1.08821e-35	0.158984	0.878	0.919	3.85453e-31
CTD-2369P2.2	1.09503e-35	-0.402202	0.22	0.597	3.8787e-31
RPL37A	1.61605e-35	0.111427	0.922	0.969	5.72422e-31
THEM6	1.98637e-35	-0.31188	0.037	0.258	7.03592e-31
B3GNT7	2.94435e-35	-0.342943	0.107	0.394	1.04292e-30
NPL	3.23319e-35	-0.366939	0.244	0.646	1.14523e-30
SERPINH1	3.31017e-35	-0.325402	0.116	0.419	1.17249e-30
GGH	3.86811e-35	-0.339184	0.031	0.244	1.37012e-30
FUCA1	4.87935e-35	-0.369658	0.154	0.484	1.72831e-30
SUCLG2	4.96906e-35	-0.354703	0.2	0.565	1.76009e-30
GALM	5.1483e-35	-0.401558	0.257	0.63	1.82358e-30
RPS25	6.54595e-35	0.117001	0.937	0.971	2.31864e-30
CTSH	6.68809e-35	0.183991	0.809	0.852	2.36899e-30
TSPAN4	6.76992e-35	-0.377109	0.245	0.64	2.39797e-30
RPL27	7.77108e-35	0.119131	0.896	0.937	2.7526e-30
FRMD4B	8.26566e-35	-0.336687	0.244	0.623	2.92778e-30
WSB1	8.33355e-35	0.261823	0.901	0.904	2.95183e-30
CD9	9.29392e-35	-0.386343	0.258	0.695	3.292e-30
LILRB3	1.00069e-34	0.349372	0.803	0.755	3.54453e-30
RGS2	1.16054e-34	0.313131	0.791	0.769	4.11075e-30
CFLAR	1.3631e-34	0.258642	0.882	0.89	4.82823e-30
INF2	1.39278e-34	-0.276974	0.194	0.539	4.93336e-30
ATP5G2	1.78542e-34	0.144117	0.867	0.899	6.32415e-30
RPL41P1	1.83466e-34	0.121612	0.921	0.955	6.49856e-30
CACNA2D4	1.99494e-34	-0.357641	0.158	0.482	7.06629e-30
PTPRO	2.31532e-34	-0.333588	0.122	0.411	8.20109e-30
RPL12	2.65044e-34	0.117676	0.923	0.966	9.38812e-30
ACVRL1	2.65071e-34	-0.296299	0.054	0.292	9.38908e-30
GNG12	2.7296e-34	-0.225879	0.004	0.17	9.66852e-30
SCCPDH	2.88897e-34	-0.313047	0.109	0.398	1.0233e-29
LGALS3BP	3.22738e-34	-0.418415	0.251	0.649	1.14317e-29
MNDA	3.32077e-34	0.325718	0.725	0.708	1.17625e-29
TMEM106C	3.93108e-34	-0.385784	0.046	0.271	1.39243e-29
TMEM86A	4.24683e-34	-0.310346	0.053	0.287	1.50427e-29
YWHAE	4.55513e-34	0.150414	0.873	0.903	1.61347e-29
RPS27A	5.04844e-34	0.100061	0.935	0.977	1.78821e-29
ADH5	7.26817e-34	-0.341423	0.175	0.531	2.57446e-29
RPL35	8.14084e-34	0.126025	0.886	0.93	2.88357e-29
AC007362.1	8.5545e-34	-0.254805	0.013	0.193	3.03009e-29
ARID5B	9.21525e-34	-0.298579	0.277	0.659	3.26413e-29
AP1S2	1.0449e-33	0.283184	0.77	0.787	3.70113e-29
LILRA1	1.24173e-33	0.639451	0.584	0.391	4.39832e-29
DKK2	1.73402e-33	-0.248447	0.009	0.179	6.14207e-29
MYL12A	1.98075e-33	0.125957	0.883	0.953	7.016e-29
EPAS1	2.61362e-33	-0.299969	0.094	0.359	9.25771e-29
KIAA1715	3.13469e-33	-0.262904	0.158	0.471	1.11034e-28
NR4A1	3.20154e-33	0.40223	0.764	0.661	1.13402e-28
TSFM	3.76441e-33	-0.351053	0.122	0.416	1.33339e-28
WLS	3.94799e-33	-0.264614	0.019	0.205	1.39842e-28
SYNE1	4.3058e-33	-0.331075	0.172	0.476	1.52516e-28
SULF2	4.33245e-33	0.596745	0.525	0.286	1.5346e-28
ZYX	4.34319e-33	0.232724	0.872	0.86	1.5384e-28
IDH1	5.21112e-33	-0.391199	0.27	0.651	1.84583e-28
CALM2	6.39623e-33	0.126681	0.894	0.955	2.26561e-28
FUS	6.6468e-33	0.196439	0.848	0.886	2.35436e-28
CMTM6	7.39885e-33	0.250378	0.799	0.828	2.62075e-28
S1PR1	7.9753e-33	-0.364369	0.018	0.2	2.82493e-28
CD81	8.19423e-33	-0.345803	0.287	0.664	2.90248e-28
EYA2	9.48011e-33	-0.234121	0	0.149	3.35795e-28
IL1B	1.29427e-32	0.606734	0.588	0.427	4.58444e-28
SCOC	1.32553e-32	-0.328623	0.141	0.45	4.69518e-28
IGFBP4	1.36619e-32	-0.221441	0.012	0.185	4.83917e-28
NLN	1.45746e-32	-0.272415	0.094	0.354	5.16245e-28
RPS10	1.6922e-32	0.107384	0.869	0.924	5.99393e-28
RPS4X	1.70074e-32	0.0961253	0.94	0.989	6.0242e-28
NTAN1	1.86276e-32	-0.378141	0.102	0.372	6.5981e-28
PGM2L1	2.05707e-32	-0.158546	0.023	0.213	7.28635e-28
PGK1	2.36096e-32	0.122466	0.893	0.955	8.36275e-28
PCED1B-AS1	2.50458e-32	-0.422487	0.172	0.492	8.87147e-28
PSMA7	2.67711e-32	0.147266	0.853	0.899	9.4826e-28
BSCL2	2.99322e-32	-0.343063	0.151	0.474	1.06023e-27
WI2-1896O14.1	3.00192e-32	-0.302446	0.074	0.32	1.06331e-27
NFKBIZ	3.42971e-32	0.344823	0.796	0.771	1.21484e-27
SULT1C2	3.64292e-32	-0.272902	0.004	0.159	1.29036e-27
PTGFRN	3.7278e-32	-0.226278	0.034	0.235	1.32042e-27
YWHAB	3.73453e-32	0.163571	0.858	0.903	1.32281e-27
ITGB5	3.81994e-32	-0.303815	0.032	0.231	1.35306e-27
CA11	3.82651e-32	-0.270994	0.035	0.239	1.35539e-27
TCEAL8	3.85057e-32	-0.323616	0.124	0.42	1.36391e-27
ACOT2	4.19615e-32	-0.298524	0.093	0.357	1.48632e-27
ACTBP2	4.45894e-32	0.2233	0.732	0.644	1.5794e-27
SRSF5	4.7454e-32	0.200911	0.865	0.888	1.68087e-27
CHCHD2	6.11061e-32	0.129813	0.818	0.881	2.16444e-27
CRYL1	6.35138e-32	-0.32056	0.139	0.442	2.24972e-27
ECHDC2	6.73146e-32	-0.310859	0.058	0.287	2.38435e-27
GATA3	6.96473e-32	-0.263476	0.017	0.19	2.46698e-27
TM6SF1	7.74623e-32	-0.328462	0.196	0.552	2.74379e-27
CALU	9.45771e-32	-0.355531	0.283	0.664	3.35002e-27
LMAN1	9.93125e-32	-0.304792	0.17	0.49	3.51775e-27
FOSB	1.07948e-31	0.252224	0.864	0.859	3.82361e-27
LXN	1.08015e-31	-0.303148	0.021	0.205	3.82601e-27
CSF3R	1.10431e-31	0.425902	0.739	0.69	3.91157e-27
DOCK1	1.11165e-31	-0.192804	0.057	0.279	3.93758e-27
FAM65B	1.13014e-31	0.578296	0.412	0.148	4.00309e-27
RP11-638I2.10	1.18488e-31	0.6184	0.441	0.208	4.19695e-27
SORBS3	1.25664e-31	-0.314297	0.152	0.461	4.45114e-27
LGALS9	1.31947e-31	0.192621	0.821	0.844	4.67369e-27
BLNK	1.48169e-31	-0.315017	0.116	0.396	5.2483e-27
CCL13	1.65447e-31	-0.333346	0.003	0.154	5.8603e-27
RPL31	1.85031e-31	0.0982792	0.906	0.968	6.55397e-27
SLC38A7	1.96717e-31	-0.252541	0.13	0.419	6.9679e-27
RPL36A	2.44011e-31	0.129143	0.887	0.935	8.64313e-27
CD209	2.66195e-31	-0.280774	0.042	0.25	9.42889e-27
RGS16	2.96647e-31	-0.332212	0.047	0.256	1.05075e-26
PPIAP22	3.07904e-31	0.100283	0.889	0.933	1.09063e-26
PTPN6	3.18221e-31	0.223544	0.799	0.82	1.12717e-26
HSD17B14	3.48794e-31	-0.324541	0.009	0.169	1.23546e-26
CYBRD1	3.49238e-31	-0.324205	0.105	0.372	1.23704e-26
GTF3C1	3.94925e-31	-0.331743	0.194	0.495	1.39887e-26
TMEM9	4.83625e-31	-0.324828	0.074	0.317	1.71305e-26
IL32	4.93752e-31	-0.62779	0.064	0.276	1.74892e-26
UNC5B	5.16762e-31	-0.179017	0.028	0.216	1.83042e-26
ADORA3	5.68387e-31	-0.424439	0.094	0.341	2.01328e-26
VMO1	5.99761e-31	-0.378851	0.131	0.424	2.12441e-26
TFCP2L1	6.4751e-31	-0.14323	0.015	0.182	2.29354e-26
MLLT4	6.91858e-31	-0.18839	0.068	0.299	2.45063e-26
CCL18	7.5162e-31	-0.417852	0.015	0.182	2.66231e-26
KDM6B	7.53806e-31	0.472315	0.705	0.532	2.67006e-26
EPS8	9.97518e-31	-0.283433	0.099	0.356	3.53331e-26
CBLB	1.07683e-30	-0.380571	0.161	0.442	3.81422e-26
UCP2	1.12208e-30	0.17752	0.826	0.857	3.97452e-26
CD44	1.19091e-30	0.168377	0.928	0.961	4.21832e-26
PEAK1	1.19569e-30	-0.214235	0.153	0.44	4.23526e-26
MAT2A	1.23904e-30	0.322618	0.758	0.747	4.3888e-26
DTNB	1.32656e-30	-0.306347	0.054	0.269	4.69881e-26
LDHA	1.74946e-30	0.143994	0.893	0.94	6.19677e-26
MPC2	1.75857e-30	-0.351369	0.221	0.568	6.22902e-26
CYB5A	1.77692e-30	-0.361693	0.13	0.417	6.29403e-26
ATG3	1.84221e-30	0.265666	0.746	0.753	6.52528e-26
TCEAL4	1.86477e-30	-0.310499	0.184	0.526	6.6052e-26
GNPTAB	1.92639e-30	-0.240852	0.257	0.596	6.82345e-26
SLC16A10	2.02888e-30	-0.220327	0.073	0.305	7.18651e-26
TNS1	2.10138e-30	-0.288217	0.256	0.623	7.44329e-26
LGALS2	2.18731e-30	0.647025	0.413	0.187	7.74766e-26
ENOSF1	2.39106e-30	-0.246222	0.159	0.458	8.46936e-26
MYO1C	2.45558e-30	-0.29125	0.128	0.404	8.69789e-26
LYVE1	2.55141e-30	-0.331026	0.02	0.195	9.03736e-26
CNBP	3.48577e-30	0.136388	0.877	0.927	1.23469e-25
CXCL5	4.12638e-30	-0.32113	0.028	0.209	1.46161e-25
LIMD2	6.2817e-30	0.376329	0.713	0.599	2.22504e-25
TTL	7.66134e-30	-0.122625	0.223	0.537	2.71372e-25
BTF3	8.01105e-30	0.127633	0.865	0.924	2.83759e-25
LGALS1	9.02226e-30	0.170273	0.858	0.869	3.19578e-25
TK1	9.18726e-30	-0.341593	0.041	0.24	3.25422e-25
CADM1	9.46677e-30	-0.360345	0.059	0.278	3.35323e-25
BEST1	1.17058e-29	0.319443	0.897	0.849	4.1463e-25
MTMR2	1.23962e-29	-0.269323	0.091	0.336	4.39087e-25
ACOT1	1.2634e-29	-0.198202	0.057	0.273	4.4751e-25
CMKLR1	1.27492e-29	-0.297472	0.164	0.468	4.51589e-25
AC002055.4	1.31457e-29	-0.255883	0.162	0.459	4.65634e-25
RBM3	1.33694e-29	0.177509	0.8	0.834	4.73557e-25
RAP2A	1.37413e-29	-0.187863	0.141	0.406	4.86732e-25
HCFC1R1	1.44039e-29	-0.267881	0.215	0.56	5.10199e-25
CDK4	1.60439e-29	-0.355879	0.21	0.549	5.68291e-25
NRN1	1.63685e-29	-0.203429	0.019	0.19	5.7979e-25
CD83	1.70609e-29	0.355722	0.809	0.773	6.04316e-25
CLEC11A	1.88401e-29	-0.26882	0.108	0.373	6.67336e-25
LINC00998	2.09173e-29	-0.326371	0.187	0.519	7.40913e-25
CTSK	2.09564e-29	-0.355804	0.039	0.229	7.42298e-25
HMGB3	2.1752e-29	-0.265598	0.059	0.274	7.70478e-25
IFT122	2.23599e-29	-0.272685	0.056	0.265	7.92008e-25
SERPINB1	2.47594e-29	0.253955	0.768	0.784	8.77004e-25
ATN1	2.54742e-29	-0.177964	0.131	0.403	9.02323e-25
RPL14	2.65791e-29	0.0994991	0.894	0.959	9.41457e-25
C1orf198	2.67448e-29	-0.226321	0.034	0.219	9.47327e-25
PLOD1	4.93211e-29	-0.319871	0.254	0.633	1.747e-24
RPL9P9	5.4138e-29	0.0760062	0.904	0.961	1.91762e-24
AGPAT9	5.83884e-29	0.596253	0.295	0.071	2.06818e-24
RNF149	6.09472e-29	0.243672	0.863	0.867	2.15881e-24
MMP12	6.10411e-29	-0.377209	0.01	0.161	2.16214e-24
ADAM9	6.30463e-29	-0.310024	0.345	0.731	2.23316e-24
PCED1B	6.55206e-29	-0.288075	0.046	0.24	2.3208e-24
PTPLAD1	7.05944e-29	-0.271876	0.085	0.325	2.50052e-24
PLXNA1	7.10981e-29	-0.253619	0.159	0.442	2.51837e-24
CYB5R1	7.71917e-29	-0.310471	0.197	0.531	2.73421e-24
ATP6V0E2	8.9202e-29	-0.323499	0.085	0.325	3.15962e-24
PDE4DIP	9.20755e-29	-0.324217	0.387	0.753	3.26141e-24
CD84	1.06689e-28	-0.308326	0.416	0.8	3.77904e-24
CDKN2A	1.07738e-28	-0.268792	0.02	0.187	3.8162e-24
PSD3	1.08773e-28	-0.247159	0.093	0.336	3.85285e-24
RPL9P8	1.10226e-28	0.0748221	0.903	0.961	3.90431e-24
SLC48A1	1.19747e-28	-0.261576	0.096	0.343	4.24157e-24
PRR13	1.38917e-28	0.180922	0.803	0.859	4.92058e-24
ZFYVE21	1.49861e-28	-0.309912	0.106	0.362	5.30823e-24
MYL6B	1.54417e-28	-0.299886	0.097	0.341	5.46962e-24
STAT6	1.57558e-28	0.289374	0.788	0.784	5.58085e-24
KANSL1-AS1	1.62481e-28	-0.322696	0.059	0.274	5.75523e-24
LTBP2	1.6542e-28	-0.173647	0.023	0.193	5.85935e-24
UBE2D3	1.67038e-28	0.151338	0.899	0.945	5.91666e-24
PLSCR1	1.77195e-28	0.246718	0.806	0.802	6.27641e-24
CTC-575D19.1	1.77711e-28	0.127524	0.88	0.917	6.29471e-24
ARL3	1.78017e-28	-0.187677	0.094	0.344	6.30553e-24
DBNDD2	1.93904e-28	-0.347805	0.172	0.477	6.86826e-24
DYNLT3	1.99643e-28	-0.296219	0.132	0.406	7.07155e-24
MCM4	2.00185e-28	-0.30688	0.061	0.271	7.09075e-24
CPVL	2.05422e-28	0.308527	0.709	0.716	7.27625e-24
PDCD1LG2	2.07263e-28	-0.299267	0.061	0.271	7.34146e-24
CD99L2	2.18884e-28	-0.212462	0.103	0.359	7.75308e-24
PCK2	2.20642e-28	-0.307171	0.219	0.56	7.81535e-24
CDC37	2.41853e-28	0.215727	0.803	0.843	8.56669e-24
MYL12B	2.48074e-28	0.140808	0.831	0.891	8.78701e-24
PRDX2	2.49712e-28	-0.393435	0.278	0.651	8.84505e-24
FAM198B	3.01077e-28	-0.234088	0.213	0.541	1.06644e-23
ANKRD36B	3.13507e-28	-0.298537	0.154	0.411	1.11047e-23
LILRA2	3.156e-28	0.526029	0.552	0.326	1.11789e-23
TANC2	3.19266e-28	-0.173125	0.094	0.334	1.13087e-23
H2AFY	3.43099e-28	0.271192	0.835	0.833	1.21529e-23
RPL38	4.05782e-28	0.105214	0.889	0.943	1.43732e-23
RPL23AP7	4.43728e-28	-0.269362	0.091	0.325	1.57173e-23
HADH	4.5106e-28	-0.293533	0.124	0.388	1.5977e-23
IDO1	4.94269e-28	0.579741	0.23	0.028	1.75075e-23
RP11-572P18.1	5.30562e-28	0.118873	0.867	0.917	1.8793e-23
RPS20	5.35734e-28	0.0880337	0.915	0.974	1.89762e-23
VCAN	5.40959e-28	0.534572	0.622	0.506	1.91613e-23
ZBTB38	5.48994e-28	-0.249302	0.163	0.451	1.94459e-23
RPL24	5.49432e-28	0.121329	0.853	0.912	1.94614e-23
NCEH1	5.72859e-28	-0.257198	0.225	0.565	2.02912e-23
TP53I11	6.36937e-28	-0.301991	0.204	0.524	2.25609e-23
RPS29	6.45632e-28	0.0723079	0.899	0.964	2.28689e-23
HIBADH	6.48416e-28	-0.279866	0.098	0.351	2.29675e-23
IRF8	7.35592e-28	0.30528	0.716	0.75	2.60554e-23
P4HA2	7.4257e-28	-0.288964	0.068	0.287	2.63026e-23
RPL10P3	7.81911e-28	0.115769	0.898	0.943	2.76961e-23
TSC22D1	7.96053e-28	-0.356706	0.133	0.401	2.8197e-23
SPTAN1	9.1007e-28	-0.25786	0.239	0.56	3.22356e-23
RPL23	9.60718e-28	0.101286	0.912	0.953	3.40296e-23
STXBP2	1.01987e-27	0.248161	0.765	0.794	3.61247e-23
NCF2	1.10234e-27	0.280123	0.743	0.758	3.90458e-23
SOD2	1.25646e-27	0.240068	0.859	0.907	4.45049e-23
TFPT	1.43282e-27	-0.294046	0.149	0.435	5.07519e-23
EIF2S3	1.60163e-27	0.151295	0.87	0.916	5.67312e-23
CD300E	1.63389e-27	0.572092	0.542	0.372	5.78739e-23
ADAM12	1.92869e-27	-0.16123	0.03	0.201	6.83162e-23
APOC2	2.24982e-27	-0.418258	0.021	0.18	7.96909e-23
GSTT2	2.26638e-27	-0.208493	0.002	0.131	8.02773e-23
HNRNPL	2.35535e-27	0.171003	0.933	0.951	8.34288e-23
AKR1B1	2.43586e-27	-0.367729	0.258	0.614	8.62807e-23
SYT11	2.7844e-27	-0.261207	0.156	0.435	9.86263e-23
NFIC	2.78838e-27	-0.222467	0.302	0.619	9.87673e-23
RPSA	2.9672e-27	0.073547	0.877	0.946	1.05101e-22
ACOT11	3.04254e-27	-0.230865	0.092	0.308	1.0777e-22
MYO1F	3.04638e-27	0.261492	0.811	0.821	1.07906e-22
IER2	3.13938e-27	0.222048	0.842	0.854	1.112e-22
GALC	3.3958e-27	-0.281258	0.221	0.541	1.20282e-22
PAQR5	3.39745e-27	-0.186464	0.008	0.148	1.20341e-22
MT1JP	3.60244e-27	-0.216814	0.026	0.188	1.27602e-22
EEF1A1P6	4.05317e-27	0.167368	0.838	0.817	1.43567e-22
GLIPR2	4.34728e-27	0.305349	0.709	0.674	1.53985e-22
C3orf14	4.57075e-27	-0.262739	0.027	0.195	1.61901e-22
BDH2	4.59277e-27	-0.289712	0.039	0.222	1.6268e-22
NOTCH2NL	4.75363e-27	0.367463	0.768	0.69	1.68378e-22
MATK	5.58149e-27	-0.253999	0.048	0.239	1.97702e-22
IFITM3	6.3085e-27	0.282965	0.793	0.846	2.23453e-22
MMP9	7.48755e-27	-0.266331	0.127	0.373	2.65217e-22
GMNN	7.52557e-27	-0.274158	0.064	0.274	2.66563e-22
ANKRD52	7.55741e-27	-0.213993	0.162	0.433	2.67691e-22
CLEC10A	7.67272e-27	0.621137	0.394	0.185	2.71775e-22
ENO2	8.07144e-27	-0.264549	0.091	0.321	2.85899e-22
ANKRD36C	8.3255e-27	-0.247616	0.141	0.394	2.94898e-22
KIAA1430	8.64221e-27	-0.25934	0.101	0.339	3.06116e-22
PDZD11	8.81998e-27	-0.316636	0.153	0.432	3.12412e-22
EMP2	9.12389e-27	-0.260106	0.015	0.164	3.23177e-22
HECTD2	9.58433e-27	-0.231025	0.022	0.182	3.39486e-22
C1orf85	9.94695e-27	-0.306195	0.245	0.588	3.52331e-22
PCYOX1	1.01274e-26	-0.234805	0.055	0.252	3.58722e-22
CPM	1.06032e-26	-0.303697	0.28	0.633	3.75576e-22
TNFAIP2	1.07264e-26	0.399502	0.717	0.677	3.7994e-22
CXADR	1.11437e-26	-0.19403	0.006	0.138	3.94721e-22
MTRNR2L1	1.16055e-26	0.312117	0.816	0.781	4.11079e-22
SLFN5	1.1683e-26	-0.313174	0.168	0.43	4.13824e-22
KIAA1737	1.1992e-26	-0.214976	0.051	0.248	4.24769e-22
CKAP5	1.43083e-26	-0.254911	0.198	0.49	5.06815e-22
TMEM53	1.60295e-26	-0.255219	0.038	0.218	5.67781e-22
RP11-742B18.1	1.67633e-26	-0.212209	0.013	0.159	5.93774e-22
TET2	1.68777e-26	0.395261	0.716	0.635	5.97824e-22
DENND2D	1.86721e-26	-0.331291	0.15	0.419	6.61383e-22
MTHFD1	1.87721e-26	-0.28538	0.173	0.469	6.64926e-22
PRPSAP1	1.90743e-26	-0.300009	0.132	0.391	6.7563e-22
TMEM106B	1.96763e-26	-0.266854	0.103	0.334	6.96955e-22
CD36	1.97456e-26	0.603847	0.441	0.226	6.99409e-22
TCIRG1	1.97808e-26	0.236116	0.819	0.843	7.00657e-22
ENPP2	1.98217e-26	-0.285609	0.121	0.383	7.02103e-22
HMGN2	2.14114e-26	0.136345	0.885	0.919	7.58414e-22
PTPRF	2.25729e-26	-0.188085	0.012	0.154	7.99556e-22
hsa-mir-6723	2.40387e-26	0.287905	0.841	0.838	8.51474e-22
RASAL2	2.73631e-26	-0.129018	0.041	0.221	9.69227e-22
SLC29A3	2.76949e-26	-0.273802	0.172	0.458	9.8098e-22
BHLHE41	2.77808e-26	-0.332356	0.066	0.268	9.84025e-22
ZEB2	2.79578e-26	0.227026	0.837	0.888	9.90294e-22
SLC4A7	2.87937e-26	-0.188381	0.216	0.513	1.0199e-21
MRPL17	2.88404e-26	-0.290041	0.188	0.506	1.02155e-21
CDKN2AIP	3.5193e-26	-0.281011	0.083	0.304	1.24657e-21
GPR68	3.74524e-26	-0.229301	0.025	0.182	1.3266e-21
ZDHHC21	3.77708e-26	-0.148228	0.053	0.24	1.33788e-21
CIITA	4.01539e-26	0.333626	0.725	0.706	1.42229e-21
SLC36A1	4.62217e-26	-0.218968	0.136	0.403	1.63722e-21
DOCK5	4.6983e-26	0.351348	0.765	0.732	1.66418e-21
H2AFY2	5.79435e-26	-0.238624	0.056	0.252	2.05242e-21
CDCA7L	6.30056e-26	-0.277677	0.051	0.24	2.23172e-21
TYMS	6.36373e-26	-0.260018	0.028	0.19	2.2541e-21
JMJD1C	6.40982e-26	0.330149	0.788	0.739	2.27042e-21
POLR3GL	6.7142e-26	-0.283068	0.146	0.425	2.37824e-21
SLC46A1	6.72651e-26	-0.20278	0.053	0.245	2.3826e-21
HLA-DQA1	7.23715e-26	0.240733	0.763	0.776	2.56347e-21
SON	7.34909e-26	0.164776	0.907	0.946	2.60312e-21
IFNGR2	8.02478e-26	0.229817	0.821	0.844	2.84246e-21
RP11-159J3.1	8.84475e-26	-0.169096	0.253	0.565	3.1329e-21
RPL37	9.63869e-26	0.102709	0.865	0.917	3.41412e-21
CHID1	1.00217e-25	-0.286651	0.21	0.532	3.54978e-21
ABCD4	1.07848e-25	-0.259759	0.2	0.506	3.82008e-21
FAM195A	1.12012e-25	-0.242554	0.111	0.356	3.96759e-21
BMP2K	1.16087e-25	-0.213546	0.209	0.516	4.11192e-21
MRFAP1L1	1.20419e-25	-0.271321	0.149	0.425	4.26537e-21
HNMT	1.24923e-25	-0.338004	0.316	0.713	4.42488e-21
HLA-F	1.26141e-25	0.172611	0.96	0.972	4.46802e-21
GDI2	1.28195e-25	0.1429	0.785	0.864	4.54079e-21
CARD11	1.39421e-25	-0.224254	0.047	0.229	4.93845e-21
GDE1	1.39647e-25	-0.266096	0.208	0.523	4.94644e-21
CDC25B	1.47465e-25	-0.259516	0.069	0.273	5.22334e-21
SEPN1	1.67757e-25	-0.128298	0.113	0.347	5.94211e-21
BOLA3	1.72993e-25	-0.294041	0.126	0.391	6.12757e-21
TAPBP	1.73208e-25	0.105494	0.889	0.969	6.13519e-21
SLC43A1	1.82474e-25	-0.228534	0.029	0.193	6.46342e-21
NPIPB5	1.89462e-25	0.200917	0.915	0.94	6.71094e-21
RP11-204C16.4	1.93164e-25	0.158366	0.802	0.815	6.84205e-21
MEFV	1.96722e-25	0.398617	0.263	0.057	6.96809e-21
MOB1A	2.02365e-25	0.154221	0.818	0.906	7.16796e-21
RPS15A	2.0683e-25	0.0747685	0.901	0.976	7.32614e-21
TNFRSF1B	2.10186e-25	0.316548	0.774	0.726	7.44499e-21
MAN1B1	2.28884e-25	-0.262023	0.197	0.498	8.1073e-21
IFNGR1	2.61619e-25	0.201067	0.856	0.859	9.26679e-21
CD3E	2.68195e-25	-0.426831	0.012	0.148	9.49974e-21
NCK1	2.73881e-25	-0.288348	0.203	0.51	9.70114e-21
PRKACB	2.76354e-25	-0.287345	0.174	0.453	9.78873e-21
GIMAP5	2.79888e-25	-0.317862	0.222	0.523	9.91393e-21
NMRK1	2.8356e-25	-0.320248	0.098	0.328	1.0044e-20
SLC17A9	3.05096e-25	-0.2429	0.179	0.469	1.08068e-20
CLLU1OS	3.34772e-25	-0.216513	0.001	0.119	1.1858e-20
RPS3AP6	3.35912e-25	0.110614	0.874	0.922	1.18983e-20
EOGT	3.89436e-25	-0.213145	0.063	0.263	1.37942e-20
FAM127C	3.93181e-25	-0.174794	0.026	0.182	1.39268e-20
PSMB10	4.5348e-25	0.19325	0.754	0.813	1.60627e-20
CD163L1	4.5391e-25	-0.242677	0.01	0.144	1.6078e-20
NOTCH2	4.64908e-25	0.325965	0.813	0.755	1.64675e-20
CD28	4.81031e-25	-0.332793	0.015	0.153	1.70386e-20
ATP2B4	4.88856e-25	-0.212825	0.192	0.477	1.73158e-20
GOT2	4.95446e-25	-0.29245	0.188	0.481	1.75492e-20
CTNNB1	4.96675e-25	0.215025	0.917	0.946	1.75927e-20
MGST3	5.53272e-25	-0.366706	0.373	0.776	1.95975e-20
TSPAN7	6.26549e-25	-0.218938	0.003	0.123	2.2193e-20
FAM213B	6.72256e-25	-0.236006	0.066	0.268	2.3812e-20
EMP1	6.86166e-25	-0.18275	0.2	0.515	2.43047e-20
RAB24	6.86418e-25	0.502904	0.556	0.43	2.43136e-20
AOAH	6.94402e-25	0.315835	0.691	0.657	2.45964e-20
RP11-274E7.2	7.11643e-25	0.261174	0.659	0.565	2.52071e-20
MT1HL1	7.61446e-25	-0.157302	0.007	0.133	2.69712e-20
CCDC25	8.36991e-25	-0.268288	0.111	0.354	2.96471e-20
RPS5	8.82975e-25	0.0681964	0.866	0.943	3.12759e-20
MPHOSPH9	9.35191e-25	-0.277408	0.097	0.318	3.31254e-20
HLA-G	9.38267e-25	0.148927	0.92	0.935	3.32344e-20
SLC39A13	9.39719e-25	-0.256103	0.18	0.479	3.32858e-20
ESR1	9.465e-25	-0.166703	0.025	0.175	3.3526e-20
AK1	1.01353e-24	-0.254808	0.023	0.175	3.59003e-20
ID3	1.03665e-24	-0.287648	0.112	0.351	3.67191e-20
LILRA6	1.10177e-24	0.307154	0.762	0.763	3.90257e-20
OPTN	1.12136e-24	-0.314983	0.13	0.372	3.97196e-20
ST5	1.16268e-24	-0.237255	0.016	0.156	4.11834e-20
APPL2	1.17564e-24	-0.195563	0.141	0.385	4.16424e-20
ARMCX1	1.34206e-24	-0.261701	0.064	0.26	4.7537e-20
PTMS	1.35009e-24	-0.233801	0.151	0.417	4.78214e-20
RP11-603J24.7	1.50191e-24	-0.170651	0.115	0.36	5.31991e-20
EFCAB4A	1.54122e-24	-0.181044	0.006	0.128	5.45917e-20
PTPN22	1.55653e-24	-0.306236	0.179	0.45	5.51339e-20
SRRM2	1.62942e-24	0.219583	0.882	0.898	5.77155e-20
PER3	1.6368e-24	-0.171234	0.028	0.185	5.79773e-20
KCNQ3	1.74875e-24	-0.156319	0.002	0.119	6.19425e-20
ANKRD36	1.76226e-24	-0.274392	0.197	0.453	6.24209e-20
GCHFR	1.81548e-24	-0.331833	0.078	0.287	6.4306e-20
PCCB	1.87176e-24	-0.252119	0.208	0.51	6.62997e-20
MAD2L1	1.89405e-24	-0.245862	0.022	0.172	6.70891e-20
HERC2	1.89528e-24	-0.226827	0.215	0.481	6.71328e-20
CHP1	1.93755e-24	0.147322	0.83	0.891	6.86299e-20
HLA-L	2.07518e-24	0.170877	0.878	0.888	7.35049e-20
MRAS	2.20273e-24	-0.229809	0.091	0.305	7.8023e-20
CALR	2.36129e-24	0.0721461	0.914	0.985	8.36394e-20
MT-ND6	2.47164e-24	0.193975	0.88	0.903	8.7548e-20
AQP3	2.52215e-24	-0.297579	0.048	0.226	8.93371e-20
ANO10	2.8435e-24	-0.234351	0.104	0.336	1.0072e-19
SLC16A1	3.19946e-24	-0.185244	0.141	0.386	1.13328e-19
LINC00116	3.44279e-24	-0.31123	0.171	0.464	1.21947e-19
RP11-1100L3.8	3.62928e-24	0.390737	0.664	0.55	1.28553e-19
HIF1A	3.94856e-24	0.225721	0.846	0.873	1.39862e-19
FAM20A	4.2909e-24	-0.236983	0.164	0.419	1.51988e-19
GCSH	4.31028e-24	-0.226928	0.049	0.229	1.52674e-19
FAM49B	4.54553e-24	0.173067	0.787	0.854	1.61007e-19
KIAA1841	4.55185e-24	-0.205212	0.083	0.289	1.61231e-19
MGAT4A	4.738e-24	-0.280986	0.321	0.667	1.67825e-19
MLLT6	4.7885e-24	-0.185623	0.208	0.495	1.69614e-19
FLT3	5.4125e-24	0.382093	0.181	0.015	1.91716e-19
BRK1	5.4516e-24	0.174163	0.752	0.807	1.93101e-19
TTC38	5.53267e-24	-0.232432	0.115	0.352	1.95973e-19
BNC2	5.60261e-24	-0.177945	0.008	0.131	1.9845e-19
S100A4	5.75764e-24	0.158969	0.802	0.875	2.03941e-19
ETV5	5.99532e-24	-0.259083	0.207	0.484	2.1236e-19
NLRP3	6.06817e-24	0.497826	0.579	0.45	2.14941e-19
ABCA6	6.17453e-24	-0.233474	0.035	0.193	2.18708e-19
CD37	6.27433e-24	0.196233	0.83	0.865	2.22243e-19
UBR7	6.4581e-24	-0.247851	0.121	0.36	2.28752e-19
KAL1	6.67116e-24	-0.13123	0.012	0.144	2.36299e-19
CSNK1A1	6.72366e-24	0.197797	0.838	0.856	2.38159e-19
DYRK4	7.38593e-24	-0.23053	0.112	0.356	2.61617e-19
PCBD1	7.42542e-24	-0.31028	0.265	0.627	2.63016e-19
TNFRSF11A	7.48269e-24	-0.192436	0.083	0.284	2.65045e-19
ARL2	7.60571e-24	-0.301181	0.236	0.568	2.69402e-19
ECI2	7.67907e-24	-0.258627	0.096	0.317	2.72e-19
CD3D	8.20417e-24	-0.533043	0.017	0.151	2.906e-19
RDH11	8.59544e-24	-0.225182	0.391	0.721	3.04459e-19
TPGS2	8.59943e-24	-0.263968	0.185	0.469	3.046e-19
BNIP3	8.67758e-24	-0.291412	0.168	0.445	3.07369e-19
HAGHL	1.03114e-23	-0.224604	0.064	0.253	3.65241e-19
ZWINT	1.05633e-23	-0.23963	0.035	0.195	3.74163e-19
AP2A2	1.0626e-23	-0.22788	0.245	0.532	3.76385e-19
MTFP1	1.09797e-23	-0.294627	0.16	0.427	3.88914e-19
FAIM2	1.14002e-23	-0.214467	0.004	0.122	4.03805e-19
DBNL	1.20283e-23	0.212249	0.756	0.792	4.26053e-19
CELSR1	1.24577e-23	-0.141267	0.026	0.174	4.41264e-19
SRSF3	1.25479e-23	0.137564	0.891	0.932	4.4446e-19
CCND1	1.26518e-23	-0.244445	0.111	0.338	4.4814e-19
SLC25A5	1.29429e-23	0.114923	0.855	0.899	4.58451e-19
C5orf17	1.446e-23	-0.184413	0.016	0.151	5.12186e-19
PRRC1	1.52166e-23	-0.216706	0.168	0.429	5.38986e-19
STEAP1	1.7181e-23	-0.180264	0.001	0.11	6.08567e-19
KIFC3	1.77065e-23	-0.208259	0.145	0.396	6.27181e-19
ADAM19	1.8308e-23	0.4582	0.445	0.244	6.48487e-19
RABL5	1.88443e-23	-0.240946	0.017	0.153	6.67482e-19
NHLRC3	2.01845e-23	-0.212844	0.223	0.536	7.14956e-19
C4orf27	2.05369e-23	-0.293553	0.113	0.344	7.27439e-19
METTL5	2.06868e-23	-0.31562	0.162	0.429	7.32747e-19
DZIP1L	2.0843e-23	-0.153132	0.053	0.234	7.3828e-19
SLC28A3	2.09231e-23	-0.16518	0.02	0.159	7.41116e-19
AP001007.1	2.18713e-23	-0.222542	0.232	0.541	7.74704e-19
ANXA2P2	2.22726e-23	0.123081	0.853	0.849	7.88917e-19
PTGS1	2.23454e-23	-0.270529	0.317	0.657	7.91498e-19
ZBTB4	2.41809e-23	-0.165313	0.131	0.365	8.56511e-19
TPRG1	2.4376e-23	-0.226955	0.032	0.187	8.63421e-19
ARHGAP6	2.57498e-23	-0.146757	0.017	0.153	9.12085e-19
TRUB2	2.7766e-23	-0.239059	0.096	0.318	9.83501e-19
IFI27L2	2.78452e-23	-0.294725	0.248	0.586	9.86303e-19
SGCB	2.81644e-23	-0.179008	0.015	0.146	9.97612e-19
UBL4A	3.18554e-23	-0.238452	0.088	0.299	1.12835e-18
TRA2A	3.19676e-23	0.191951	0.886	0.92	1.13233e-18
REXO2	3.26291e-23	-0.277521	0.123	0.365	1.15575e-18
ILVBL	3.38505e-23	-0.279368	0.166	0.435	1.19902e-18
TMEM176A	3.48206e-23	-0.334135	0.241	0.55	1.23338e-18
MGAT5	3.58449e-23	-0.208434	0.072	0.26	1.26966e-18
CLN5	3.66486e-23	-0.237604	0.14	0.394	1.29813e-18
HLA-DPB2	3.7815e-23	0.328175	0.533	0.333	1.33944e-18
PTRF	3.78867e-23	-0.143273	0.011	0.138	1.34199e-18
EPB41L2	3.8054e-23	-0.293267	0.209	0.487	1.34791e-18
ARHGAP18	3.85369e-23	-0.277777	0.435	0.797	1.36501e-18
SUB1	3.96507e-23	0.18612	0.735	0.815	1.40447e-18
RPS6KA2	4.09202e-23	-0.188196	0.059	0.237	1.44943e-18
AP000695.4	4.3173e-23	-0.172866	0.01	0.135	1.52923e-18
HSP90AB1	4.70819e-23	0.111767	0.859	0.925	1.66769e-18
P2RX1	4.91306e-23	0.548403	0.248	0.062	1.74025e-18
FAM49A	4.98689e-23	0.42793	0.621	0.49	1.76641e-18
ZNF438	5.08243e-23	-0.18508	0.124	0.357	1.80025e-18
MEGF6	5.30087e-23	-0.127503	0.01	0.135	1.87762e-18
DOCK4	5.97797e-23	-0.20773	0.242	0.547	2.11746e-18
C19orf38	6.04916e-23	0.558399	0.339	0.136	2.14267e-18
SDHAP3	6.05189e-23	-0.204052	0.095	0.302	2.14364e-18
SYNGR2	6.10635e-23	0.13462	0.832	0.89	2.16293e-18
IL10RA	6.41522e-23	0.236206	0.81	0.825	2.27233e-18
FMNL2	7.42122e-23	-0.195144	0.169	0.417	2.62867e-18
GNPDA1	7.50623e-23	-0.257323	0.234	0.552	2.65878e-18
GIMAP6	7.66486e-23	-0.269773	0.183	0.44	2.71497e-18
SFXN1	7.70033e-23	-0.262843	0.207	0.484	2.72753e-18
SMIM4	7.80297e-23	-0.235195	0.118	0.351	2.76389e-18
CCDC152	7.86493e-23	-0.211307	0.027	0.174	2.78584e-18
MAGED2	7.95702e-23	-0.309952	0.169	0.429	2.81846e-18
COL6A1	8.93456e-23	-0.126174	0.002	0.11	3.16471e-18
DIP2C	9.45105e-23	-0.146873	0.006	0.12	3.34766e-18
RP11-108M9.4	9.57572e-23	-0.268427	0.108	0.338	3.39182e-18
AREG	9.59599e-23	0.564374	0.384	0.177	3.399e-18
PLD1	9.66768e-23	-0.223819	0.101	0.318	3.42439e-18
LGALS3	9.67973e-23	0.188186	0.792	0.851	3.42866e-18
BIRC3	9.80217e-23	0.442377	0.528	0.308	3.47203e-18
ARHGEF10L	1.10015e-22	-0.203397	0.289	0.628	3.89685e-18
MX2	1.10695e-22	0.440452	0.579	0.399	3.92092e-18
HERC2P2	1.20107e-22	-0.22816	0.293	0.601	4.25431e-18
TMEM51	1.23825e-22	-0.175819	0.192	0.474	4.38599e-18
SEC22C	1.3852e-22	-0.24721	0.095	0.307	4.9065e-18
C19orf48	1.43667e-22	-0.265795	0.108	0.333	5.08882e-18
ALOX5AP	1.50063e-22	-0.342591	0.385	0.755	5.31537e-18
MT1DP	1.56159e-22	-0.217774	0	0.102	5.5313e-18
CCDC104	1.64178e-22	-0.246029	0.058	0.237	5.81535e-18
TRIM47	1.68148e-22	-0.20878	0.01	0.131	5.95598e-18
TRIP6	1.74357e-22	-0.156826	0.077	0.274	6.17589e-18
PBXIP1	1.75324e-22	-0.294843	0.144	0.37	6.21017e-18
ETV6	1.83036e-22	0.338506	0.675	0.599	6.48333e-18
BCL11A	2.00207e-22	0.52981	0.409	0.218	7.09152e-18
PPIB	2.02514e-22	0.082078	0.839	0.917	7.17323e-18
YWHAZP3	2.05784e-22	0.149779	0.81	0.844	7.28909e-18
TRPM4	2.16641e-22	-0.175185	0.15	0.407	7.67364e-18
WDR76	2.33215e-22	-0.213479	0.036	0.187	8.26069e-18
LBH	2.67476e-22	-0.364161	0.035	0.183	9.47428e-18
AC068580.6	2.91864e-22	-0.0911462	0.25	0.528	1.03381e-17
C21orf59	3.02188e-22	-0.257985	0.131	0.372	1.07038e-17
UNG	3.02254e-22	-0.22033	0.036	0.19	1.07062e-17
NFKBID	3.1214e-22	0.447808	0.601	0.474	1.10563e-17
RPL6P27	3.33749e-22	0.178277	0.769	0.769	1.18217e-17
CCNB2	3.73486e-22	-0.214658	0.027	0.169	1.32293e-17
SLC39A7	3.93148e-22	-0.173326	0.056	0.231	1.39257e-17
SLC37A2	4.02741e-22	-0.259657	0.289	0.622	1.42655e-17
PPME1	4.24871e-22	-0.238514	0.154	0.409	1.50493e-17
MEGF8	4.43061e-22	-0.092009	0.051	0.221	1.56937e-17
TFAP2A	4.44455e-22	-0.0920667	0.003	0.11	1.5743e-17
DNMT3A	4.44978e-22	-0.145368	0.144	0.383	1.57616e-17
TPX2	4.45237e-22	-0.153809	0.009	0.127	1.57707e-17
HLTF	4.51578e-22	-0.247482	0.061	0.237	1.59953e-17
RPL22	4.55701e-22	0.10305	0.835	0.904	1.61414e-17
ACOT7	4.90227e-22	-0.263243	0.087	0.286	1.73643e-17
RP11-152H18.3	4.94416e-22	-0.160344	0.002	0.107	1.75127e-17
PRKCH	4.97056e-22	-0.334991	0.149	0.38	1.76062e-17
OSBPL1A	5.02783e-22	-0.21013	0.089	0.289	1.78091e-17
CNN2	5.071e-22	0.250869	0.72	0.68	1.7962e-17
MRPS2	5.18767e-22	-0.246591	0.141	0.391	1.83752e-17
TTC39C	5.27351e-22	-0.276454	0.215	0.485	1.86793e-17
CDK18	5.42578e-22	-0.19102	0.044	0.203	1.92187e-17
TDRKH	5.54016e-22	-0.207004	0.016	0.143	1.96238e-17
TUBG1	5.57303e-22	-0.263705	0.13	0.364	1.97402e-17
NAPA	5.71067e-22	0.205789	0.775	0.813	2.02278e-17
SLC25A3	5.91114e-22	0.101888	0.788	0.89	2.09378e-17
AC087269.1	5.96795e-22	-0.174271	0.023	0.161	2.11391e-17
MELK	6.08112e-22	-0.166196	0.011	0.131	2.15399e-17
PEPD	6.08515e-22	-0.304544	0.297	0.636	2.15542e-17
PRSS36	6.44731e-22	-0.208848	0.03	0.177	2.2837e-17
CUTA	6.59938e-22	-0.309163	0.322	0.703	2.33757e-17
PCBP1	6.60453e-22	0.170858	0.856	0.899	2.33939e-17
TMBIM6	7.37434e-22	0.110083	0.887	0.946	2.61207e-17
FABP3	7.68791e-22	-0.310089	0.016	0.141	2.72314e-17
MPI	8.07408e-22	-0.233583	0.117	0.343	2.85992e-17
SLC11A2	8.14156e-22	-0.220301	0.286	0.63	2.88382e-17
UROD	8.47222e-22	-0.268555	0.218	0.526	3.00095e-17
POMT1	9.8074e-22	-0.227456	0.105	0.318	3.47388e-17
CITED2	1.01096e-21	-0.188357	0.193	0.451	3.58092e-17
GRASP	1.01372e-21	0.408953	0.35	0.143	3.59071e-17
ALG1	1.05447e-21	-0.247987	0.109	0.32	3.73503e-17
IGSF8	1.08099e-21	-0.200389	0.097	0.302	3.82898e-17
VAMP4	1.10464e-21	-0.2182	0.132	0.367	3.91273e-17
RPS17L	1.14791e-21	0.086523	0.868	0.937	4.06601e-17
TMEM70	1.17804e-21	-0.252912	0.261	0.588	4.17274e-17
CTD-2323K18.1	1.20721e-21	-0.141167	0.03	0.175	4.27607e-17
PTPMT1	1.21115e-21	-0.307597	0.255	0.575	4.29003e-17
C3	1.28575e-21	-0.424095	0.117	0.323	4.55424e-17
SET	1.36308e-21	0.0949922	0.872	0.943	4.82817e-17
TMEM19	1.44012e-21	-0.198639	0.153	0.396	5.10106e-17
MTR	1.47712e-21	-0.166162	0.253	0.529	5.23211e-17
LYPLAL1	1.59013e-21	-0.233292	0.113	0.334	5.63238e-17
PLCG1	1.60102e-21	-0.240533	0.007	0.117	5.67097e-17
SLC41A3	1.64823e-21	-0.223746	0.068	0.255	5.83818e-17
HTRA2	1.65031e-21	-0.175742	0.123	0.352	5.84555e-17
ANXA1	1.72237e-21	0.149972	0.825	0.898	6.1008e-17
FTH1P20	1.76604e-21	0.24726	0.693	0.596	6.25549e-17
DLEU7	1.84566e-21	-0.189306	0.025	0.162	6.5375e-17
APIP	1.85384e-21	-0.249612	0.22	0.518	6.5665e-17
RMND1	1.90295e-21	-0.210039	0.083	0.279	6.74045e-17
LSS	2.10305e-21	-0.204546	0.105	0.315	7.44922e-17
RPL4P4	2.21096e-21	0.146354	0.79	0.797	7.83143e-17
FAM20C	2.33352e-21	-0.181214	0.111	0.33	8.26557e-17
TBC1D2B	2.35505e-21	-0.184815	0.161	0.404	8.34183e-17
CTC-459F4.3	2.62357e-21	-0.134838	0.059	0.232	9.29296e-17
PON2	2.69769e-21	-0.255442	0.203	0.506	9.55548e-17
ATP6V0B	2.79334e-21	0.136999	0.809	0.875	9.89428e-17
RP5-839B4.8	2.81634e-21	-0.175123	0.003	0.107	9.97575e-17
EEF1B2	2.95945e-21	0.09341	0.792	0.881	1.04827e-16
ATIC	2.98574e-21	-0.282767	0.201	0.485	1.05758e-16
FBXO8	3.03733e-21	-0.207034	0.079	0.268	1.07585e-16
SMYD2	3.13188e-21	-0.248719	0.063	0.239	1.10934e-16
SNX24	3.14527e-21	-0.243497	0.047	0.206	1.11409e-16
SNURF	3.28355e-21	-0.288702	0.145	0.383	1.16307e-16
CH25H	3.72863e-21	-0.286265	0.068	0.25	1.32072e-16
RP11-733O18.1	3.76093e-21	-0.131167	0	0.096	1.33216e-16
DCAF6	3.85166e-21	-0.187874	0.221	0.494	1.3643e-16
IQCG	3.86191e-21	-0.200474	0.057	0.227	1.36793e-16
MRPL27	4.09741e-21	-0.274741	0.198	0.479	1.45134e-16
TCTN2	4.11597e-21	-0.131464	0.042	0.195	1.45792e-16
SNUPN	4.14493e-21	-0.231712	0.124	0.347	1.46818e-16
PPFIBP1	4.24957e-21	-0.161253	0.021	0.153	1.50524e-16
ITGA6	4.31939e-21	-0.208596	0.025	0.157	1.52997e-16
C6orf62	4.49689e-21	0.095015	0.944	0.982	1.59284e-16
ICAM3	4.64359e-21	0.473031	0.366	0.164	1.64481e-16
S100A13	4.677e-21	-0.236478	0.032	0.179	1.65664e-16
TMEM159	5.15195e-21	-0.181716	0.14	0.36	1.82487e-16
NGFRAP1	5.3155e-21	-0.257744	0.042	0.198	1.8828e-16
TCF19	5.32379e-21	-0.174497	0.021	0.153	1.88574e-16
F13A1	5.35674e-21	-0.308217	0.287	0.596	1.89741e-16
CISD3	5.36438e-21	-0.22181	0.17	0.437	1.90012e-16
CDCP1	5.44703e-21	-0.187377	0.234	0.524	1.92939e-16
MBNL1	5.4512e-21	0.131408	0.853	0.927	1.93087e-16
DSTN	5.49645e-21	-0.270868	0.34	0.698	1.9469e-16
UHRF1BP1	5.54465e-21	-0.15163	0.145	0.375	1.96397e-16
ACAT1	5.79566e-21	-0.244164	0.212	0.508	2.05288e-16
FECH	5.97906e-21	-0.20653	0.112	0.323	2.11784e-16
BCL2L1	6.15433e-21	-0.204379	0.232	0.541	2.17993e-16
PYCARD	6.44009e-21	0.172375	0.742	0.805	2.28114e-16
TWSG1	6.47783e-21	-0.18602	0.12	0.339	2.29451e-16
ITSN1	6.74824e-21	-0.182805	0.127	0.349	2.39029e-16
EIF3K	6.79223e-21	0.125441	0.772	0.838	2.40588e-16
CBR3	6.8264e-21	-0.167164	0.013	0.133	2.41798e-16
COQ2	7.11922e-21	-0.217637	0.165	0.429	2.5217e-16
DUT	7.1338e-21	-0.254451	0.174	0.433	2.52686e-16
RCHY1	7.57762e-21	-0.212134	0.104	0.315	2.68407e-16
METTL21B	8.02591e-21	-0.175735	0.057	0.226	2.84286e-16
TMEM255B	8.1529e-21	-0.213002	0.023	0.157	2.88784e-16
LAP3	8.19672e-21	0.151553	0.75	0.851	2.90336e-16
DNPH1	8.20687e-21	-0.301972	0.284	0.628	2.90696e-16
SH3PXD2A	8.24649e-21	-0.108768	0.053	0.216	2.92099e-16
SPINK6	8.31271e-21	-0.212293	0	0.094	2.94445e-16
TRAC	8.78248e-21	-0.593167	0.04	0.18	3.11084e-16
ALDH18A1	9.06787e-21	-0.214098	0.074	0.256	3.21193e-16
BRD8	9.08812e-21	-0.192883	0.179	0.443	3.2191e-16
ABCC5	9.12391e-21	-0.220255	0.12	0.331	3.23178e-16
LITAF	9.21329e-21	0.159145	0.825	0.903	3.26344e-16
SORD	9.6127e-21	-0.178137	0.113	0.328	3.40492e-16
KLHL26	9.61823e-21	-0.171707	0.042	0.196	3.40687e-16
ATP2C1	9.76719e-21	-0.233321	0.289	0.584	3.45964e-16
TKT	9.84648e-21	0.208224	0.765	0.812	3.48772e-16
SPIN1	1.01269e-20	-0.235566	0.183	0.433	3.58706e-16
NFU1	1.02711e-20	-0.203024	0.115	0.339	3.63813e-16
ATG9A	1.05172e-20	-0.159813	0.159	0.409	3.72528e-16
FAM127B	1.15186e-20	-0.225932	0.164	0.414	4.08001e-16
RP1-257A7.5	1.2014e-20	0.465859	0.555	0.463	4.25547e-16
TMEM222	1.246e-20	-0.249129	0.123	0.343	4.41347e-16
BIN1	1.30174e-20	-0.254287	0.141	0.369	4.61088e-16
MRPL40	1.30271e-20	-0.24029	0.188	0.464	4.61431e-16
B3GNT1	1.35891e-20	-0.151865	0.008	0.117	4.8134e-16
SIGMAR1	1.41445e-20	-0.24257	0.178	0.442	5.01013e-16
TIMELESS	1.44052e-20	-0.159691	0.051	0.213	5.10248e-16
PGM3	1.50925e-20	-0.232517	0.087	0.274	5.34591e-16
GIMAP1	1.60036e-20	-0.19606	0.153	0.394	5.66865e-16
NPC2	1.62864e-20	0.104743	0.885	0.924	5.7688e-16
ASGR2	1.63646e-20	0.475359	0.213	0.047	5.79649e-16
PNPO	1.67897e-20	-0.203351	0.178	0.433	5.94707e-16
ISG20	1.80079e-20	0.419677	0.4	0.175	6.37859e-16
RRM2	1.81412e-20	-0.207868	0.018	0.14	6.42578e-16
TMTC3	1.83054e-20	-0.154732	0.095	0.287	6.48394e-16
ALG8	1.85382e-20	-0.250755	0.151	0.403	6.56642e-16
TTC39B	1.8648e-20	-0.178621	0.036	0.179	6.6053e-16
AKAP13	1.89258e-20	0.221494	0.828	0.86	6.70371e-16
KLHDC8B	2.00803e-20	-0.233202	0.05	0.211	7.11265e-16
COPE	2.09172e-20	0.140143	0.79	0.859	7.40907e-16
SH3PXD2B	2.13491e-20	-0.164808	0.113	0.312	7.56205e-16
CREB3L2	2.20658e-20	-0.176824	0.296	0.604	7.81592e-16
PECR	2.2452e-20	-0.199733	0.035	0.177	7.95271e-16
CYB561	2.28171e-20	-0.221848	0.042	0.193	8.08205e-16
TCEAL1	2.34114e-20	-0.224721	0.063	0.235	8.29254e-16
BUB1	2.41734e-20	-0.169169	0.013	0.13	8.56247e-16
SLC2A9	2.58092e-20	-0.186538	0.154	0.396	9.14187e-16
RP11-403I13.5	2.67369e-20	-0.104142	0.002	0.099	9.47047e-16
BIRC5	2.6839e-20	-0.203092	0.017	0.136	9.50663e-16
ITM2B	2.70456e-20	0.101571	0.92	0.972	9.57983e-16
CDS2	2.80266e-20	-0.261023	0.328	0.654	9.9273e-16
NPIPB3	3.02144e-20	0.196742	0.895	0.922	1.07022e-15
BNIP3P1	3.02921e-20	-0.13418	0.113	0.32	1.07298e-15
LCP2	3.03851e-20	0.24345	0.812	0.841	1.07627e-15
DPCD	3.26353e-20	-0.206256	0.084	0.276	1.15598e-15
USP53	3.2966e-20	-0.211614	0.068	0.237	1.16769e-15
TIAM1	3.5337e-20	-0.157419	0.248	0.519	1.25167e-15
HNRNPA1P48	3.5337e-20	0.132434	0.806	0.83	1.25167e-15
SPC24	3.55907e-20	-0.156265	0.01	0.12	1.26066e-15
MINK1	3.60369e-20	-0.169381	0.245	0.511	1.27646e-15
NR4A3	3.78716e-20	0.406306	0.611	0.506	1.34145e-15
CLDN1	3.79817e-20	-0.216394	0.01	0.12	1.34535e-15
NFIA	3.81705e-20	-0.139552	0.04	0.188	1.35204e-15
EXD2	4.39614e-20	-0.175521	0.034	0.175	1.55716e-15
UHRF1	4.47523e-20	-0.1583	0.035	0.174	1.58517e-15
COMMD4	4.51573e-20	-0.248196	0.173	0.437	1.59952e-15
SETD7	4.87274e-20	-0.155113	0.134	0.347	1.72597e-15
RPA3	5.17502e-20	-0.220414	0.12	0.334	1.83304e-15
DCTN2	5.65482e-20	-0.279253	0.39	0.726	2.00299e-15
PAQR3	5.70996e-20	-0.150902	0.149	0.37	2.02252e-15
ACTL6A	5.84437e-20	-0.258153	0.151	0.388	2.07014e-15
PRR11	5.85703e-20	-0.16913	0.069	0.24	2.07462e-15
B9D2	5.93387e-20	-0.221048	0.061	0.227	2.10184e-15
NDP	6.28587e-20	-0.185953	0.013	0.128	2.22652e-15
EIF4G2	6.30004e-20	0.103465	0.846	0.935	2.23154e-15
CASP1	6.44084e-20	0.325928	0.626	0.589	2.28141e-15
DDIT4	6.44372e-20	0.322108	0.678	0.602	2.28243e-15
CFL2	7.21987e-20	-0.187889	0.019	0.141	2.55735e-15
PKMYT1	7.44791e-20	-0.190183	0.042	0.193	2.63813e-15
SHPK	7.80082e-20	-0.124263	0.091	0.281	2.76313e-15
HLA-DMB	8.20962e-20	0.156803	0.747	0.807	2.90793e-15
THYN1	8.29154e-20	-0.227246	0.178	0.445	2.93695e-15
CTTNBP2NL	8.3506e-20	-0.203342	0.24	0.534	2.95787e-15
RETSAT	8.45632e-20	-0.175528	0.082	0.261	2.99531e-15
TRBC2	8.62544e-20	-0.682371	0.058	0.203	3.05522e-15
CLDN23	8.6344e-20	-0.176001	0.009	0.115	3.05839e-15
TCEAL3	8.77968e-20	-0.193275	0.099	0.304	3.10985e-15
NHSL1	8.80177e-20	-0.150558	0.149	0.377	3.11767e-15
P2RY11	9.26691e-20	-0.24411	0.16	0.36	3.28243e-15
RNF14	9.47817e-20	-0.224765	0.146	0.375	3.35726e-15
RPL36	9.86491e-20	0.0684467	0.845	0.935	3.49425e-15
PARVG	9.97564e-20	0.253715	0.72	0.747	3.53347e-15
NIT2	1.02021e-19	-0.245566	0.215	0.497	3.61368e-15
FUT11	1.06708e-19	-0.172974	0.135	0.36	3.77972e-15
RP11-252A24.7	1.13587e-19	-0.206198	0.211	0.484	4.02338e-15
WRB	1.13733e-19	-0.226657	0.079	0.261	4.02854e-15
CRAT	1.14586e-19	-0.19091	0.095	0.295	4.05874e-15
CKAP2	1.17766e-19	-0.238446	0.118	0.326	4.17141e-15
HOXB7	1.18935e-19	-0.153527	0.002	0.096	4.2128e-15
CFB	1.19261e-19	-0.195961	0.059	0.222	4.22434e-15
RBL1	1.20856e-19	-0.146526	0.068	0.232	4.28085e-15
MTMR9LP	1.21519e-19	-0.166308	0.008	0.112	4.30433e-15
RHOG	1.21846e-19	0.162788	0.751	0.823	4.31592e-15
UBE2T	1.21991e-19	-0.198914	0.023	0.151	4.32103e-15
PDIA3	1.36904e-19	0.0848496	0.809	0.899	4.84926e-15
C11orf83	1.37529e-19	-0.139862	0.096	0.291	4.87142e-15
ADAMDEC1	1.38684e-19	-0.310021	0.063	0.222	4.91233e-15
RIPK2	1.40268e-19	0.31826	0.672	0.653	4.96843e-15
WDR34	1.47518e-19	-0.187324	0.029	0.162	5.22522e-15
STMN1	1.4928e-19	-0.281718	0.108	0.308	5.28766e-15
CFH	1.50759e-19	-0.183987	0.003	0.099	5.34004e-15
FZD5	1.50999e-19	-0.0909526	0.053	0.209	5.34852e-15
GGCT	1.52834e-19	-0.226963	0.168	0.417	5.41353e-15
IARS2	1.5509e-19	-0.220011	0.201	0.463	5.49343e-15
EMC1	1.61824e-19	-0.191932	0.231	0.5	5.73197e-15
CCDC106	1.6881e-19	-0.15517	0.045	0.195	5.97943e-15
MTATP6P1	1.72392e-19	0.145098	0.858	0.95	6.10629e-15
PIAS3	1.82688e-19	-0.193225	0.144	0.38	6.47099e-15
ZMIZ1-AS1	1.8277e-19	-0.120487	0.018	0.138	6.47389e-15
NSL1	1.84603e-19	-0.2302	0.16	0.404	6.53884e-15
DOCK7	1.85029e-19	-0.148256	0.099	0.291	6.55392e-15
FOCAD	1.85667e-19	-0.179281	0.077	0.25	6.57651e-15
DMAP1	1.85902e-19	-0.240526	0.122	0.33	6.58484e-15
AP006222.1	2.00431e-19	-0.172958	0.057	0.216	7.09947e-15
RFC4	2.02323e-19	-0.214881	0.046	0.196	7.1665e-15
IL18	2.0599e-19	-0.253056	0.267	0.584	7.29638e-15
YWHAZP5	2.11529e-19	0.159351	0.761	0.768	7.49257e-15
IGFBP2	2.11676e-19	-0.121858	0.001	0.091	7.49776e-15
BLMH	2.13684e-19	-0.217148	0.113	0.32	7.56889e-15
CD3EAP	2.19209e-19	-0.109252	0.073	0.25	7.76459e-15
PC	2.27043e-19	-0.151832	0.063	0.229	8.0421e-15
ZDHHC12	2.28671e-19	-0.270435	0.249	0.547	8.09976e-15
PELO	2.3242e-19	-0.224741	0.064	0.229	8.23254e-15
C2orf74	2.40106e-19	-0.238825	0.057	0.218	8.50481e-15
HMGN5	2.46306e-19	-0.193231	0.032	0.167	8.72441e-15
HAUS1	2.51669e-19	-0.239244	0.131	0.356	8.91437e-15
TAF6	2.52525e-19	-0.15207	0.125	0.343	8.94467e-15
DPAGT1	2.52559e-19	-0.218258	0.188	0.451	8.94588e-15
MDP1	2.65042e-19	-0.210846	0.102	0.305	9.38805e-15
PHACTR1	2.6785e-19	0.448333	0.501	0.343	9.48752e-15
CTC-425F1.4	2.67967e-19	0.09778	0.839	0.907	9.49164e-15
P2RY14	2.79697e-19	0.359159	0.178	0.029	9.90715e-15
HERPUD1	2.85732e-19	0.201081	0.745	0.805	1.01209e-14
ARL5B	2.93746e-19	0.413806	0.372	0.188	1.04048e-14
STARD13	2.94571e-19	-0.186894	0.045	0.19	1.0434e-14
CD1D	3.00262e-19	0.492512	0.409	0.255	1.06356e-14
C2CD5	3.02122e-19	-0.190881	0.168	0.412	1.07015e-14
TNFSF12	3.12983e-19	-0.211109	0.14	0.357	1.10862e-14
BBS9	3.1804e-19	-0.168371	0.028	0.157	1.12653e-14
HSD17B12	3.39626e-19	-0.22243	0.267	0.567	1.20299e-14
EHMT2	3.87205e-19	-0.161987	0.073	0.247	1.37152e-14
COA6	3.87692e-19	-0.229747	0.19	0.458	1.37324e-14
WDR11	3.8821e-19	-0.203391	0.258	0.534	1.37508e-14
TM9SF1	4.12814e-19	-0.186264	0.187	0.453	1.46223e-14
LRP12	4.36662e-19	-0.173112	0.066	0.231	1.5467e-14
BID	4.42913e-19	0.284741	0.632	0.628	1.56884e-14
DIP2A	4.48527e-19	-0.17814	0.231	0.489	1.58873e-14
RAB5C	4.48966e-19	0.126074	0.788	0.859	1.59028e-14
RMDN1	4.63411e-19	-0.246358	0.178	0.422	1.64145e-14
ACOT4	4.74681e-19	-0.162261	0.009	0.112	1.68137e-14
AKAP10	4.78933e-19	-0.143366	0.247	0.536	1.69643e-14
HAUS4	5.19122e-19	-0.220406	0.275	0.575	1.83878e-14
PWP2	5.20045e-19	-0.211543	0.123	0.325	1.84205e-14
HIRIP3	5.24603e-19	-0.178086	0.045	0.193	1.85819e-14
PRPS2	5.43274e-19	-0.237164	0.249	0.534	1.92433e-14
MRPL35	5.44616e-19	-0.194361	0.102	0.299	1.92908e-14
TMED3	5.49056e-19	-0.257223	0.26	0.578	1.94481e-14
ICMT	5.4924e-19	-0.201098	0.158	0.385	1.94546e-14
ABHD14A	5.61413e-19	-0.271429	0.078	0.252	1.98858e-14
MIEF1	5.75503e-19	-0.168465	0.115	0.32	2.03849e-14
HERC2P9	5.8072e-19	-0.173166	0.27	0.547	2.05697e-14
ATP5E	5.81654e-19	0.0853031	0.875	0.924	2.06028e-14
NT5C3B	5.83092e-19	-0.225766	0.067	0.235	2.06537e-14
PVRL4	5.91827e-19	-0.148422	0.011	0.119	2.09631e-14
TPM4	5.96607e-19	0.132019	0.803	0.867	2.11324e-14
AHNAK2	6.08494e-19	-0.131758	0.029	0.157	2.15535e-14
FXYD5	6.36342e-19	0.117244	0.848	0.92	2.25399e-14
DUSP2	6.37222e-19	0.372133	0.627	0.456	2.2571e-14
TRIM16	6.41196e-19	-0.16349	0.028	0.154	2.27118e-14
ZDHHC24	6.4273e-19	-0.233155	0.175	0.416	2.27661e-14
FOSL2	6.67722e-19	0.294874	0.807	0.776	2.36514e-14
TMCO3	6.75273e-19	-0.147346	0.117	0.315	2.39188e-14
MALSU1	6.99361e-19	-0.223907	0.125	0.346	2.47721e-14
ZDHHC4	7.03208e-19	-0.218908	0.109	0.31	2.49083e-14
UBXN11	7.20857e-19	0.358809	0.922	0.877	2.55335e-14
SLC31A1	7.23538e-19	-0.236326	0.331	0.661	2.56284e-14
TALDO1	7.35429e-19	0.155909	0.735	0.799	2.60496e-14
CD68	7.3809e-19	0.12706	0.855	0.924	2.61439e-14
MBD4	7.8795e-19	-0.200464	0.225	0.503	2.791e-14
MLEC	7.91406e-19	-0.142372	0.207	0.466	2.80324e-14
TMEM251	8.03334e-19	-0.234768	0.118	0.328	2.84549e-14
HERC2P3	8.15739e-19	-0.145702	0.17	0.406	2.88943e-14
SMIM19	8.53626e-19	-0.235959	0.15	0.38	3.02363e-14
TNIK	8.59951e-19	-0.202679	0.038	0.175	3.04603e-14
AC016734.2	8.69034e-19	0.273326	0.484	0.326	3.07821e-14
PARP2	9.14874e-19	-0.194118	0.054	0.209	3.24058e-14
MRPL19	9.15004e-19	-0.220044	0.177	0.414	3.24104e-14
ALDH6A1	9.15652e-19	-0.147883	0.089	0.271	3.24333e-14
MMAB	9.17594e-19	-0.207473	0.063	0.226	3.25021e-14
GOT1	9.83588e-19	-0.185194	0.088	0.276	3.48397e-14
XYLT2	9.84251e-19	-0.160494	0.126	0.333	3.48631e-14
ETS1	9.90181e-19	-0.31895	0.028	0.151	3.50732e-14
ETS2	1.03329e-18	0.368465	0.65	0.599	3.66002e-14
ACSF2	1.03334e-18	-0.238422	0.107	0.308	3.66021e-14
CCDC85B	1.05138e-18	-0.152547	0.067	0.232	3.7241e-14
UQCC2	1.13626e-18	-0.240068	0.18	0.437	4.02473e-14
POLD1	1.14046e-18	-0.200501	0.163	0.393	4.03964e-14
CBX1	1.15004e-18	-0.188264	0.074	0.245	4.07357e-14
RASGEF1B	1.15614e-18	0.200352	0.817	0.865	4.09518e-14
CCDC51	1.15661e-18	-0.214704	0.072	0.231	4.09684e-14
SLMO1	1.19507e-18	-0.135301	0.003	0.094	4.23304e-14
SPATA20	1.22904e-18	-0.21422	0.212	0.479	4.35338e-14
EGR2	1.23873e-18	-0.240975	0.268	0.554	4.3877e-14
STAC	1.24266e-18	-0.193158	0.073	0.242	4.40162e-14
GORAB	1.26886e-18	-0.153693	0.049	0.198	4.49443e-14
ARHGAP22	1.32866e-18	-0.208247	0.133	0.334	4.70625e-14
SLC46A3	1.33277e-18	-0.210084	0.123	0.33	4.72081e-14
ARV1	1.40324e-18	-0.204809	0.072	0.242	4.9704e-14
GTF2E1	1.43013e-18	-0.164529	0.066	0.232	5.06566e-14
DHFR	1.43923e-18	-0.154765	0.041	0.179	5.09788e-14
LCLAT1	1.43936e-18	-0.14334	0.08	0.253	5.09835e-14
ST3GAL6	1.493e-18	-0.189414	0.258	0.549	5.28834e-14
TMEM60	1.52013e-18	-0.200897	0.152	0.388	5.38446e-14
NUDCD3	1.56837e-18	-0.199289	0.178	0.419	5.55533e-14
CENPM	1.57755e-18	-0.195181	0.022	0.143	5.58783e-14
CLN6	1.58563e-18	-0.152164	0.097	0.286	5.61647e-14
FAM200B	1.58915e-18	-0.189486	0.14	0.367	5.62892e-14
FTLP3	1.63643e-18	0.126325	0.922	0.907	5.79639e-14
RBMS2	1.63834e-18	-0.146573	0.084	0.263	5.80317e-14
SLC35C1	1.63889e-18	-0.159655	0.064	0.221	5.80512e-14
MYO1D	1.66246e-18	-0.139431	0.02	0.136	5.88861e-14
C2orf43	1.69704e-18	-0.20534	0.069	0.237	6.01107e-14
ERGIC2	1.69753e-18	-0.249292	0.203	0.463	6.01281e-14
NME4	1.75698e-18	-0.183804	0.085	0.261	6.2234e-14
OGFOD1	1.78725e-18	-0.194553	0.144	0.354	6.33063e-14
PHYH	1.78786e-18	-0.211356	0.106	0.302	6.33278e-14
PSMA6	1.84016e-18	0.118835	0.716	0.807	6.51803e-14
GYPC	1.87358e-18	-0.290683	0.299	0.578	6.63639e-14
CDC20	1.94499e-18	-0.201252	0.016	0.125	6.88937e-14
NPDC1	2.04356e-18	-0.157428	0.018	0.131	7.2385e-14
MGME1	2.08602e-18	-0.203363	0.115	0.31	7.38889e-14
ATP6V1B2	2.187e-18	0.176232	0.764	0.833	7.74657e-14
C6orf211	2.1882e-18	-0.21441	0.203	0.472	7.75082e-14
CALM1	2.22997e-18	0.0578222	0.906	0.982	7.89877e-14
GPX4	2.2369e-18	0.112925	0.798	0.875	7.92333e-14
EPHX1	2.24146e-18	-0.0948967	0.019	0.133	7.93949e-14
ZAP70	2.27287e-18	-0.385821	0.019	0.13	8.05072e-14
PVALB	2.32752e-18	-0.167264	0.001	0.086	8.24431e-14
MARCKSL1	2.35117e-18	0.393522	0.241	0.076	8.32809e-14
IL21R	2.35832e-18	-0.253982	0.127	0.32	8.35342e-14
ARL2BP	2.43483e-18	-0.210327	0.152	0.386	8.62441e-14
PPP2R5D	2.51022e-18	-0.204652	0.169	0.409	8.89145e-14
TIMP2	2.54806e-18	-0.120754	0.255	0.542	9.02548e-14
C1orf123	2.5848e-18	-0.202923	0.177	0.419	9.15562e-14
IFI27	2.60362e-18	-0.342817	0.069	0.232	9.22228e-14
TEKT4P2	2.60377e-18	-0.126908	0.075	0.244	9.2228e-14
MUM1	2.64462e-18	-0.20499	0.123	0.321	9.36753e-14
CTD-2008A1.2	2.64741e-18	-0.124833	0.094	0.279	9.37739e-14
DPM3	2.67797e-18	-0.219569	0.15	0.385	9.48565e-14
RP11-424C20.2	2.73369e-18	-0.0851254	0.015	0.122	9.683e-14
PGAM1	2.75392e-18	0.111399	0.765	0.828	9.75467e-14
MRC2	2.79432e-18	-0.158562	0.121	0.318	9.89777e-14
DHCR24	2.9223e-18	-0.158488	0.057	0.208	1.03511e-13
CD3G	2.93784e-18	-0.530878	0.041	0.169	1.04061e-13
PLEKHA1	2.94332e-18	-0.174396	0.072	0.237	1.04255e-13
RPL23AP4	2.94428e-18	-0.156799	0.056	0.208	1.04289e-13
TNS3	2.97762e-18	-0.216597	0.4	0.729	1.0547e-13
ABCC10	3.09393e-18	-0.181361	0.112	0.307	1.0959e-13
CCDC53	3.11215e-18	-0.268705	0.242	0.536	1.10236e-13
PGM1	3.15981e-18	-0.170826	0.126	0.334	1.11924e-13
PDGFA	3.18562e-18	-0.136678	0.021	0.138	1.12838e-13
NUCB2	3.27284e-18	-0.27769	0.128	0.333	1.15927e-13
POP7	3.2795e-18	-0.19927	0.112	0.313	1.16163e-13
CD82	3.2801e-18	-0.23631	0.318	0.622	1.16185e-13
NFE2L1	3.32224e-18	-0.112393	0.276	0.539	1.17677e-13
TNC	3.39886e-18	-0.125469	0.011	0.114	1.20391e-13
FRG1B	3.42884e-18	-0.151983	0.23	0.487	1.21453e-13
SRSF6	3.43881e-18	0.191032	0.874	0.911	1.21806e-13
PLEKHF1	3.45047e-18	-0.211142	0.01	0.11	1.22219e-13
PDGFC	3.47125e-18	-0.149402	0.032	0.162	1.22955e-13
PLEKHG3	3.62809e-18	-0.145144	0.042	0.182	1.28511e-13
TMSB4XP4	3.63233e-18	0.106792	0.859	0.891	1.28661e-13
RASSF7	3.65885e-18	-0.226035	0.109	0.308	1.296e-13
CMPK1	3.75185e-18	-0.205501	0.26	0.56	1.32894e-13
PRELID1P1	4.1138e-18	0.249454	0.466	0.313	1.45715e-13
C5orf22	4.29826e-18	-0.1804	0.103	0.292	1.52249e-13
MAN1C1	4.35808e-18	-0.140397	0.034	0.162	1.54368e-13
SRPRB	4.79193e-18	-0.22058	0.248	0.523	1.69735e-13
CD163	4.96477e-18	-0.284434	0.477	0.849	1.75857e-13
AARS2	5.01862e-18	-0.130504	0.073	0.237	1.77764e-13
ATP6V0D1	5.06931e-18	0.14434	0.769	0.828	1.7956e-13
C15orf39	5.07739e-18	0.442143	0.522	0.383	1.79846e-13
GALK2	5.25668e-18	-0.217521	0.123	0.326	1.86197e-13
CXCL12	5.60934e-18	-0.218835	0.004	0.094	1.98688e-13
CD1C	5.66728e-18	0.556293	0.245	0.089	2.00741e-13
CTTN	5.78236e-18	-0.17705	0.022	0.138	2.04817e-13
FAIM	5.80166e-18	-0.19354	0.032	0.161	2.05501e-13
HDAC9	5.88003e-18	0.417022	0.279	0.109	2.08277e-13
TWF1	5.96046e-18	-0.218729	0.208	0.466	2.11126e-13
C1orf21	6.00093e-18	-0.137839	0.08	0.252	2.12559e-13
EIF3C	6.01605e-18	0.125002	0.745	0.841	2.13095e-13
C12orf23	6.04194e-18	-0.204716	0.088	0.263	2.14012e-13
C16orf58	6.07197e-18	-0.158481	0.095	0.281	2.15075e-13
RPL13AP5	6.22441e-18	0.0916218	0.855	0.891	2.20475e-13
DECR2	6.23423e-18	-0.174955	0.048	0.193	2.20823e-13
MCM6	6.29017e-18	-0.230525	0.089	0.256	2.22804e-13
CARD6	6.30793e-18	-0.157765	0.058	0.211	2.23433e-13
DERA	6.31065e-18	-0.22471	0.187	0.433	2.2353e-13
RPS3AP26	6.48018e-18	0.174724	0.706	0.664	2.29534e-13
MCUR1	6.52057e-18	-0.167718	0.125	0.326	2.30965e-13
SLC2A8	6.65509e-18	-0.192851	0.06	0.218	2.3573e-13
LILRB1	6.68252e-18	0.278899	0.753	0.774	2.36701e-13
MYO5A	6.86419e-18	-0.151186	0.313	0.596	2.43136e-13
C1orf122	6.87334e-18	-0.216532	0.102	0.289	2.43461e-13
SNAP47	6.8777e-18	-0.239948	0.106	0.291	2.43615e-13
KANK2	7.11155e-18	-0.12233	0.016	0.123	2.51898e-13
MYC	7.31822e-18	-0.203481	0.131	0.336	2.59219e-13
TCF12	7.6937e-18	-0.216312	0.309	0.602	2.72519e-13
TPST2	7.78242e-18	-0.232615	0.21	0.464	2.75661e-13
DCLRE1B	7.88561e-18	-0.171445	0.08	0.248	2.79316e-13
HELLS	7.94051e-18	-0.204753	0.065	0.219	2.81261e-13
RP11-353N4.1	7.95629e-18	-0.151627	0.038	0.172	2.8182e-13
CCNB1	7.95732e-18	-0.200772	0.025	0.143	2.81856e-13
RP11-889L3.1	8.13787e-18	0.173402	0.693	0.628	2.88252e-13
TM2D2	8.26379e-18	-0.20544	0.207	0.472	2.92712e-13
PSME2P2	8.32712e-18	0.223732	0.651	0.631	2.94955e-13
RPP25	8.38271e-18	-0.150393	0.037	0.17	2.96924e-13
MARVELD1	8.46379e-18	-0.159958	0.061	0.214	2.99796e-13
NEIL2	8.52588e-18	-0.204251	0.057	0.205	3.01995e-13
DIS3L	8.63107e-18	-0.151925	0.075	0.24	3.05721e-13
KIAA1279	9.28177e-18	-0.203668	0.054	0.201	3.2877e-13
B3GALNT1	9.2849e-18	-0.184592	0.039	0.174	3.2888e-13
C14orf159	9.47617e-18	-0.192659	0.299	0.586	3.35655e-13
ZMYND8	9.99716e-18	-0.166599	0.238	0.497	3.54109e-13
RPS26	1.00515e-17	0.0482985	0.911	0.968	3.56035e-13
SARDH	1.04657e-17	-0.15845	0.004	0.093	3.70704e-13
MIR4458HG	1.04965e-17	-0.120264	0.029	0.153	3.71796e-13
PDCL	1.07155e-17	-0.14123	0.137	0.354	3.79554e-13
MAOA	1.09496e-17	-0.133752	0.013	0.117	3.87845e-13
GLRX2	1.16344e-17	-0.211146	0.096	0.282	4.12101e-13
VWA5A	1.17667e-17	-0.149433	0.053	0.2	4.16788e-13
TULP4	1.1964e-17	-0.126559	0.273	0.55	4.23778e-13
SHROOM4	1.19679e-17	-0.0871186	0.002	0.086	4.23916e-13
HFE	1.21314e-17	-0.183275	0.04	0.174	4.29705e-13
KIAA0355	1.22868e-17	-0.132519	0.082	0.25	4.35212e-13
CLUAP1	1.23196e-17	-0.198307	0.031	0.156	4.36373e-13
WDHD1	1.23225e-17	-0.128872	0.02	0.131	4.36475e-13
CENPK	1.25206e-17	-0.186048	0.036	0.167	4.43492e-13
POLR2M	1.25266e-17	-0.175097	0.178	0.417	4.43704e-13
APOC1P1	1.25505e-17	-0.153789	0.001	0.083	4.44551e-13
CSTF1	1.27048e-17	-0.171358	0.085	0.263	4.50018e-13
AP001029.1	1.28852e-17	-0.0946354	0.001	0.083	4.56407e-13
SEC23A	1.29408e-17	-0.172791	0.193	0.442	4.58377e-13
NARFL	1.33442e-17	-0.198329	0.117	0.315	4.72664e-13
RP11-466H18.1	1.34741e-17	0.129403	0.785	0.839	4.77267e-13
DNAJC19	1.35758e-17	-0.212869	0.156	0.386	4.80867e-13
S100A12	1.36025e-17	0.546166	0.18	0.039	4.81814e-13
YEATS4	1.37845e-17	-0.245344	0.08	0.248	4.8826e-13
MMD	1.39654e-17	-0.189332	0.102	0.281	4.94669e-13
GSDMA	1.41434e-17	-0.148867	0.007	0.099	5.00972e-13
ARL1	1.45049e-17	-0.240129	0.206	0.466	5.13779e-13
RAB42	1.50478e-17	-0.168552	0.012	0.114	5.33007e-13
FFAR4	1.57575e-17	-0.125257	0.019	0.13	5.58148e-13
SCIMP	1.58942e-17	0.315563	0.636	0.58	5.62987e-13
GSN-AS1	1.60713e-17	-0.0873531	0.085	0.255	5.69263e-13
LAMP1	1.6609e-17	-0.0808166	0.274	0.531	5.88307e-13
GSKIP	1.66549e-17	-0.165462	0.075	0.24	5.89933e-13
AASDHPPT	1.67791e-17	-0.183448	0.169	0.411	5.94332e-13
BTD	1.68272e-17	-0.209298	0.057	0.206	5.96036e-13
BMP1	1.69187e-17	-0.127691	0.054	0.198	5.99278e-13
FTH1P23	1.70863e-17	0.216141	0.685	0.604	6.05212e-13
MORN2	1.73752e-17	-0.206833	0.04	0.175	6.15448e-13
UBAC1	1.76011e-17	-0.201712	0.193	0.437	6.2345e-13
MGMT	1.83288e-17	-0.197059	0.146	0.365	6.49225e-13
SMARCAD1	1.84383e-17	-0.153867	0.092	0.266	6.53103e-13
RHNO1	1.86071e-17	-0.199769	0.118	0.32	6.59083e-13
IMPACT	1.96659e-17	-0.178624	0.108	0.302	6.96586e-13
ITGA9	1.98429e-17	-0.102723	0.019	0.128	7.02856e-13
TOP2A	2.01703e-17	-0.176171	0.02	0.13	7.14452e-13
RP11-344B5.2	2.30597e-17	-0.145796	0.027	0.148	8.16797e-13
CAD	2.30782e-17	-0.152365	0.076	0.24	8.17455e-13
SMARCAL1	2.35731e-17	-0.159463	0.108	0.291	8.34984e-13
HNRNPDL	2.39894e-17	0.108765	0.81	0.894	8.49728e-13
CCL4	2.47921e-17	-0.309428	0.301	0.57	8.78159e-13
SYNE2	2.56822e-17	-0.376372	0.04	0.164	9.0969e-13
MFSD11	2.59295e-17	-0.232417	0.299	0.51	9.1845e-13
SMIM20	2.59542e-17	-0.243962	0.155	0.381	9.19325e-13
DHX29	2.69109e-17	-0.189741	0.208	0.451	9.53211e-13
MRPL36	2.7027e-17	-0.211354	0.147	0.373	9.57323e-13
AGA	2.73406e-17	-0.202112	0.103	0.286	9.68431e-13
PAPSS2	2.76419e-17	-0.132458	0.211	0.469	9.79105e-13
TMA7	2.81599e-17	0.10171	0.798	0.872	9.9745e-13
NDRG3	2.86373e-17	-0.182186	0.134	0.338	1.01436e-12
TMEM220	2.86526e-17	-0.199328	0.036	0.162	1.0149e-12
CAMP	3.14386e-17	-0.210196	0.02	0.13	1.11359e-12
CCDC102B	3.17956e-17	-0.125214	0.011	0.109	1.12623e-12
RNASEH2A	3.223e-17	-0.213357	0.089	0.263	1.14162e-12
MTUS1	3.36609e-17	-0.188684	0.022	0.135	1.1923e-12
PRPF40B	3.41827e-17	-0.211077	0.308	0.622	1.21079e-12
SLC35B4	3.59758e-17	-0.160291	0.094	0.268	1.2743e-12
COQ3	3.59882e-17	-0.151316	0.023	0.138	1.27474e-12
PIGO	3.6202e-17	-0.194016	0.121	0.313	1.28231e-12
TTC1	3.67002e-17	-0.222446	0.258	0.55	1.29996e-12
HIBCH	3.71812e-17	-0.191764	0.116	0.31	1.317e-12
RWDD2B	3.78215e-17	-0.192314	0.086	0.258	1.33967e-12
ALG14	3.83597e-17	-0.135487	0.064	0.216	1.35874e-12
DENND5A	4.12754e-17	0.350186	0.645	0.638	1.46202e-12
KIF11	4.2158e-17	-0.146273	0.02	0.127	1.49328e-12
PSMB5	4.25312e-17	-0.287123	0.28	0.589	1.5065e-12
CHST11	4.26364e-17	-0.142565	0.209	0.453	1.51022e-12
POLR2I	4.27295e-17	-0.234371	0.185	0.438	1.51352e-12
DNAJC16	4.29822e-17	-0.158939	0.122	0.315	1.52247e-12
EPRS	4.33698e-17	-0.202958	0.274	0.554	1.5362e-12
ABI2	4.39194e-17	-0.127406	0.222	0.456	1.55567e-12
MCFD2	4.44406e-17	-0.203034	0.223	0.477	1.57413e-12
KYNU	4.52456e-17	0.293706	0.685	0.664	1.60265e-12
ATP1B3	4.61153e-17	0.13015	0.768	0.859	1.63345e-12
CYP20A1	4.61842e-17	-0.158589	0.196	0.435	1.63589e-12
KIF2C	4.6349e-17	-0.134231	0.01	0.106	1.64173e-12
WIPI1	4.84283e-17	-0.192583	0.158	0.377	1.71538e-12
MECR	4.91136e-17	-0.183649	0.083	0.252	1.73965e-12
GIPC1	4.98501e-17	-0.151862	0.031	0.153	1.76574e-12
PCBP2	5.01764e-17	0.145608	0.845	0.904	1.7773e-12
PET112	5.17985e-17	-0.191119	0.116	0.308	1.83475e-12
WDR91	5.22008e-17	-0.174392	0.158	0.365	1.84901e-12
MPZL1	5.31748e-17	-0.227343	0.206	0.451	1.8835e-12
RP11-298I3.5	5.36744e-17	-0.164259	0.146	0.356	1.9012e-12
FANCG	5.42748e-17	-0.18473	0.029	0.148	1.92247e-12
AK3	5.43067e-17	-0.227534	0.103	0.276	1.9236e-12
DCAF12	5.59727e-17	-0.18798	0.22	0.474	1.98261e-12
IGSF6	5.77794e-17	0.206348	0.655	0.722	2.0466e-12
MRPL39	5.79306e-17	-0.231792	0.144	0.354	2.05196e-12
AGL	5.79367e-17	-0.149358	0.064	0.209	2.05217e-12
CPT2	5.88735e-17	-0.147749	0.091	0.263	2.08536e-12
SMC2	6.03298e-17	-0.146399	0.08	0.245	2.13694e-12
EDF1	6.05329e-17	0.107964	0.746	0.843	2.14414e-12
NCAPH	6.06176e-17	-0.18846	0.013	0.112	2.14714e-12
HOXB6	6.20926e-17	-0.127483	0.001	0.08	2.19938e-12
RP11-838N2.4	6.20926e-17	-0.15783	0.001	0.08	2.19938e-12
RP11-345J4.6	6.26386e-17	0.287308	0.637	0.555	2.21872e-12
THAP8	6.37695e-17	-0.162381	0.032	0.156	2.25878e-12
DDO	6.38803e-17	-0.143513	0.016	0.119	2.2627e-12
MRPL15	6.38884e-17	-0.230312	0.222	0.498	2.26299e-12
FTH1P8	6.53427e-17	0.249365	0.651	0.589	2.3145e-12
VGLL4	6.62776e-17	-0.151132	0.145	0.352	2.34762e-12
SNRPN	6.63652e-17	-0.232919	0.154	0.359	2.35072e-12
FOXM1	6.69852e-17	-0.122387	0.004	0.089	2.37268e-12
KIAA0101	6.75835e-17	-0.259515	0.067	0.206	2.39387e-12
STAT2	6.77017e-17	0.259775	0.72	0.748	2.39806e-12
FZD1	6.78411e-17	-0.112438	0.041	0.175	2.403e-12
GOLM1	6.84954e-17	-0.118938	0.029	0.148	2.42617e-12
TPM1	6.86854e-17	-0.158911	0.078	0.245	2.4329e-12
SWAP70	6.89601e-17	-0.167526	0.277	0.558	2.44264e-12
HMOX2	6.99137e-17	-0.25209	0.253	0.521	2.47641e-12
HSP90AA1	7.03287e-17	0.082645	0.894	0.969	2.49111e-12
PAAF1	7.19079e-17	-0.205882	0.083	0.25	2.54705e-12
CSRNP1	7.19518e-17	0.30248	0.658	0.607	2.5486e-12
IFFO1	7.2694e-17	-0.110798	0.234	0.498	2.57489e-12
ANGEL1	7.54141e-17	-0.153365	0.126	0.323	2.67124e-12
SMG8	7.58065e-17	-0.148343	0.046	0.182	2.68514e-12
FH	7.60561e-17	-0.193568	0.199	0.455	2.69398e-12
MAPKAPK5-AS1	7.84104e-17	-0.204588	0.085	0.256	2.77738e-12
MLF1IP	7.95864e-17	-0.186266	0.04	0.17	2.81903e-12
DENND4C	7.97442e-17	-0.139584	0.236	0.485	2.82462e-12
KLHL9	8.003e-17	-0.159638	0.125	0.317	2.83474e-12
MRPL43	8.33087e-17	-0.197377	0.238	0.528	2.95088e-12
SUPT7L	8.33919e-17	-0.167813	0.193	0.424	2.95382e-12
ZMYM6NB	8.49747e-17	-0.24618	0.244	0.526	3.00989e-12
MERTK	8.61701e-17	-0.230332	0.161	0.369	3.05223e-12
ATP5L	9.02584e-17	0.0993307	0.74	0.841	3.19704e-12
SLC2A3	9.31067e-17	0.183446	0.789	0.856	3.29793e-12
RSPH3	9.42965e-17	-0.146817	0.073	0.231	3.34007e-12
CASC5	9.50269e-17	-0.124775	0.013	0.112	3.36595e-12
ATPIF1	9.69825e-17	-0.26796	0.331	0.656	3.43522e-12
PIGG	9.82724e-17	-0.200725	0.159	0.369	3.48091e-12
TRAP1	9.87931e-17	-0.250167	0.245	0.519	3.49935e-12
PRKCA	9.98955e-17	-0.121336	0.124	0.315	3.5384e-12
TUBB2A	1.05789e-16	-0.199576	0.103	0.282	3.74715e-12
MDFIC	1.05854e-16	-0.152354	0.085	0.248	3.74946e-12
RRM1	1.06628e-16	-0.207233	0.116	0.305	3.77689e-12
APITD1	1.07223e-16	-0.163114	0.02	0.128	3.79793e-12
CDC42BPA	1.0925e-16	-0.0865368	0.018	0.122	3.86975e-12
HSH2D	1.12287e-16	0.378956	0.198	0.05	3.9773e-12
MTX1	1.13713e-16	-0.190008	0.234	0.497	4.02782e-12
RP11-294J22.6	1.13786e-16	-0.220499	0.286	0.586	4.03041e-12
MTND2P28	1.14069e-16	0.115412	0.877	0.976	4.04043e-12
ING4	1.15317e-16	-0.222038	0.16	0.381	4.08465e-12
UAP1L1	1.17068e-16	-0.110249	0.084	0.248	4.14665e-12
ALG3	1.17846e-16	-0.234781	0.227	0.495	4.17422e-12
PSRC1	1.18189e-16	-0.143597	0.025	0.138	4.18637e-12
FMNL3	1.19082e-16	-0.173052	0.415	0.744	4.218e-12
RDX	1.20064e-16	-0.140811	0.226	0.482	4.25278e-12
RPLP0P6	1.20188e-16	0.0969233	0.82	0.873	4.25718e-12
PTPRCAP	1.26262e-16	-0.457973	0.065	0.201	4.47234e-12
ST6GAL1	1.27633e-16	-0.238312	0.321	0.602	4.52088e-12
COQ9	1.27672e-16	-0.197842	0.156	0.385	4.52226e-12
SMIM15	1.35147e-16	-0.179644	0.215	0.487	4.78705e-12
MRPS17	1.4164e-16	-0.115549	0.114	0.3	5.01703e-12
MIPEP	1.42009e-16	-0.168578	0.042	0.174	5.0301e-12
ATP5B	1.42187e-16	0.0624511	0.783	0.903	5.03642e-12
CSF2RA	1.44162e-16	0.2568	0.72	0.727	5.10635e-12
APOPT1	1.45214e-16	-0.214908	0.191	0.433	5.14362e-12
HCG4P5	1.47923e-16	0.211317	0.551	0.383	5.23958e-12
CCL23	1.48981e-16	-0.183319	0.018	0.122	5.27705e-12
HEBP1	1.5451e-16	-0.180274	0.198	0.455	5.47291e-12
CDCA5	1.6204e-16	-0.138704	0.01	0.102	5.73963e-12
MLF1	1.72266e-16	-0.130324	0.007	0.094	6.10183e-12
NUP37	1.90915e-16	-0.169037	0.099	0.281	6.76239e-12
IVD	1.9391e-16	-0.189947	0.174	0.398	6.86849e-12
FNTB	1.96837e-16	-0.158767	0.095	0.263	6.97217e-12
PLOD3	1.97577e-16	-0.214445	0.25	0.534	6.99839e-12
PDK2	1.98082e-16	-0.195815	0.063	0.213	7.01627e-12
BAIAP2	1.98771e-16	-0.194652	0.175	0.404	7.04068e-12
DGCR2	1.9903e-16	-0.163967	0.169	0.383	7.04984e-12
PLA2G4C	1.99347e-16	-0.197813	0.103	0.279	7.06108e-12
TNFAIP3	2.01124e-16	0.244435	0.777	0.782	7.12401e-12
SPTSSA	2.05183e-16	-0.133359	0.128	0.325	7.26778e-12
NBPF10	2.05785e-16	0.313908	0.796	0.752	7.28912e-12
ALG9	2.06233e-16	-0.156384	0.063	0.211	7.30498e-12
ARFIP1	2.06497e-16	-0.1626	0.165	0.383	7.31434e-12
TMEM115	2.0729e-16	-0.189773	0.159	0.378	7.34241e-12
CRIM1	2.08929e-16	-0.130284	0.077	0.227	7.40048e-12
MYH9	2.12296e-16	0.14273	0.847	0.907	7.51975e-12
MAP1S	2.12299e-16	-0.194802	0.289	0.594	7.51984e-12
CYTIP	2.27514e-16	0.234903	0.699	0.713	8.05879e-12
PLGRKT	2.27724e-16	-0.225847	0.187	0.425	8.0662e-12
TMEM176B	2.35996e-16	-0.276237	0.337	0.657	8.35922e-12
RCC1	2.38935e-16	-0.164181	0.098	0.271	8.46331e-12
CENPF	2.39971e-16	-0.127183	0.019	0.123	8.5e-12
SLC25A4	2.418e-16	-0.178184	0.016	0.115	8.5648e-12
HMGCL	2.43978e-16	-0.183367	0.181	0.416	8.64195e-12
BBS2	2.46909e-16	-0.222431	0.088	0.252	8.74575e-12
SLAMF7	2.50947e-16	0.390061	0.473	0.317	8.88878e-12
GSTM4	2.51661e-16	-0.231052	0.121	0.304	8.91409e-12
TNFSF15	2.56557e-16	-0.0873902	0.042	0.172	9.08752e-12
CCPG1	2.58117e-16	-0.187704	0.239	0.502	9.14276e-12
POLD3	2.61438e-16	-0.15155	0.103	0.278	9.26039e-12
IMP3	2.67231e-16	-0.197282	0.261	0.552	9.46558e-12
CKAP2L	2.68137e-16	-0.134994	0.01	0.101	9.49766e-12
CBFA2T3	2.68492e-16	0.286078	0.196	0.052	9.51026e-12
KDELR3	2.69693e-16	-0.133908	0.003	0.083	9.5528e-12
PLD4	2.72182e-16	0.40884	0.268	0.104	9.64098e-12
MMGT1	2.93825e-16	-0.186168	0.193	0.414	1.04076e-11
HDDC2	2.93908e-16	-0.20559	0.122	0.317	1.04105e-11
SSH1	2.95636e-16	-0.112775	0.171	0.386	1.04717e-11
MT1A	2.9587e-16	-0.147547	0.006	0.089	1.048e-11
TIMD4	2.97767e-16	-0.193813	0.011	0.104	1.05472e-11
FHAD1	2.99215e-16	-0.124859	0.069	0.221	1.05985e-11
LINC00493	3.06089e-16	-0.241527	0.259	0.555	1.0842e-11
HEMK1	3.07343e-16	-0.194287	0.114	0.295	1.08864e-11
METTL14	3.17265e-16	-0.163032	0.125	0.31	1.12378e-11
GTF2H5	3.22496e-16	-0.0892303	0.164	0.385	1.14231e-11
PRR5	3.22583e-16	-0.199791	0.023	0.131	1.14262e-11
TRIP13	3.27802e-16	-0.130571	0.008	0.096	1.16111e-11
HPS4	3.30419e-16	-0.12926	0.151	0.36	1.17038e-11
NME1-NME2	3.30537e-16	0.0845849	0.727	0.821	1.1708e-11
COG4	3.45641e-16	-0.201385	0.182	0.407	1.22429e-11
TUBA1B	3.49957e-16	0.0511404	0.812	0.907	1.23958e-11
ANKRD39	3.50494e-16	-0.196298	0.083	0.242	1.24148e-11
CDKN3	3.58365e-16	-0.188344	0.013	0.109	1.26937e-11
ACOT13	3.5905e-16	-0.178325	0.311	0.555	1.27179e-11
TTLL12	3.60825e-16	-0.104461	0.069	0.219	1.27808e-11
KDSR	3.65654e-16	-0.165207	0.259	0.498	1.29518e-11
MTAP	3.95095e-16	-0.183987	0.109	0.292	1.39947e-11
SPIB	4.05691e-16	0.37193	0.141	0.019	1.437e-11
KHK	4.11794e-16	-0.165639	0.026	0.136	1.45861e-11
NMRAL1	4.26532e-16	-0.204128	0.162	0.383	1.51082e-11
TUBGCP5	4.45969e-16	-0.162846	0.029	0.143	1.57967e-11
PRKCB	4.50462e-16	0.383765	0.52	0.383	1.59558e-11
MCM7	4.60723e-16	-0.207109	0.135	0.331	1.63193e-11
NEU1	4.61558e-16	-0.228958	0.356	0.687	1.63488e-11
PLXND1	4.61978e-16	-0.221526	0.436	0.784	1.63637e-11
SMARCC2	4.6939e-16	-0.167071	0.305	0.57	1.66262e-11
SLC39A8	4.7548e-16	-0.201299	0.245	0.511	1.6842e-11
CTR9	4.86663e-16	-0.147173	0.17	0.386	1.72381e-11
AURKA	4.89631e-16	-0.15712	0.04	0.166	1.73432e-11
ITFG3	5.0306e-16	-0.154837	0.183	0.409	1.78189e-11
TRIM22	5.05749e-16	0.27757	0.676	0.649	1.79141e-11
ABHD12	5.07589e-16	-0.205551	0.253	0.51	1.79793e-11
CIT	5.08006e-16	-0.110687	0.022	0.128	1.79941e-11
MKI67	5.09242e-16	-0.138136	0.023	0.13	1.80379e-11
CKS1B	5.11396e-16	-0.194128	0.131	0.328	1.81141e-11
TRAPPC2L	5.23572e-16	-0.209058	0.23	0.508	1.85455e-11
DOCK2	5.35536e-16	0.251203	0.718	0.76	1.89692e-11
FIG4	5.37752e-16	-0.175708	0.185	0.407	1.90477e-11
RAPH1	5.4113e-16	-0.127736	0.185	0.407	1.91674e-11
PPIF	5.51355e-16	0.329996	0.629	0.633	1.95295e-11
CDK1	5.51802e-16	-0.202276	0.044	0.172	1.95454e-11
DIXDC1	5.55235e-16	-0.104738	0.02	0.123	1.9667e-11
NME2	5.63943e-16	-0.191417	0.077	0.231	1.99754e-11
MYO1G	5.75353e-16	0.360833	0.554	0.42	2.03796e-11
SGSH	5.77582e-16	-0.195617	0.275	0.542	2.04585e-11
RP11-11N9.4	5.86242e-16	-0.17622	0.025	0.135	2.07653e-11
ANKRD35	5.88577e-16	-0.104451	0.012	0.106	2.0848e-11
SRPK1	6.0057e-16	-0.197409	0.134	0.325	2.12728e-11
DNAJA1	6.04091e-16	0.136582	0.794	0.896	2.13975e-11
CUL7	6.27177e-16	-0.118925	0.078	0.231	2.22152e-11
CTB-13H5.1	6.42861e-16	0.182033	0.694	0.657	2.27708e-11
MRO	6.47868e-16	-0.165881	0.004	0.084	2.29481e-11
DNM1	6.51379e-16	-0.0707043	0.012	0.106	2.30725e-11
CMAS	6.82603e-16	-0.199942	0.128	0.328	2.41785e-11
TRNAU1AP	6.86598e-16	-0.153851	0.203	0.448	2.432e-11
POLR3C	6.88019e-16	-0.186863	0.173	0.394	2.43703e-11
HYAL2	6.92619e-16	-0.162953	0.047	0.179	2.45333e-11
CPED1	6.95456e-16	-0.166612	0.137	0.33	2.46337e-11
NDC80	7.07258e-16	-0.157891	0.006	0.088	2.50518e-11
PFKFB2	7.07489e-16	-0.111149	0.096	0.266	2.506e-11
ZNF783	7.14927e-16	-0.107059	0.067	0.218	2.53234e-11
CREG1	7.23795e-16	-0.247462	0.436	0.795	2.56376e-11
SERPINF1	7.25726e-16	-0.271204	0.162	0.369	2.5706e-11
PYGL	7.57688e-16	-0.166717	0.302	0.584	2.68381e-11
MRPL10	7.65227e-16	-0.210589	0.156	0.367	2.71051e-11
NCAPD2	7.68725e-16	-0.175907	0.075	0.226	2.7229e-11
RPS4Y1	7.74188e-16	0.351852	0.37	0.18	2.74225e-11
LYST	7.7556e-16	0.396265	0.59	0.481	2.74711e-11
TRPV4	7.76616e-16	-0.125424	0.026	0.135	2.75085e-11
IRF7	7.90922e-16	0.374747	0.552	0.446	2.80152e-11
DIAPH3	8.13861e-16	-0.0822576	0.006	0.088	2.88278e-11
G6PC3	8.25113e-16	-0.178613	0.239	0.494	2.92263e-11
NAP1L1	8.2658e-16	0.136868	0.768	0.851	2.92783e-11
SYT1	8.29124e-16	-0.0898442	0.003	0.081	2.93684e-11
GCSHP5	8.39647e-16	-0.127104	0.039	0.164	2.97411e-11
RAB8A	8.47363e-16	0.184372	0.676	0.74	3.00144e-11
TCTN1	8.51976e-16	-0.137808	0.034	0.153	3.01779e-11
MAD2L1BP	8.55441e-16	-0.160825	0.094	0.266	3.03006e-11
DNAJC25-GNG10	8.62806e-16	-0.0636894	0.269	0.494	3.05614e-11
EDEM2	8.7561e-16	-0.182205	0.282	0.576	3.1015e-11
ARPC1A	8.82143e-16	-0.215375	0.258	0.545	3.12464e-11
PHAX	8.88488e-16	-0.17069	0.12	0.304	3.14711e-11
SVIP	9.17316e-16	-0.184261	0.054	0.185	3.24923e-11
VPS11	9.73414e-16	-0.150203	0.211	0.453	3.44793e-11
ZFP36L1	9.77678e-16	0.119253	0.895	0.955	3.46303e-11
TSPO	9.95718e-16	0.0975554	0.783	0.88	3.52693e-11
COPS8	1.00907e-15	-0.202506	0.209	0.445	3.57423e-11
MAN2B1	1.01178e-15	0.122176	0.792	0.859	3.58384e-11
CMC1	1.02803e-15	-0.191676	0.192	0.432	3.64139e-11
SCN1B	1.03008e-15	-0.121432	0.019	0.12	3.64865e-11
ABLIM3	1.03092e-15	-0.14309	0.019	0.119	3.65161e-11
H3F3C	1.03554e-15	0.191172	0.487	0.341	3.668e-11
NCKIPSD	1.0426e-15	-0.145487	0.121	0.302	3.69299e-11
STARD9	1.06609e-15	-0.14869	0.037	0.154	3.77621e-11
RORA	1.0791e-15	-0.223658	0.02	0.12	3.8223e-11
JMJD4	1.09568e-15	-0.192529	0.064	0.208	3.88099e-11
SLC25A37	1.10297e-15	0.372553	0.613	0.56	3.90683e-11
CTD-2337J16.1	1.12055e-15	-0.167349	0.009	0.096	3.9691e-11
ATP6V1G1	1.12927e-15	0.144618	0.728	0.813	4e-11
FAR2	1.1394e-15	-0.135567	0.106	0.286	4.03588e-11
MRPS36	1.14137e-15	-0.18331	0.208	0.468	4.04284e-11
DHFRP1	1.14771e-15	-0.111806	0.008	0.093	4.06532e-11
FAM160B2	1.15408e-15	-0.159066	0.112	0.291	4.08788e-11
MSANTD3	1.21431e-15	-0.151142	0.028	0.14	4.30119e-11
GCN1L1	1.22031e-15	-0.127137	0.171	0.383	4.32246e-11
PRIM1	1.22113e-15	-0.209266	0.073	0.224	4.32536e-11
TMEM261	1.22893e-15	-0.184456	0.21	0.466	4.35299e-11
DEF8	1.25724e-15	-0.174502	0.211	0.466	4.45328e-11
YBEY	1.28724e-15	-0.168643	0.057	0.195	4.55954e-11
TMLHE	1.30217e-15	-0.163942	0.146	0.341	4.61241e-11
DGCR6L	1.30309e-15	-0.20699	0.222	0.481	4.61567e-11
SIAE	1.31215e-15	-0.160191	0.05	0.182	4.64778e-11
CABP4	1.3342e-15	-0.15329	0.015	0.109	4.72587e-11
SUCLA2	1.33821e-15	-0.187181	0.201	0.433	4.74009e-11
PIGN	1.35832e-15	-0.170301	0.114	0.294	4.81129e-11
CDK5	1.36119e-15	-0.169066	0.146	0.354	4.82149e-11
FSCN1	1.36381e-15	-0.0780238	0.21	0.442	4.83077e-11
AC104698.1	1.37953e-15	-0.250854	0.032	0.143	4.88643e-11
COX11	1.38168e-15	-0.172805	0.096	0.266	4.89404e-11
PTMAP5	1.38368e-15	0.188063	0.765	0.724	4.90113e-11
DNASE2	1.3932e-15	-0.227639	0.259	0.534	4.93485e-11
TBL2	1.46543e-15	-0.157746	0.15	0.364	5.1907e-11
NUDT9	1.4669e-15	-0.149521	0.12	0.308	5.19591e-11
TBC1D14	1.46832e-15	-0.186134	0.229	0.474	5.20095e-11
SYPL1	1.47361e-15	-0.224907	0.27	0.565	5.21967e-11
AC011558.5	1.49935e-15	0.278857	0.597	0.524	5.31086e-11
MBIP	1.5121e-15	-0.17125	0.061	0.203	5.35602e-11
COA3	1.54351e-15	-0.209513	0.215	0.476	5.46728e-11
HM13	1.60529e-15	0.139919	0.777	0.843	5.68608e-11
BUB1B	1.60779e-15	-0.143701	0.01	0.097	5.69497e-11
GBGT1	1.62453e-15	-0.183129	0.2	0.433	5.75425e-11
RP11-22B23.1	1.65741e-15	-0.0692177	0.049	0.179	5.87073e-11
PIGQ	1.7093e-15	-0.180627	0.121	0.299	6.0545e-11
CGRRF1	1.74167e-15	-0.221001	0.074	0.222	6.16917e-11
EWSR1	1.77656e-15	0.175132	0.741	0.786	6.29274e-11
FOXK1	1.77888e-15	-0.0740617	0.194	0.419	6.30097e-11
PTCHD3P1	1.8164e-15	-0.190065	0.107	0.278	6.43386e-11
AC027612.6	1.8334e-15	-0.179946	0.042	0.166	6.4941e-11
ATP5SL	1.90615e-15	-0.176378	0.153	0.367	6.75178e-11
CEP250	1.90803e-15	-0.137493	0.095	0.258	6.75845e-11
PSMB3	1.91056e-15	0.12762	0.714	0.81	6.76739e-11
STAT1	1.91721e-15	0.220101	0.713	0.786	6.79093e-11
RPA1	1.93758e-15	-0.195567	0.234	0.484	6.86309e-11
TP53I3	1.95249e-15	-0.160886	0.086	0.248	6.9159e-11
PANK4	1.95288e-15	-0.159965	0.114	0.292	6.91729e-11
UNC45A	1.95816e-15	-0.161896	0.172	0.391	6.93599e-11
SOCS6	1.97156e-15	-0.126532	0.103	0.278	6.98346e-11
AFF3	2.00487e-15	0.219855	0.126	0.013	7.10146e-11
BCAT1	2.02126e-15	-0.193454	0.374	0.677	7.15949e-11
GGTA1P	2.04404e-15	-0.204898	0.122	0.302	7.2402e-11
EFHD2	2.09505e-15	0.34659	0.602	0.55	7.42087e-11
HMGB1	2.09757e-15	0.0954916	0.822	0.899	7.42981e-11
SERINC2	2.10959e-15	-0.133909	0.046	0.174	7.47237e-11
RHBDD3	2.11628e-15	-0.177241	0.082	0.239	7.49608e-11
FOXRED2	2.13856e-15	-0.162875	0.054	0.182	7.575e-11
FAM134C	2.13948e-15	-0.175006	0.192	0.417	7.57824e-11
SUMO2	2.1467e-15	0.0712762	0.808	0.89	7.60381e-11
AGRN	2.15081e-15	-0.0712105	0.074	0.218	7.61837e-11
JUP	2.18447e-15	-0.154787	0.159	0.365	7.73762e-11
HLA-J	2.21563e-15	0.130871	0.858	0.885	7.84798e-11
IER3IP1	2.21658e-15	-0.203582	0.27	0.558	7.85135e-11
PLA2G16	2.24502e-15	-0.212006	0.085	0.244	7.95209e-11
PLK1	2.2467e-15	-0.146413	0.01	0.097	7.95802e-11
ELMOD2	2.26501e-15	-0.155649	0.096	0.266	8.02288e-11
PAFAH2	2.28453e-15	-0.130751	0.055	0.19	8.09204e-11
MRPL22	2.35576e-15	-0.199206	0.197	0.442	8.34434e-11
DDRGK1	2.41637e-15	-0.173805	0.179	0.412	8.55904e-11
PKD1	2.41865e-15	-0.0987791	0.207	0.422	8.56709e-11
ZNF260	2.43752e-15	-0.137014	0.032	0.146	8.63395e-11
TUBB3	2.4832e-15	-0.134703	0.035	0.149	8.79576e-11
ANLN	2.49197e-15	-0.129213	0.012	0.102	8.82682e-11
SPIRE1	2.53668e-15	-0.134974	0.026	0.131	8.98517e-11
FCGRT	2.54771e-15	0.130201	0.787	0.877	9.02425e-11
SBF2-AS1	2.57937e-15	-0.14273	0.036	0.153	9.13639e-11
PSMA4	2.60286e-15	0.184612	0.645	0.727	9.21958e-11
DNAJC9	2.62043e-15	-0.156363	0.105	0.278	9.28181e-11
TTC4	2.65571e-15	-0.140468	0.102	0.278	9.40677e-11
NPC1	2.65799e-15	-0.17269	0.347	0.628	9.41487e-11
STK36	2.6852e-15	-0.143453	0.041	0.166	9.51124e-11
TEC	2.69398e-15	-0.112976	0.066	0.208	9.54234e-11
IFT172	2.70938e-15	-0.147373	0.026	0.131	9.59689e-11
AP3M2	2.71533e-15	-0.150411	0.047	0.177	9.61796e-11
RPL5P34	2.82304e-15	0.09982	0.803	0.826	9.9995e-11
CTSF	2.82482e-15	-0.14769	0.006	0.084	1.00058e-10
MCEE	2.85354e-15	-0.221945	0.075	0.226	1.01075e-10
NDUFA8	2.87621e-15	-0.21191	0.242	0.519	1.01878e-10
POLR2J2	2.8801e-15	-0.145693	0.227	0.459	1.02016e-10
IL2RB	2.89521e-15	-0.356116	0.021	0.119	1.02551e-10
DCP1B	2.93311e-15	-0.181205	0.036	0.153	1.03894e-10
IQGAP1	2.93513e-15	0.138398	0.842	0.901	1.03965e-10
THOC5	2.93633e-15	-0.165534	0.107	0.281	1.04008e-10
TEX261	2.95274e-15	-0.132448	0.088	0.247	1.04589e-10
CBS	3.04145e-15	-0.133552	0.004	0.081	1.07731e-10
CTD-2192J16.15	3.04472e-15	0.134673	0.741	0.732	1.07847e-10
TMUB1	3.19319e-15	-0.178849	0.123	0.307	1.13106e-10
RHBDD2	3.23022e-15	-0.200842	0.301	0.609	1.14418e-10
MAP1LC3C	3.23677e-15	-0.133604	0.002	0.075	1.1465e-10
RP11-3P17.3	3.31419e-15	0.0585994	0.835	0.896	1.17392e-10
COX15	3.37631e-15	-0.154975	0.217	0.448	1.19592e-10
AC109826.1	3.4851e-15	-0.119202	0.02	0.12	1.23446e-10
PEBP1	3.5691e-15	-0.275645	0.399	0.74	1.26421e-10
WDR36	3.60659e-15	-0.162248	0.184	0.39	1.27749e-10
ATP6V1D	3.64226e-15	-0.199661	0.257	0.531	1.29013e-10
SRP14	3.69869e-15	0.0506688	0.816	0.917	1.31011e-10
SFMBT1	3.69973e-15	-0.150078	0.028	0.135	1.31048e-10
MYEOV2	3.71081e-15	-0.186286	0.199	0.448	1.31441e-10
NMD3	3.72641e-15	-0.152107	0.192	0.427	1.31993e-10
AKR7A2	3.76522e-15	-0.197755	0.23	0.498	1.33368e-10
GALE	3.78472e-15	-0.209059	0.104	0.276	1.34059e-10
GTF2H3	3.7987e-15	-0.197764	0.104	0.268	1.34554e-10
FCER1A	3.83188e-15	0.4312	0.136	0.021	1.35729e-10
FCF1	3.84831e-15	-0.12582	0.179	0.391	1.36311e-10
CMBL	3.84991e-15	-0.0982182	0.003	0.078	1.36368e-10
HIST1H2BF	3.85013e-15	-0.108537	0.01	0.096	1.36376e-10
GALNT11	3.8973e-15	-0.1777	0.16	0.351	1.38046e-10
SFXN2	4.00869e-15	-0.150463	0.04	0.159	1.41992e-10
MUT	4.15829e-15	-0.11742	0.087	0.248	1.47291e-10
SPATA20P1	4.18461e-15	-0.174754	0.023	0.127	1.48223e-10
CD151	4.21791e-15	-0.169186	0.412	0.726	1.49402e-10
TLN2	4.32983e-15	-0.111766	0.02	0.119	1.53367e-10
SCO1	4.59082e-15	-0.191004	0.13	0.315	1.62612e-10
SHMT1	4.63078e-15	-0.176499	0.076	0.221	1.64027e-10
SLC12A5	4.68035e-15	-0.133241	0.009	0.093	1.65783e-10
EXT2	4.72269e-15	-0.151223	0.172	0.39	1.67282e-10
GLE1	4.79365e-15	-0.146755	0.175	0.39	1.69796e-10
HMGA1	4.85148e-15	0.243698	0.667	0.654	1.71844e-10
ASUN	4.8574e-15	-0.210429	0.085	0.239	1.72054e-10
EBP	4.86591e-15	-0.244673	0.204	0.429	1.72355e-10
RFWD3	4.94048e-15	-0.119295	0.08	0.234	1.74997e-10
DTYMK	4.95979e-15	-0.196508	0.145	0.343	1.75681e-10
TEX264	4.97896e-15	-0.235409	0.28	0.567	1.7636e-10
ITK	4.98679e-15	-0.362842	0.023	0.122	1.76637e-10
CCDC28A	5.10777e-15	-0.172147	0.18	0.399	1.80922e-10
ACAD9	5.11132e-15	-0.160653	0.188	0.414	1.81048e-10
MRTO4	5.11736e-15	-0.139168	0.132	0.328	1.81262e-10
ORC6	5.13621e-15	-0.161123	0.042	0.162	1.8193e-10
SLC35B2	5.14567e-15	-0.187603	0.169	0.377	1.82265e-10
WHSC1	5.14712e-15	-0.13149	0.109	0.276	1.82316e-10
TTC37	5.26226e-15	-0.127568	0.154	0.357	1.86394e-10
CD97	5.32023e-15	0.199916	0.734	0.794	1.88448e-10
RPL39L	5.35765e-15	-0.166284	0.042	0.164	1.89773e-10
ZFAND5	5.5379e-15	0.212648	0.758	0.825	1.96158e-10
TGFB2	5.54375e-15	-0.0962733	0.012	0.101	1.96365e-10
CD7	5.57062e-15	-0.262519	0.022	0.12	1.97317e-10
PTP4A2	5.63754e-15	0.296681	0.665	0.633	1.99687e-10
RP11-473M20.9	5.76056e-15	-0.146922	0.059	0.195	2.04045e-10
FTSJ3	5.94438e-15	-0.159544	0.142	0.339	2.10556e-10
PIR	6.15944e-15	-0.156545	0.008	0.089	2.18174e-10
PSMG1	6.20655e-15	-0.20219	0.123	0.312	2.19842e-10
SKAP1	6.26039e-15	-0.304913	0.015	0.104	2.21749e-10
SLC17A5	6.28277e-15	-0.125518	0.168	0.373	2.22542e-10
MRPS22	6.45552e-15	-0.196764	0.199	0.429	2.28661e-10
POLR2E	6.46565e-15	0.147738	0.693	0.779	2.2902e-10
ESCO2	6.57626e-15	-0.116041	0.01	0.094	2.32938e-10
CLECL1	6.59041e-15	-0.182398	0.088	0.247	2.33439e-10
AC108488.4	6.61473e-15	-0.137931	0.012	0.101	2.343e-10
ITGAV	6.66553e-15	-0.169561	0.204	0.416	2.361e-10
YIPF2	6.75191e-15	-0.17714	0.151	0.336	2.39159e-10
AREGB	6.7643e-15	0.291059	0.165	0.039	2.39598e-10
CXCL3	6.77499e-15	-0.185057	0.222	0.472	2.39977e-10
CEP41	6.83409e-15	-0.170617	0.057	0.19	2.4207e-10
MVB12A	6.89382e-15	-0.143296	0.216	0.461	2.44186e-10
RRP1B	6.94185e-15	-0.149007	0.124	0.299	2.45887e-10
SRD5A3	6.99633e-15	-0.185355	0.128	0.315	2.47817e-10
B3GALT4	6.9991e-15	-0.203248	0.067	0.208	2.47915e-10
KCNJ5	7.00597e-15	-0.158846	0.009	0.091	2.48158e-10
FBXO25	7.07806e-15	-0.175688	0.069	0.214	2.50712e-10
HYI	7.10346e-15	-0.145994	0.039	0.157	2.51612e-10
KIF16B	7.17741e-15	-0.107891	0.115	0.289	2.54231e-10
RP11-43F13.1	7.20973e-15	-0.17155	0.03	0.138	2.55376e-10
TROAP	7.30031e-15	-0.120818	0.011	0.097	2.58584e-10
RP11-6N17.6	7.30624e-15	-0.162296	0.147	0.352	2.58794e-10
PSMD10	7.33511e-15	-0.205436	0.227	0.472	2.59817e-10
APOBEC3B	7.35523e-15	0.375748	0.301	0.14	2.6053e-10
PDE4B	7.39156e-15	0.310988	0.621	0.519	2.61817e-10
IPO11	7.74304e-15	-0.156178	0.086	0.242	2.74266e-10
GSTO1	7.76702e-15	0.122816	0.745	0.828	2.75116e-10
ALDH16A1	8.02548e-15	-0.120365	0.248	0.469	2.8427e-10
RPP14	8.32534e-15	-0.147179	0.136	0.318	2.94892e-10
TMEM192	8.41474e-15	-0.137446	0.085	0.237	2.98058e-10
RP11-108M9.5	8.46495e-15	-0.124022	0.026	0.13	2.99837e-10
NAGPA	8.48172e-15	-0.150133	0.211	0.456	3.00431e-10
FLYWCH1	8.49337e-15	-0.118001	0.065	0.203	3.00844e-10
KEAP1	8.56171e-15	-0.183815	0.234	0.487	3.03264e-10
SKA1	8.60568e-15	-0.0803862	0.003	0.076	3.04822e-10
RAB9A	8.61654e-15	-0.158695	0.248	0.494	3.05206e-10
ICT1	8.64275e-15	-0.170803	0.111	0.291	3.06135e-10
UBXN8	8.6429e-15	-0.150829	0.055	0.187	3.0614e-10
COQ6	8.70089e-15	-0.175519	0.091	0.248	3.08194e-10
CCNL1	8.86406e-15	0.230931	0.733	0.795	3.13974e-10
OLFML3	9.11786e-15	-0.164745	0.018	0.112	3.22964e-10
GSTK1	9.1875e-15	0.132954	0.747	0.841	3.2543e-10
SFXN3	9.35692e-15	-0.185655	0.394	0.713	3.31431e-10
TFB1M	9.45797e-15	-0.153602	0.074	0.222	3.35011e-10
SRR	9.59003e-15	-0.178831	0.08	0.219	3.39688e-10
SELM	9.70185e-15	-0.222799	0.057	0.19	3.43649e-10
CLCC1	9.72396e-15	-0.175729	0.154	0.339	3.44433e-10
SFXN4	9.7835e-15	-0.154213	0.125	0.315	3.46541e-10
ATF7	9.9389e-15	-0.167509	0.263	0.515	3.52046e-10
NUP155	9.99742e-15	-0.114966	0.16	0.354	3.54119e-10
RP11-834C11.4	1.01244e-14	-0.139256	0.031	0.141	3.58616e-10
USP5	1.03541e-14	-0.140134	0.193	0.42	3.66752e-10
CSPG4	1.04249e-14	-0.0706085	0.008	0.088	3.69259e-10
CTSB	1.06938e-14	0.0895351	0.953	0.966	3.78784e-10
DCUN1D5	1.0743e-14	-0.165212	0.163	0.373	3.80529e-10
POMP	1.09229e-14	0.0915239	0.829	0.899	3.86899e-10
TBC1D16	1.09792e-14	-0.0802833	0.025	0.127	3.88895e-10
ITFG2	1.10026e-14	-0.143036	0.216	0.466	3.89721e-10
NFATC2	1.10668e-14	-0.153617	0.136	0.315	3.91998e-10
RAD51AP1	1.10787e-14	-0.134058	0.035	0.149	3.92418e-10
SMUG1	1.11189e-14	-0.181594	0.121	0.305	3.93841e-10
OST4	1.13808e-14	0.0831031	0.732	0.841	4.03118e-10
MRPL9	1.13893e-14	-0.201453	0.197	0.435	4.03421e-10
ORC1	1.14517e-14	-0.0953279	0.008	0.088	4.05631e-10
UNC13B	1.19308e-14	-0.086828	0.036	0.149	4.22601e-10
COMTD1	1.24281e-14	-0.155745	0.079	0.231	4.40215e-10
GABPB2	1.24302e-14	-0.136802	0.134	0.31	4.40291e-10
RELL1	1.24605e-14	-0.138892	0.058	0.192	4.41363e-10
CDCA3	1.25018e-14	-0.142117	0.007	0.084	4.42828e-10
TPD52	1.26695e-14	-0.206564	0.099	0.26	4.48765e-10
LDOC1L	1.28206e-14	-0.0972513	0.057	0.188	4.54119e-10
METTL1	1.33244e-14	-0.154241	0.089	0.252	4.71965e-10
TFB2M	1.3434e-14	-0.162046	0.067	0.208	4.75846e-10
SKP1	1.34402e-14	0.07077	0.777	0.886	4.76065e-10
CSNK2A2	1.35911e-14	-0.140392	0.305	0.557	4.81411e-10
SMG1	1.36252e-14	0.166321	0.88	0.92	4.82618e-10
SLC27A1	1.38849e-14	-0.148223	0.165	0.354	4.91815e-10
PARP1	1.3985e-14	-0.204982	0.313	0.591	4.95361e-10
KIF4A	1.40324e-14	-0.0943458	0.003	0.075	4.9704e-10
PIM3	1.42857e-14	0.397807	0.483	0.347	5.06013e-10
PPOX	1.46204e-14	-0.191338	0.082	0.231	5.17869e-10
TMEM245	1.48711e-14	-0.094931	0.084	0.234	5.26748e-10
GOLPH3L	1.50745e-14	-0.125886	0.066	0.205	5.33952e-10
THOC3	1.5516e-14	-0.194283	0.143	0.336	5.49593e-10
KBTBD4	1.55377e-14	-0.15428	0.059	0.19	5.50359e-10
AFG3L2	1.55571e-14	-0.137925	0.177	0.377	5.51048e-10
TPCN1	1.5881e-14	-0.155756	0.321	0.602	5.62519e-10
EREG	1.60265e-14	0.441955	0.312	0.159	5.67674e-10
ALAD	1.60686e-14	-0.143705	0.137	0.331	5.69167e-10
HDDC3	1.63337e-14	-0.177106	0.088	0.248	5.78554e-10
LRRC40	1.63944e-14	-0.118994	0.122	0.297	5.80708e-10
CERS2	1.64328e-14	-0.192634	0.254	0.511	5.82065e-10
PPIH	1.66807e-14	-0.210452	0.173	0.373	5.90848e-10
MYO19	1.66968e-14	-0.160169	0.162	0.352	5.91417e-10
FXN	1.71574e-14	-0.167465	0.087	0.242	6.07733e-10
ACADM	1.71926e-14	-0.171105	0.182	0.403	6.08979e-10
FAM64A	1.73229e-14	-0.1156	0.003	0.075	6.13595e-10
SEPSECS	1.74751e-14	-0.171532	0.085	0.232	6.18984e-10
APOBEC3B-AS1	1.75985e-14	0.174857	0.125	0.016	6.23356e-10
SUCLG2P2	1.76985e-14	-0.0842528	0.113	0.279	6.26898e-10
TNFRSF12A	1.77009e-14	-0.146384	0.114	0.291	6.26985e-10
THAP5	1.8119e-14	-0.112844	0.199	0.435	6.41795e-10
SGPP1	1.81257e-14	-0.105761	0.059	0.193	6.42031e-10
CBX5	1.82651e-14	-0.217686	0.315	0.532	6.4697e-10
CDCA8	1.83948e-14	-0.108441	0.011	0.096	6.51561e-10
CPSF1	1.84437e-14	-0.169014	0.238	0.469	6.53293e-10
AIFM1	1.86712e-14	-0.17504	0.156	0.359	6.61353e-10
STAU2	1.87775e-14	-0.126434	0.114	0.287	6.65117e-10
TMEM117	1.87918e-14	-0.138973	0.013	0.101	6.65625e-10
MRPL34	1.88018e-14	-0.206467	0.25	0.519	6.65979e-10
HNRNPCP2	1.88639e-14	0.116332	0.749	0.815	6.68177e-10
GINM1	1.89936e-14	-0.167564	0.169	0.367	6.72771e-10
PPIL1	1.90714e-14	-0.193878	0.08	0.229	6.75528e-10
ARHGAP10	1.95808e-14	-0.115124	0.209	0.44	6.93572e-10
C12orf29	1.98428e-14	-0.150136	0.046	0.166	7.02851e-10
LOXL3	2.04e-14	-0.152284	0.13	0.31	7.22589e-10
SNAPC2	2.0729e-14	-0.170336	0.153	0.356	7.34243e-10
SSR2	2.07913e-14	0.113979	0.72	0.812	7.36447e-10
NIPAL3	2.08928e-14	-0.154087	0.117	0.286	7.40043e-10
CASP6	2.11153e-14	-0.16025	0.074	0.218	7.47926e-10
VAC14	2.11468e-14	-0.162868	0.164	0.367	7.49039e-10
WWC2	2.13386e-14	-0.0985656	0.034	0.144	7.55834e-10
ACAD8	2.13571e-14	-0.150583	0.115	0.289	7.56488e-10
EIF2B4	2.16019e-14	-0.161762	0.165	0.373	7.65161e-10
ERRFI1	2.1682e-14	-0.190911	0.053	0.179	7.67997e-10
SHMT2	2.19217e-14	-0.198779	0.217	0.471	7.76489e-10
COQ4	2.2337e-14	-0.1704	0.179	0.393	7.91198e-10
PMS1	2.24458e-14	-0.158045	0.106	0.273	7.95051e-10
LTC4S	2.2471e-14	-0.186259	0.041	0.159	7.95946e-10
MTMR6	2.26064e-14	-0.116342	0.226	0.455	8.00741e-10
GRPEL2	2.3173e-14	-0.0996596	0.038	0.153	8.20809e-10
TMC4	2.37625e-14	-0.125373	0.026	0.127	8.41692e-10
PDHX	2.37911e-14	-0.108695	0.162	0.364	8.42703e-10
DNAL4	2.38584e-14	-0.161013	0.027	0.128	8.45088e-10
FAM115C	2.38738e-14	-0.130723	0.075	0.211	8.45633e-10
RP11-425L10.1	2.38776e-14	0.122007	0.718	0.763	8.45768e-10
SNORD3B-1	2.3894e-14	0.312002	0.57	0.498	8.46351e-10
JOSD2	2.40475e-14	-0.190516	0.246	0.513	8.51786e-10
MFGE8	2.41371e-14	-0.102141	0.029	0.133	8.54959e-10
CBR4	2.41592e-14	-0.137485	0.093	0.247	8.55742e-10
PPA1	2.42611e-14	0.238029	0.573	0.604	8.59354e-10
COX8A	2.46123e-14	0.0871453	0.745	0.844	8.71791e-10
SH2D2A	2.47579e-14	-0.252642	0.017	0.106	8.76948e-10
TLR8	2.53702e-14	-0.126941	0.2	0.412	8.98637e-10
INSIG1	2.55981e-14	0.375467	0.541	0.484	9.06709e-10
CTB-63M22.1	2.57888e-14	0.250984	0.628	0.562	9.13464e-10
MSR1	2.58116e-14	-0.226331	0.442	0.735	9.14271e-10
TSPAN3	2.58975e-14	-0.224014	0.335	0.644	9.17316e-10
RP9P	2.60089e-14	-0.117925	0.03	0.136	9.21263e-10
BCS1L	2.6097e-14	-0.178809	0.096	0.258	9.24382e-10
SETD3	2.69538e-14	-0.157432	0.269	0.549	9.5473e-10
GPKOW	2.74671e-14	-0.120649	0.174	0.383	9.72913e-10
BDH1	2.833e-14	-0.137731	0.029	0.133	1.00348e-09
BRCA1	2.84863e-14	-0.13586	0.034	0.141	1.00901e-09
LRRK2	2.85958e-14	0.365123	0.408	0.25	1.01289e-09
ZMYND11	2.90006e-14	-0.093558	0.056	0.187	1.02723e-09
LIN54	2.98609e-14	-0.108817	0.098	0.256	1.0577e-09
TES	3.07798e-14	0.34389	0.561	0.485	1.09025e-09
TP53I13	3.09574e-14	-0.201122	0.184	0.391	1.09654e-09
RNASEK-C17orf49	3.12438e-14	0.111006	0.844	0.86	1.10669e-09
ZNF22	3.12447e-14	-0.173054	0.117	0.292	1.10672e-09
IVNS1ABP	3.13146e-14	0.23559	0.721	0.761	1.10919e-09
MMS19	3.14701e-14	-0.185809	0.168	0.369	1.1147e-09
RAD51	3.17221e-14	-0.14006	0.017	0.107	1.12363e-09
FAM115A	3.17263e-14	-0.122266	0.053	0.179	1.12378e-09
EIF2B2	3.29625e-14	-0.168489	0.117	0.294	1.16756e-09
PMM1	3.33993e-14	-0.194966	0.121	0.294	1.18304e-09
PARPBP	3.37557e-14	-0.122376	0.019	0.112	1.19566e-09
AP5S1	3.44289e-14	-0.0993595	0.077	0.224	1.21951e-09
TRAF1	3.49211e-14	0.336859	0.37	0.205	1.23694e-09
ZNF664	3.50905e-14	-0.169314	0.111	0.274	1.24294e-09
TMEM126A	3.51062e-14	-0.193793	0.145	0.339	1.2435e-09
GFPT1	3.59996e-14	-0.122993	0.144	0.326	1.27514e-09
BCAT2	3.60622e-14	-0.165401	0.105	0.271	1.27736e-09
PHTF2	3.64521e-14	-0.131772	0.216	0.446	1.29117e-09
TYSND1	3.72161e-14	-0.137413	0.031	0.138	1.31823e-09
MCM2	3.75463e-14	-0.154414	0.047	0.166	1.32993e-09
ZNF32	3.76372e-14	-0.178002	0.076	0.221	1.33315e-09
ARRDC4	3.77526e-14	-0.0922196	0.054	0.18	1.33723e-09
ASNSD1	3.82125e-14	-0.175738	0.144	0.334	1.35353e-09
CHCHD1	3.87957e-14	-0.175964	0.193	0.419	1.37418e-09
GLCE	3.9127e-14	-0.102075	0.089	0.244	1.38592e-09
MRPS28	3.92544e-14	-0.193724	0.168	0.385	1.39043e-09
TIMM10	3.97569e-14	-0.205375	0.211	0.453	1.40823e-09
THAP3	3.98879e-14	-0.0999439	0.134	0.315	1.41287e-09
SP110	4.00026e-14	0.286042	0.642	0.615	1.41693e-09
ABHD14A-ACY1	4.00804e-14	-0.112073	0.035	0.143	1.41969e-09
SLC39A3	4.0654e-14	-0.158983	0.164	0.373	1.44001e-09
KLHL7	4.06591e-14	-0.18372	0.084	0.232	1.44019e-09
SUCNR1	4.11804e-14	-0.109272	0.037	0.148	1.45865e-09
AC079742.4	4.1432e-14	-0.131872	0.055	0.182	1.46756e-09
RP11-427H3.3	4.1659e-14	-0.125897	0.13	0.3	1.4756e-09
DAGLB	4.16701e-14	-0.171819	0.291	0.565	1.47599e-09
RCAN3	4.1953e-14	-0.165602	0.094	0.239	1.48602e-09
MANEA	4.33719e-14	-0.0985483	0.056	0.185	1.53628e-09
METTL2A	4.40457e-14	-0.127913	0.105	0.265	1.56014e-09
PTEN	4.4602e-14	0.209015	0.732	0.795	1.57985e-09
[truncated: 31,021 more rows]
