# Supplementary material for: A gene expression signature of TREM2hi macrophages and γδ T cells predicts immunotherapy response
Source: Nat Commun. 2020 Oct 8;11:5084. doi: 10.1038/s41467-020-18546-x (PMC7545100; doi:10.1038/s41467-020-18546-x)
Supplement: Supplementary file 5 — Supplementary Dataset 2 [file 41467_2020_18546_MOESM5_ESM.xlsx]

## Sheet: Sheet2
Supplementary Data 2. Single-cell differential expression (DE) analyses results of cluster 12 macrophages (TREM2hi macrophages).
Gene	p_val	avg_logFC	pct.1	pct.2	p_val_adj
APOE	7.10606e-171	1.10444	0.742	0.043	2.51704e-166
APOC1	1.36721e-170	1.16483	0.794	0.066	4.8428e-166
C1QC	1.52897e-160	1.06336	0.907	0.158	5.41576e-156
PLTP	4.50167e-157	1.01225	0.794	0.085	1.59454e-152
SLCO2B1	5.15932e-127	0.86639	0.798	0.146	1.82748e-122
TREM2	4.40122e-121	0.929095	0.647	0.071	1.55896e-116
C1QA	9.37506e-118	0.899102	0.905	0.206	3.32074e-113
C1QB	2.60654e-116	0.920964	0.855	0.195	9.23261e-112
ECM1	6.72102e-115	0.662908	0.533	0.023	2.38065e-110
A2M	2.49617e-110	0.801647	0.766	0.145	8.8417e-106
LCP1	4.86663e-101	-0.311866	0.945	0.968	1.72381e-96
LYZ	9.68028e-101	-0.408321	0.912	0.975	3.42885e-96
ACTB	3.07571e-100	-0.262297	1	1	1.08945e-95
GPNMB	3.4678e-96	0.720288	0.855	0.217	1.22833e-91
ACE	5.09989e-94	0.425587	0.507	0.048	1.80643e-89
RP11-792D21.2	6.16834e-93	0.661193	0.612	0.095	2.18489e-88
MMP14	2.31153e-92	0.493819	0.548	0.065	8.18768e-88
COTL1	1.28524e-91	-0.42327	0.888	0.953	4.55244e-87
CFP	5.19994e-91	-1.05739	0.152	0.653	1.84187e-86
LSP1	1.1461e-90	-0.57768	0.6	0.915	4.05961e-86
MAF	1.01179e-89	0.473139	0.659	0.126	3.58385e-85
SH3BGRL3	1.86063e-89	-0.266387	0.984	0.984	6.59053e-85
SLC2A5	9.04263e-88	0.725127	0.552	0.079	3.20299e-83
PABPC1	3.38511e-86	-0.266356	0.997	0.995	1.19904e-81
EEF1A1	4.22368e-86	-0.23773	0.998	0.995	1.49607e-81
C2	2.91236e-85	0.742751	0.614	0.109	1.03159e-80
H3F3A	2.34756e-83	-0.265154	0.964	0.961	8.31528e-79
CD276	5.22241e-83	0.626527	0.542	0.079	1.84983e-78
NRP1	2.1085e-82	0.610402	0.765	0.212	7.46854e-78
PTMA	3.0458e-82	-0.232	0.991	0.983	1.07885e-77
H3F3B	4.21612e-82	-0.282279	0.981	0.982	1.49339e-77
PFN1	1.8228e-81	-0.222971	0.986	0.975	6.45653e-77
MALAT1	1.953e-81	-0.329317	0.988	1	6.91772e-77
MT1F	3.44684e-81	0.680643	0.564	0.091	1.2209e-76
OLFML2B	8.36809e-81	0.637835	0.524	0.07	2.96406e-76
MT-CO1	1.77461e-80	-0.275417	1	1	6.28583e-76
TMSB10	2.18223e-80	-0.230776	0.998	0.995	7.72968e-76
MT-RNR2	2.26179e-80	-0.274826	1	1	8.0115e-76
CTB-147C22.3	4.39144e-80	0.536813	0.588	0.115	1.55549e-75
CFL1	8.94077e-80	-0.222346	0.991	0.982	3.16691e-75
ITGAX	1.71987e-79	-0.451095	0.841	0.938	6.09196e-75
RPS9	4.3017e-79	-0.255003	0.988	0.979	1.52371e-74
MT-ND1	8.13581e-79	-0.281921	1	0.998	2.88179e-74
SPP1	8.24525e-79	0.735769	0.754	0.202	2.92055e-74
MT1G	1.38592e-78	0.805655	0.478	0.061	4.90907e-74
SLC7A8	1.98767e-78	0.589266	0.443	0.04	7.04052e-74
IFI30	2.68001e-78	-0.293997	0.95	0.985	9.49286e-74
GPX3	4.07114e-78	0.61487	0.604	0.118	1.44204e-73
FRMD4A	5.55062e-78	0.466237	0.455	0.049	1.96609e-73
SAT1	7.56062e-78	-0.315691	0.993	0.994	2.67805e-73
DAB2	1.11892e-77	0.572775	0.737	0.203	3.96333e-73
TMSB4X	1.17197e-77	-0.230388	0.998	0.996	4.15125e-73
COLEC12	2.56529e-77	0.427667	0.41	0.032	9.08653e-73
MT-ND4	3.14804e-77	-0.269915	0.997	1	1.11507e-72
ARPC2	3.33138e-77	-0.23039	0.962	0.951	1.18001e-72
MT-CO2	4.70849e-77	-0.276776	0.997	0.997	1.66779e-72
FCN1	7.61525e-77	-0.8367	0.388	0.722	2.6974e-72
CD74	8.58583e-77	-0.241357	0.998	0.994	3.04119e-72
FN1	1.18027e-76	0.687137	0.697	0.171	4.18064e-72
HLA-DRA	1.48962e-76	-0.254481	0.969	0.974	5.27637e-72
HLA-B	4.33275e-76	-0.25007	1	1	1.5347e-71
WARS	1.05037e-75	-0.425828	0.822	0.876	3.72053e-71
EEF1A1P5	1.27019e-75	-0.213842	0.984	0.962	4.49915e-71
H3F3AP4	1.75452e-75	-0.261518	0.958	0.943	6.2147e-71
RPL13	2.82292e-75	-0.238938	0.997	0.977	9.99908e-71
MT1X	3.10878e-75	0.677955	0.647	0.146	1.10116e-70
MT-ND4L	5.04618e-75	-0.268084	0.997	0.998	1.78741e-70
CST3	6.88016e-75	-0.305784	0.941	0.944	2.43702e-70
RP11-1143G9.4	1.45884e-74	-0.351106	0.898	0.957	5.16736e-70
ACTG1	1.67349e-74	-0.214708	0.976	0.964	5.92768e-70
RNASE1	1.70863e-74	0.812138	0.542	0.095	6.05215e-70
DDX5	3.43274e-74	-0.262479	0.988	0.984	1.21591e-69
RPL41	4.33912e-74	-0.21862	1	0.99	1.53696e-69
MT-RNR1	4.5864e-74	-0.258605	1	1	1.62455e-69
RPL8	5.9224e-74	-0.225553	0.981	0.959	2.09777e-69
PPIC	7.87887e-74	0.50914	0.325	0.004	2.79078e-69
EIF1	1.18284e-73	-0.257517	0.991	0.982	4.18973e-69
PDPN	1.57891e-73	0.590369	0.403	0.034	5.59266e-69
FGR	2.34763e-73	-0.56998	0.657	0.84	8.31552e-69
MT-ATP6	3.6802e-73	-0.268598	0.991	0.994	1.30356e-68
STK17B	5.16623e-73	-0.507498	0.772	0.901	1.82993e-68
ZFP36	5.30694e-73	-0.325003	0.958	0.961	1.87977e-68
ACP2	8.11941e-73	0.577499	0.723	0.189	2.87598e-68
RPL10	1.32167e-72	-0.223857	0.998	0.981	4.6815e-68
TIMP1	1.74015e-72	-0.490436	0.785	0.863	6.16379e-68
SPARC	2.13679e-72	0.58532	0.334	0.009	7.56872e-68
FTH1	3.20262e-72	-0.257347	0.997	0.998	1.1344e-67
RPL18A	3.31397e-72	-0.227023	0.983	0.968	1.17384e-67
MTRNR2L2	3.317e-72	-0.327937	0.955	0.98	1.17491e-67
HNRNPH1	3.59193e-72	-0.277317	0.991	0.992	1.2723e-67
HLA-C	3.64363e-72	-0.229065	1	0.998	1.29061e-67
HSD3B7	4.66348e-72	0.572079	0.502	0.078	1.65185e-67
YWHAZ	1.01249e-71	-0.241265	0.979	0.977	3.58634e-67
TPT1	1.81175e-71	-0.224176	0.998	0.99	6.4174e-67
OAZ1	3.52962e-71	-0.222722	0.986	0.975	1.25023e-66
SRGN	4.32498e-71	-0.261889	0.979	0.974	1.53195e-66
NUPR1	4.39097e-71	0.694961	0.344	0.015	1.55532e-66
GPR34	1.00953e-70	0.618812	0.469	0.064	3.57585e-66
DUSP1	1.08922e-70	-0.357515	0.927	0.944	3.85811e-66
FOLR2	1.50086e-70	0.710422	0.478	0.071	5.3162e-66
B2M	4.78363e-70	-0.233331	1	0.998	1.69441e-65
ARHGDIB	7.83558e-70	-0.224525	0.962	0.936	2.77544e-65
MT1E	8.48241e-70	0.629036	0.55	0.106	3.00456e-65
RPL4	9.868e-70	-0.212976	0.979	0.955	3.49534e-65
RP11-1008C21.1	1.13682e-69	0.570004	0.337	0.014	4.02673e-65
HPGDS	2.51009e-69	0.579118	0.348	0.017	8.89098e-65
SLC38A6	2.78024e-69	0.52198	0.607	0.135	9.84789e-65
RPL6	1.25461e-68	-0.221299	0.976	0.941	4.44396e-64
MT-ND2	1.35568e-68	-0.258047	0.998	0.995	4.80196e-64
RPL11	1.63534e-68	-0.21663	0.99	0.962	5.79252e-64
NR1H3	3.03528e-68	0.564435	0.526	0.098	1.07513e-63
SEPP1	6.43939e-68	0.715833	0.317	0.009	2.2809e-63
RPL28	7.03734e-68	-0.21049	0.997	0.975	2.4927e-63
RPLP2	8.39103e-68	-0.216124	0.978	0.967	2.97219e-63
MT-ND5	2.37002e-67	-0.254314	0.997	0.983	8.39486e-63
NRP2	3.22791e-67	0.433267	0.607	0.137	1.14336e-62
RPS3A	3.86757e-67	-0.208375	0.991	0.968	1.36993e-62
FKBP9	5.386e-67	0.398352	0.417	0.047	1.90778e-62
SPRED1	9.92527e-67	0.400765	0.507	0.096	3.51563e-62
PTGR1	1.04159e-66	0.518903	0.413	0.048	3.6894e-62
RPL19	1.14454e-66	-0.205794	0.991	0.966	4.05407e-62
FAM213A	1.30819e-66	0.492329	0.391	0.039	4.63374e-62
VSIG4	3.56055e-66	0.625807	0.82	0.269	1.26118e-61
TPM3	5.90422e-66	-0.226321	0.95	0.935	2.09133e-61
ARPC3	7.12039e-66	-0.22359	0.955	0.939	2.52211e-61
MT-CYB	7.66182e-66	-0.272522	0.988	0.99	2.71389e-61
RPL9	8.96287e-66	-0.201639	0.981	0.941	3.17474e-61
GNB2L1	1.16186e-65	-0.212716	0.978	0.966	4.11543e-61
TMEM37	1.87783e-65	0.532522	0.308	0.009	6.65148e-61
RPS8	2.30945e-65	-0.201925	0.984	0.952	8.18029e-61
PMP22	2.86718e-65	0.568682	0.675	0.176	1.01558e-60
RPS24	3.82405e-65	-0.211278	0.979	0.957	1.35452e-60
RPL13A	3.91339e-65	-0.203789	0.993	0.969	1.38616e-60
STEAP3	5.20087e-65	0.489944	0.545	0.111	1.8422e-60
RPS11	7.02785e-65	-0.205532	0.986	0.957	2.48934e-60
ME1	2.47699e-64	0.511188	0.379	0.038	8.77374e-60
FCHO2	4.34825e-64	0.434342	0.552	0.12	1.5402e-59
RPL7	5.17884e-64	-0.211939	0.978	0.943	1.8344e-59
CDC42	8.96815e-64	-0.221687	0.964	0.945	3.17661e-59
AC092484.1	1.089e-63	0.544591	0.306	0.011	3.85736e-59
EIF4A1	1.30256e-63	-0.225531	0.96	0.941	4.6138e-59
RPS3	2.55115e-63	-0.197279	0.986	0.961	9.03644e-59
TSPAN15	3.08759e-63	0.489053	0.339	0.023	1.09365e-58
MYL6	3.14485e-63	-0.192067	0.988	0.955	1.11394e-58
MT-ATP8	3.45971e-63	-0.25719	0.967	0.962	1.22546e-58
CTD-2031P19.4	3.55518e-63	-0.21636	0.965	0.957	1.25928e-58
RPS16	3.86111e-63	-0.206385	0.983	0.949	1.36764e-58
SLC29A1	4.39587e-63	0.480734	0.564	0.125	1.55706e-58
RPL21	4.77072e-63	-0.205716	0.978	0.947	1.68984e-58
MT-CO3	5.72196e-63	-0.25438	0.986	0.988	2.02678e-58
RPL26	1.46521e-62	-0.21452	0.964	0.941	5.18992e-58
PSAP	1.77802e-62	-0.232718	0.965	0.982	6.29794e-58
RPL15	1.90126e-62	-0.187195	0.993	0.965	6.73445e-58
SCD	1.96555e-62	0.439872	0.614	0.158	6.96218e-58
HLA-DRB1	2.13424e-62	-0.227084	0.976	0.965	7.5597e-58
FAU	2.35297e-62	-0.207239	0.974	0.944	8.33446e-58
RP5-940J5.9	3.84763e-62	-0.193685	0.991	0.976	1.36287e-57
RPS19	3.96566e-62	-0.200889	0.986	0.964	1.40468e-57
PLA2G15	4.1646e-62	0.532958	0.569	0.125	1.47514e-57
GABARAP	4.20885e-62	-0.226345	0.974	0.953	1.49082e-57
CLIC1	4.8553e-62	-0.224752	0.941	0.936	1.7198e-57
CD59	1.44505e-61	0.536511	0.644	0.175	5.11853e-57
RPS14	2.05639e-61	-0.203678	0.981	0.95	7.28395e-57
MT1H	2.34331e-61	0.697988	0.365	0.041	8.30023e-57
VAT1	2.85627e-61	0.514582	0.702	0.211	1.01172e-56
RPL17	7.03899e-61	-0.190595	0.986	0.953	2.49328e-56
RBM39	8.29732e-61	-0.289407	0.957	0.954	2.93899e-56
RPL3	1.16195e-60	-0.192369	0.983	0.966	4.11573e-56
PSME1	1.38465e-60	-0.211794	0.964	0.924	4.90456e-56
RPLP1	1.41828e-60	-0.190609	0.993	0.968	5.02369e-56
HLA-A	1.61098e-60	-0.211389	0.997	0.99	5.70626e-56
PTPRC	3.31566e-60	-0.262295	0.983	0.984	1.17444e-55
NAPSB	6.49672e-60	-0.869604	0.13	0.529	2.3012e-55
JUNB	8.53768e-60	-0.274249	0.965	0.95	3.02413e-55
RPL7A	1.08928e-59	-0.198719	0.962	0.935	3.85834e-55
VMP1	1.13217e-59	-0.327319	0.936	0.942	4.01024e-55
RPS18	2.41625e-59	-0.189919	0.979	0.95	8.5586e-55
GAL3ST4	2.45128e-59	0.519556	0.391	0.054	8.68269e-55
NAMPT	2.79532e-59	-0.378606	0.856	0.897	9.90131e-55
PPIA	3.47117e-59	-0.168391	0.976	0.959	1.22952e-54
HLA-DRB5	3.58114e-59	-0.252472	0.964	0.946	1.26848e-54
EEF2K	5.76439e-59	0.381816	0.502	0.106	2.0418e-54
UBA52	7.72942e-59	-0.185221	0.984	0.953	2.73784e-54
S100A11	1.0629e-58	-0.213155	0.965	0.964	3.76491e-54
EEF2	1.10887e-58	-0.204467	0.964	0.938	3.92774e-54
HNRNPA2B1	1.29776e-58	-0.226717	0.946	0.935	4.59679e-54
CTSS	1.42578e-58	-0.269958	0.939	0.954	5.05024e-54
PROS1	1.64258e-58	0.37639	0.304	0.017	5.81818e-54
RPS15	2.09751e-58	-0.191183	0.976	0.946	7.42959e-54
RPL5	2.19074e-58	-0.172488	0.988	0.947	7.75982e-54
RPS6	2.69699e-58	-0.186112	0.986	0.952	9.55301e-54
HLA-DRB6	2.8921e-58	-0.223396	0.955	0.921	1.02441e-53
HNRNPA1	3.7811e-58	-0.191904	0.965	0.931	1.3393e-53
HLA-H	5.83359e-58	-0.194273	0.991	0.982	2.06632e-53
DFNA5	6.56778e-58	0.475064	0.384	0.05	2.32637e-53
FCGBP	7.23604e-58	0.437972	0.294	0.016	2.56308e-53
MT-ND3	9.60423e-58	-0.236829	0.978	0.965	3.40191e-53
UBC	1.70976e-57	-0.221201	0.993	0.975	6.05615e-53
RPL34	1.88378e-57	-0.220443	0.95	0.938	6.67253e-53
PLAU	4.7754e-57	0.538321	0.666	0.196	1.6915e-52
NEAT1	6.34048e-57	-0.302698	0.971	0.991	2.24586e-52
FGD5	6.59632e-57	0.300371	0.282	0.012	2.33648e-52
CNRIP1	6.87744e-57	0.389177	0.273	0.009	2.43606e-52
RPS27	1.01067e-56	-0.188605	0.978	0.949	3.57991e-52
ABCC3	1.50435e-56	0.424662	0.564	0.136	5.32857e-52
RHOA	1.84681e-56	-0.198642	0.953	0.942	6.54158e-52
FOS	2.95076e-56	-0.278326	0.927	0.917	1.04519e-51
SERF2	3.08027e-56	-0.180128	0.991	0.959	1.09106e-51
RPL10A	3.60427e-56	-0.195878	0.953	0.916	1.27667e-51
SERPINB9	4.00057e-56	-0.439114	0.799	0.844	1.41704e-51
VIM	5.98386e-56	-0.209845	0.95	0.965	2.11954e-51
GAPDH	8.19221e-56	-0.170055	0.995	0.979	2.90176e-51
RPS2	8.59611e-56	-0.217161	0.953	0.929	3.04483e-51
RPS28	1.96032e-55	-0.191708	0.964	0.944	6.94364e-51
DSC2	2.95178e-55	0.351818	0.574	0.151	1.04555e-50
ACO1	3.02342e-55	0.421143	0.462	0.1	1.07092e-50
RPLP0	5.19578e-55	-0.173207	0.983	0.946	1.8404e-50
IL2RA	1.38261e-54	0.4707	0.394	0.062	4.89734e-50
ITGB2	1.44323e-54	-0.192167	0.965	0.957	5.11206e-50
MRC1L1	1.83301e-54	0.475165	0.715	0.244	6.49269e-50
EEF1G	2.08384e-54	-0.171573	0.981	0.932	7.38117e-50
SMPDL3A	2.15746e-54	0.48173	0.559	0.145	7.64195e-50
ALDOA	2.81178e-54	-0.190284	0.965	0.95	9.95962e-50
CORO1A	3.80553e-54	-0.307206	0.856	0.88	1.34796e-49
ARPC1B	4.21523e-54	-0.185416	0.946	0.91	1.49308e-49
NPIPB4	4.40243e-54	-0.287535	0.96	0.962	1.55938e-49
HNRNPK	6.87156e-54	-0.196781	0.962	0.92	2.43397e-49
RPS13	1.15057e-53	-0.182206	0.969	0.932	4.07545e-49
TMSB4XP8	1.5088e-53	-0.184695	0.984	0.955	5.34432e-49
RPL39	1.8077e-53	-0.189643	0.953	0.919	6.40304e-49
PDLIM4	3.83313e-53	0.455948	0.311	0.029	1.35773e-48
NACA	4.15432e-53	-0.191451	0.967	0.932	1.4715e-48
CAPZA1	4.3495e-53	-0.205232	0.971	0.934	1.54064e-48
PROCR	4.7899e-53	0.460354	0.405	0.069	1.69663e-48
RPL23A	6.06771e-53	-0.177931	0.972	0.93	2.14924e-48
RPL32	6.46516e-53	-0.192136	0.962	0.924	2.29002e-48
HLA-DPA1	8.43858e-53	-0.202354	0.957	0.93	2.98903e-48
ENO1	1.20462e-52	-0.169429	0.955	0.926	4.26687e-48
LAMB2	2.12199e-52	0.429917	0.33	0.036	7.51629e-48
AIFM2	2.13699e-52	0.333452	0.31	0.029	7.56944e-48
EEF1D	3.07529e-52	-0.236079	0.939	0.902	1.0893e-47
MITF	3.13156e-52	0.43539	0.576	0.16	1.10923e-47
HLA-E	3.6287e-52	-0.204386	0.998	0.99	1.28532e-47
LPIN3	3.73538e-52	0.311329	0.268	0.014	1.32311e-47
RND3	4.85433e-52	0.369997	0.244	0.005	1.71945e-47
HNRNPC	5.08788e-52	-0.197428	0.964	0.928	1.80218e-47
RPL18AP3	5.32238e-52	-0.237106	0.901	0.885	1.88524e-47
RPS12	6.80775e-52	-0.165698	0.979	0.93	2.41137e-47
ASPH	1.12173e-51	0.415232	0.73	0.24	3.97327e-47
PRELID1	1.22193e-51	-0.318759	0.798	0.797	4.32818e-47
MYD88	1.79336e-51	-0.368789	0.742	0.805	6.35227e-47
RPL35A	2.80107e-51	-0.18649	0.964	0.93	9.92167e-47
IFITM2	4.59221e-51	-0.351456	0.855	0.872	1.62661e-46
APOBEC3A	5.36446e-51	-0.93419	0.074	0.426	1.90015e-46
RPS23	6.23875e-51	-0.176665	0.969	0.919	2.20983e-46
PRKCDBP	1.80679e-50	0.443975	0.358	0.053	6.39982e-46
MMP2	2.38345e-50	0.402523	0.261	0.014	8.4424e-46
PKM	6.96885e-50	-0.189358	0.955	0.941	2.46844e-45
MS4A4A	7.08828e-50	0.508898	0.77	0.285	2.51074e-45
RPL41P1	9.88347e-50	-0.182922	0.953	0.923	3.50082e-45
RAB13	1.09407e-49	0.459352	0.647	0.196	3.8753e-45
CCL5	1.32171e-49	0.507474	0.524	0.151	4.68163e-45
CD55	1.53654e-49	-0.455978	0.747	0.837	5.44258e-45
RPS4X	1.60365e-49	-0.164665	0.99	0.941	5.68028e-45
SLC37A4	1.65904e-49	0.391679	0.369	0.061	5.87648e-45
MT1M	1.6745e-49	0.439554	0.303	0.033	5.93126e-45
PFDN5	2.16541e-49	-0.229545	0.934	0.906	7.6701e-45
RPL18	2.28541e-49	-0.170132	0.96	0.913	8.09515e-45
DAZAP2	3.13737e-49	-0.220261	0.948	0.916	1.11129e-44
SCARB1	3.49157e-49	0.412457	0.597	0.176	1.23675e-44
NBL1	3.8074e-49	0.258177	0.249	0.011	1.34862e-44
MTRNR2L12	4.66379e-49	-0.214227	0.979	0.982	1.65196e-44
RPS27A	7.42384e-49	-0.163282	0.978	0.937	2.6296e-44
MRC1	1.25195e-48	0.392958	0.59	0.182	4.43455e-44
SDC3	1.82781e-48	0.338752	0.429	0.093	6.47427e-44
PTPRE	2.1863e-48	-0.431993	0.732	0.81	7.74411e-44
LST1	2.69357e-48	-0.326677	0.791	0.81	9.54089e-44
RPL30	3.69087e-48	-0.152206	0.981	0.923	1.30734e-43
PPP1CB	4.26958e-48	-0.234708	0.953	0.92	1.51233e-43
LAPTM5	6.73418e-48	-0.181955	0.984	0.989	2.38531e-43
LHFPL2	1.28918e-47	0.359801	0.638	0.207	4.56641e-43
ANXA5	1.92103e-47	-0.20696	0.924	0.915	6.80448e-43
CD52	2.06624e-47	-0.628037	0.389	0.663	7.31884e-43
COX4I1	2.49098e-47	-0.179549	0.962	0.917	8.82329e-43
C1orf54	5.21787e-47	0.468889	0.602	0.179	1.84822e-42
GSTT1	6.05375e-47	0.429911	0.337	0.05	2.1443e-42
RPL12	7.85385e-47	-0.167249	0.971	0.922	2.78191e-42
PID1	8.26797e-47	-0.676138	0.109	0.446	2.9286e-42
HLA-DPB1	9.8084e-47	-0.199869	0.953	0.906	3.47423e-42
RPS25	1.00453e-46	-0.165534	0.974	0.937	3.55814e-42
SERPINA1	1.52608e-46	-0.260831	0.862	0.855	5.40551e-42
LPAR5	1.55857e-46	0.343927	0.351	0.06	5.52061e-42
CDKN1A	1.71438e-46	-0.46932	0.645	0.792	6.07251e-42
ICA1	2.16688e-46	0.373446	0.275	0.025	7.67531e-42
RPS7	2.95426e-46	-0.171789	0.965	0.902	1.04643e-41
PLAC8	4.44468e-46	-0.826513	0.071	0.397	1.57435e-41
FGD2	5.69319e-46	-0.374948	0.829	0.865	2.01658e-41
SAMHD1	9.24175e-46	-0.251335	0.869	0.847	3.27352e-41
GATM	1.59656e-45	0.48462	0.348	0.06	5.65516e-41
NFKBIA	1.64628e-45	-0.299822	0.917	0.88	5.83127e-41
ANXA2	1.7564e-45	-0.183427	0.912	0.912	6.22133e-41
EIF5A	2.75273e-45	-0.211749	0.964	0.929	9.75046e-41
RPL29	3.47067e-45	-0.164933	0.962	0.906	1.22935e-40
S100A10	3.5802e-45	-0.211537	0.905	0.895	1.26814e-40
GRN	4.16239e-45	-0.182913	0.952	0.938	1.47436e-40
SLC1A3	5.06758e-45	0.452679	0.571	0.179	1.79499e-40
RP11-742N3.1	5.242e-45	-0.163373	0.957	0.925	1.85677e-40
RPL27A	6.74666e-45	-0.149656	0.964	0.916	2.38973e-40
ARPC4	6.80751e-45	-0.165609	0.946	0.895	2.41129e-40
PLAUR	7.34702e-45	-0.308975	0.862	0.842	2.60239e-40
ALDH7A1	7.37883e-45	0.37061	0.244	0.017	2.61366e-40
PLEK2	9.43963e-45	0.376651	0.298	0.035	3.34361e-40
TSPAN4	1.85418e-44	0.4355	0.68	0.236	6.56768e-40
TYROBP	2.24815e-44	-0.192643	0.955	0.935	7.96317e-40
ACY1	3.30437e-44	0.38206	0.393	0.077	1.17044e-39
FCER1G	4.00804e-44	-0.186314	0.95	0.924	1.41969e-39
MYL12A	4.43132e-44	-0.176601	0.955	0.884	1.56962e-39
TPI1	4.70578e-44	-0.166428	0.957	0.909	1.66684e-39
SPR	4.9032e-44	0.366122	0.382	0.074	1.73676e-39
RPL27	5.3436e-44	-0.159767	0.943	0.894	1.89276e-39
HCLS1	8.9574e-44	-0.22499	0.91	0.881	3.1728e-39
CD109	1.90956e-43	0.235588	0.438	0.116	6.76385e-39
CAP1	2.38682e-43	-0.185399	0.922	0.884	8.45434e-39
NPL	2.43823e-43	0.417746	0.683	0.237	8.63647e-39
FRMD4B	2.47971e-43	0.382654	0.661	0.236	8.78337e-39
SELL	3.1444e-43	-0.704927	0.151	0.475	1.11378e-38
WBP5	3.38154e-43	0.366297	0.42	0.093	1.19777e-38
IGSF21	4.09846e-43	0.301941	0.192	0.001	1.45172e-38
S100A6	4.37709e-43	-0.233067	0.908	0.91	1.55041e-38
ENPP4	4.8662e-43	0.305679	0.362	0.07	1.72366e-38
PIK3IP1	8.16624e-43	0.433661	0.433	0.11	2.89256e-38
CD9	9.48829e-43	0.435218	0.734	0.252	3.36085e-38
MT1L	1.29272e-42	0.390594	0.256	0.024	4.57894e-38
SLC25A6	1.30633e-42	-0.177291	0.952	0.922	4.62715e-38
ANKH	1.36396e-42	0.298673	0.455	0.12	4.8313e-38
RPS20	1.66816e-42	-0.15004	0.974	0.917	5.9088e-38
MYO7A	2.0141e-42	0.325945	0.32	0.051	7.13413e-38
AKIP1	2.0432e-42	0.385348	0.452	0.113	7.23723e-38
PPP1R15A	2.44594e-42	-0.259806	0.938	0.907	8.66377e-38
MTRNR2L8	2.63705e-42	-0.28888	0.898	0.919	9.34071e-38
WFS1	3.48836e-42	0.293684	0.249	0.023	1.23561e-37
RPL31	4.06956e-42	-0.149118	0.967	0.909	1.44148e-37
LPL	4.25397e-42	0.358088	0.244	0.021	1.5068e-37
CLDN7	5.89889e-42	0.344251	0.247	0.021	2.08945e-37
IDH1	6.43522e-42	0.447281	0.689	0.263	2.27942e-37
MAPK13	6.43627e-42	0.29918	0.318	0.05	2.27979e-37
RPS10	7.32962e-42	-0.15195	0.927	0.869	2.59623e-37
KCNMA1	7.50779e-42	0.352469	0.306	0.048	2.65933e-37
CACNA2D4	7.9731e-42	0.406568	0.512	0.152	2.82415e-37
LGALS3BP	8.06473e-42	0.468148	0.683	0.247	2.85661e-37
PSME2	8.2876e-42	-0.246094	0.86	0.82	2.93555e-37
IL7R	8.72417e-42	0.422382	0.507	0.154	3.09019e-37
RPL14	1.07527e-41	-0.155562	0.964	0.894	3.8087e-37
FARP1	1.18566e-41	0.304146	0.266	0.031	4.19973e-37
AC009469.1	1.22038e-41	0.325738	0.36	0.069	4.3227e-37
AFAP1	1.39477e-41	0.231321	0.253	0.025	4.94043e-37
PTPRM	1.48399e-41	0.258137	0.23	0.016	5.25643e-37
RPL9P9	1.48528e-41	-0.13121	0.965	0.904	5.26101e-37
FLNA	1.56703e-41	-0.296656	0.86	0.884	5.55059e-37
TMEM236	2.13854e-41	0.193203	0.266	0.031	7.57492e-37
PTPRO	2.21127e-41	0.37085	0.438	0.117	7.83255e-37
INF2	2.48014e-41	0.308549	0.569	0.19	8.78491e-37
RPL10P3	2.85673e-41	-0.180536	0.943	0.9	1.01188e-36
RPL9P8	3.49939e-41	-0.130095	0.965	0.902	1.23952e-36
SERP1	3.65682e-41	-0.265061	0.849	0.826	1.29528e-36
RNASEK	4.72416e-41	-0.149979	0.965	0.905	1.67334e-36
AMICA1	4.77583e-41	-0.503004	0.514	0.69	1.69165e-36
TAGLN2	7.06857e-41	-0.193584	0.919	0.876	2.50376e-36
SERPINH1	1.10752e-40	0.352698	0.443	0.114	3.92295e-36
LILRA5	1.1355e-40	-0.671661	0.256	0.555	4.02206e-36
UACA	1.22754e-40	0.305123	0.301	0.048	4.34806e-36
B3GNT7	1.25266e-40	0.365406	0.417	0.105	4.43704e-36
ABCG1	1.67108e-40	0.341835	0.585	0.202	5.91914e-36
RPS29	3.13082e-40	-0.129755	0.965	0.901	1.10897e-35
RPL37A	3.33553e-40	-0.129949	0.976	0.92	1.18148e-35
FUCA1	3.98803e-40	0.404762	0.507	0.153	1.4126e-35
CD53	4.86907e-40	-0.187173	0.945	0.882	1.72467e-35
CD81	6.69127e-40	0.383727	0.701	0.28	2.37011e-35
RP11-556E13.1	8.85254e-40	0.272945	0.192	0.005	3.13566e-35
ACVRL1	9.69106e-40	0.325684	0.311	0.051	3.43267e-35
RPS15A	1.04655e-39	-0.145539	0.976	0.904	3.70699e-35
TNS1	1.19631e-39	0.346723	0.664	0.245	4.23747e-35
RPSA	1.4803e-39	-0.133074	0.948	0.879	5.24336e-35
ADH5	1.53773e-39	0.381662	0.557	0.174	5.44681e-35
FTL	1.55081e-39	-0.171391	0.998	0.996	5.49311e-35
MT1P3	1.5553e-39	0.371183	0.237	0.023	5.50904e-35
FGL2	1.57605e-39	-0.347364	0.746	0.801	5.58253e-35
TMEM86A	1.81608e-39	0.338755	0.306	0.05	6.43274e-35
RP11-572P18.1	2.26931e-39	-0.183992	0.919	0.868	8.03813e-35
MSN	2.32622e-39	-0.169516	0.939	0.912	8.23972e-35
BSCL2	3.05956e-39	0.390105	0.503	0.146	1.08373e-34
CTD-2369P2.2	3.07563e-39	0.399059	0.623	0.22	1.08942e-34
RPL35	4.10663e-39	-0.151827	0.939	0.882	1.45461e-34
ADAM9	6.9845e-39	0.368544	0.775	0.333	2.47398e-34
AIF1	9.75043e-39	-0.180753	0.92	0.886	3.4537e-34
EPAS1	1.12808e-38	0.324397	0.381	0.091	3.99579e-34
CTC-575D19.1	1.22808e-38	-0.181106	0.92	0.88	4.34997e-34
RAB7A	1.26737e-38	-0.19046	0.924	0.886	4.48915e-34
GGH	2.82518e-38	0.357776	0.256	0.032	1.00071e-33
CRYL1	3.43214e-38	0.355098	0.469	0.134	1.2157e-33
ARF1	3.53303e-38	-0.171102	0.926	0.876	1.25144e-33
GNG12	4.1453e-38	0.239945	0.182	0.004	1.46831e-33
HLA-DQB1	4.25756e-38	-0.218056	0.926	0.875	1.50807e-33
TYMP	4.86562e-38	-0.266634	0.872	0.861	1.72345e-33
NPIPB5	5.25255e-38	-0.273761	0.938	0.917	1.8605e-33
CFLAR	5.27802e-38	-0.28383	0.893	0.88	1.86953e-33
TSFM	5.72352e-38	0.370908	0.438	0.12	2.02733e-33
WI2-1896O14.1	6.56632e-38	0.334113	0.341	0.071	2.32586e-33
AC007362.1	6.59251e-38	0.27213	0.206	0.013	2.33513e-33
RPL24	6.84234e-38	-0.180084	0.913	0.854	2.42363e-33
TCEAL4	1.25234e-37	0.355388	0.559	0.178	4.43593e-33
LRRFIP1	1.29005e-37	-0.271721	0.922	0.901	4.56949e-33
TM6SF1	1.36952e-37	0.371967	0.578	0.194	4.85096e-33
GALM	1.40549e-37	0.3934	0.656	0.256	4.97837e-33
SLC38A7	1.75364e-37	0.285807	0.445	0.125	6.21158e-33
DKK2	2.18254e-37	0.264376	0.19	0.009	7.73079e-33
CALU	2.29394e-37	0.379684	0.696	0.279	8.12538e-33
WLS	2.30527e-37	0.284142	0.218	0.018	8.16549e-33
TPP1	2.98494e-37	-0.164796	0.962	0.938	1.05729e-32
VMO1	3.45055e-37	0.427061	0.45	0.126	1.22222e-32
SRSF5	4.03882e-37	-0.229832	0.9	0.859	1.43059e-32
RPS3AP6	4.33735e-37	-0.179951	0.922	0.876	1.53633e-32
FAM65B	4.48223e-37	-0.646036	0.123	0.417	1.58765e-32
SCCPDH	4.86894e-37	0.314525	0.415	0.11	1.72463e-32
CALM2	5.17854e-37	-0.143164	0.962	0.892	1.83429e-32
ARPC5	6.13574e-37	-0.168228	0.913	0.87	2.17334e-32
CD48	6.15429e-37	-0.458183	0.512	0.671	2.17991e-32
SCOC	7.29783e-37	0.337838	0.472	0.139	2.58497e-32
ADORA3	7.47467e-37	0.464683	0.363	0.09	2.6476e-32
NLN	7.81605e-37	0.30062	0.372	0.093	2.76852e-32
CA11	9.16944e-37	0.294639	0.254	0.033	3.24791e-32
LIMD2	1.00272e-36	-0.46676	0.595	0.711	3.55174e-32
ITGB5	1.12611e-36	0.327335	0.246	0.031	3.98879e-32
GTF3C1	1.24091e-36	0.355969	0.522	0.19	4.39542e-32
CD44	1.35112e-36	-0.197426	0.958	0.931	4.78581e-32
HCK	1.55189e-36	-0.249843	0.83	0.826	5.49694e-32
IGFBP4	1.57357e-36	0.237412	0.197	0.012	5.57375e-32
ACOT2	1.6411e-36	0.315553	0.377	0.091	5.81293e-32
PEAK1	1.75296e-36	0.245439	0.465	0.149	6.20918e-32
BLNK	2.0018e-36	0.351101	0.417	0.115	7.09056e-32
EMP3	2.18423e-36	-0.227858	0.901	0.862	7.73678e-32
LINC00998	2.30775e-36	0.369091	0.552	0.18	8.1743e-32
YWHAB	3.18788e-36	-0.191636	0.91	0.855	1.12918e-31
MYADM	3.25209e-36	-0.313479	0.818	0.839	1.15192e-31
MLLT4	3.33472e-36	0.210051	0.318	0.065	1.18119e-31
EYA2	3.39256e-36	0.247751	0.159	0	1.20168e-31
KIAA1715	3.82229e-36	0.26533	0.49	0.159	1.35389e-31
CYBRD1	4.33163e-36	0.356363	0.393	0.103	1.53431e-31
CD209	5.02566e-36	0.305001	0.266	0.041	1.78014e-31
HLA-G	5.11141e-36	-0.196248	0.934	0.921	1.81051e-31
RPS5	5.2403e-36	-0.129569	0.946	0.867	1.85617e-31
DOCK1	5.9807e-36	0.209312	0.296	0.056	2.11842e-31
HCFC1R1	7.43317e-36	0.305687	0.592	0.209	2.6329e-31
PLOD1	7.51777e-36	0.362196	0.668	0.248	2.66287e-31
SULT1C2	9.90357e-36	0.288736	0.17	0.004	3.50795e-31
THEM6	9.97886e-36	0.282891	0.266	0.041	3.53461e-31
NTAN1	1.08787e-35	0.390479	0.389	0.102	3.85333e-31
SON	1.09253e-35	-0.220943	0.945	0.91	3.86984e-31
GSTP1	1.15947e-35	-0.162803	0.907	0.826	4.10695e-31
CPM	1.27224e-35	0.363275	0.675	0.269	4.50641e-31
EPS8	1.42599e-35	0.316229	0.375	0.098	5.051e-31
CLEC11A	1.59084e-35	0.304756	0.398	0.104	5.63491e-31
FUS	1.70123e-35	-0.215068	0.9	0.841	6.02592e-31
CMKLR1	1.73918e-35	0.341235	0.493	0.161	6.16036e-31
PCK2	2.04001e-35	0.353537	0.593	0.212	7.22592e-31
UNC5B	2.78194e-35	0.19425	0.23	0.027	9.8539e-31
ACTR3	2.84611e-35	-0.177475	0.893	0.845	1.00812e-30
MCL1	3.09888e-35	-0.273671	0.9	0.857	1.09765e-30
EEF1A1P6	3.39755e-35	-0.213381	0.82	0.835	1.20345e-30
SLC16A10	3.90738e-35	0.246867	0.324	0.071	1.38403e-30
SUCLG2	4.12222e-35	0.335814	0.58	0.206	1.46013e-30
ATP5G2	4.43675e-35	-0.150043	0.913	0.86	1.57154e-30
GNG5	4.81169e-35	-0.168245	0.9	0.838	1.70435e-30
CCL13	5.74616e-35	0.35273	0.164	0.003	2.03535e-30
PTGFRN	6.33645e-35	0.235856	0.247	0.034	2.24443e-30
HSD17B14	7.84136e-35	0.345323	0.18	0.009	2.77749e-30
LXN	7.95278e-35	0.319727	0.216	0.021	2.81695e-30
TMEM9	8.58164e-35	0.332978	0.334	0.073	3.0397e-30
TCEAL8	9.55131e-35	0.331552	0.438	0.125	3.38317e-30
CCL18	1.16231e-34	0.444479	0.194	0.014	4.11702e-30
BTF3	1.20622e-34	-0.15455	0.931	0.863	4.27255e-30
CDK4	1.26085e-34	0.375466	0.578	0.206	4.46607e-30
RAP2A	1.26569e-34	0.202012	0.429	0.137	4.48321e-30
PPIAP22	1.30856e-34	-0.106783	0.948	0.882	4.63505e-30
HNRNPL	1.34846e-34	-0.20391	0.96	0.928	4.77637e-30
PLXNA1	1.45921e-34	0.282932	0.467	0.154	5.16867e-30
MYO1C	1.54309e-34	0.300846	0.426	0.126	5.46577e-30
TMEM106C	1.60765e-34	0.355071	0.28	0.049	5.69445e-30
AC002055.4	1.64915e-34	0.277456	0.484	0.159	5.84146e-30
THEMIS2	1.65438e-34	-0.279042	0.806	0.812	5.85997e-30
RPL36A	1.68579e-34	-0.141142	0.953	0.878	5.97122e-30
C9orf72	1.91489e-34	-0.381499	0.737	0.795	6.78273e-30
FKBP1A	2.05162e-34	-0.158495	0.915	0.857	7.26706e-30
HMGB3	2.69772e-34	0.293054	0.292	0.057	9.55558e-30
SRSF3	2.77397e-34	-0.201287	0.933	0.892	9.82567e-30
LYVE1	2.86849e-34	0.355318	0.208	0.019	1.01605e-29
CXCL5	2.96402e-34	0.345202	0.223	0.027	1.04988e-29
TP53I11	3.09802e-34	0.337345	0.555	0.198	1.09735e-29
RGS16	3.39946e-34	0.341105	0.27	0.047	1.20412e-29
SORBS3	3.73802e-34	0.303663	0.481	0.152	1.32404e-29
HNMT	4.37239e-34	0.396487	0.754	0.307	1.54874e-29
NCEH1	4.9362e-34	0.293126	0.597	0.219	1.74845e-29
FPR1	5.46449e-34	-0.441937	0.573	0.691	1.93558e-29
CYB5A	6.49833e-34	0.364803	0.438	0.129	2.30177e-29
TFCP2L1	8.83433e-34	0.153194	0.192	0.015	3.12921e-29
C6orf62	9.18534e-34	-0.158791	0.981	0.946	3.25354e-29
ACOT1	9.81142e-34	0.215925	0.289	0.056	3.4753e-29
PSD3	1.05797e-33	0.280558	0.356	0.09	3.74742e-29
CECR1	1.06485e-33	-0.336168	0.715	0.772	3.77179e-29
RGS2	1.40169e-33	-0.31219	0.777	0.786	4.96493e-29
MRPL17	1.71326e-33	0.339902	0.54	0.18	6.06855e-29
BCL2A1	2.20599e-33	-0.385283	0.699	0.727	7.81383e-29
FAM198B	2.23711e-33	0.273866	0.564	0.212	7.92408e-29
NRN1	2.40576e-33	0.22089	0.202	0.018	8.52145e-29
HLA-F	2.54056e-33	-0.219249	0.974	0.959	8.99891e-29
TK1	2.60384e-33	0.357188	0.254	0.041	9.22308e-29
GNPTAB	3.07238e-33	0.238988	0.618	0.257	1.08827e-28
PDCD1LG2	3.19423e-33	0.32776	0.289	0.059	1.13143e-28
DBNDD2	3.40423e-33	0.374568	0.502	0.169	1.20581e-28
RPL23	3.82599e-33	-0.12211	0.962	0.908	1.3552e-28
ENOSF1	4.34567e-33	0.249868	0.476	0.16	1.53928e-28
HLA-L	6.30436e-33	-0.217131	0.893	0.876	2.23307e-28
FOSB	8.21353e-33	-0.266069	0.87	0.856	2.90931e-28
PGM2L1	1.00798e-32	0.133847	0.22	0.027	3.57035e-28
C1orf162	1.01444e-32	-0.28248	0.804	0.791	3.59323e-28
CNBP	1.1318e-32	-0.156132	0.931	0.877	4.00894e-28
TAPBP	1.18073e-32	-0.13867	0.978	0.887	4.18226e-28
C1orf85	1.19872e-32	0.353084	0.616	0.241	4.246e-28
AKR1B1	1.21104e-32	0.390417	0.645	0.253	4.28964e-28
ATN1	1.30156e-32	0.173025	0.422	0.13	4.61025e-28
FTH1P10	1.30614e-32	-0.233918	0.851	0.883	4.62646e-28
CHID1	1.42193e-32	0.335807	0.566	0.203	5.03662e-28
MYL6B	1.52037e-32	0.315619	0.36	0.095	5.38531e-28
DYNLT3	1.53552e-32	0.316179	0.427	0.13	5.43898e-28
TTL	1.5388e-32	0.0960867	0.559	0.223	5.45059e-28
HIBADH	1.91155e-32	0.31316	0.37	0.096	6.77089e-28
IFT122	2.07932e-32	0.277967	0.279	0.056	7.36518e-28
MMP12	2.26848e-32	0.399973	0.171	0.01	8.03518e-28
LTBP2	2.43004e-32	0.187952	0.206	0.023	8.60746e-28
MMP9	2.79189e-32	0.299915	0.396	0.123	9.88916e-28
CADM1	2.90547e-32	0.371356	0.291	0.06	1.02915e-27
HLA-DMA	3.25723e-32	-0.168988	0.917	0.859	1.15374e-27
GALC	3.36747e-32	0.305944	0.567	0.218	1.19279e-27
LMAN1	3.67939e-32	0.272992	0.505	0.174	1.30328e-27
LDHA	4.41688e-32	-0.148839	0.953	0.886	1.5645e-27
MPC2	4.52805e-32	0.34226	0.587	0.224	1.60388e-27
RP11-159J3.1	4.74062e-32	0.193202	0.597	0.245	1.67917e-27
SIGLEC14	5.0746e-32	-0.446333	0.498	0.673	1.79747e-27
ECHDC2	5.40332e-32	0.281973	0.296	0.062	1.91391e-27
LILRB2	5.43842e-32	-0.333617	0.801	0.789	1.92634e-27
ARL3	6.40912e-32	0.199669	0.362	0.093	2.27017e-27
RPL38	6.42788e-32	-0.120163	0.96	0.881	2.27682e-27
RP11-204C16.4	6.45134e-32	-0.203255	0.822	0.798	2.28513e-27
RPL23AP7	6.60658e-32	0.285632	0.343	0.089	2.34012e-27
SLC29A3	7.04987e-32	0.309075	0.484	0.167	2.49713e-27
PTGS1	7.09511e-32	0.328034	0.699	0.305	2.51316e-27
PDZD11	9.06769e-32	0.339403	0.457	0.149	3.21187e-27
TRA2A	1.03493e-31	-0.250698	0.922	0.886	3.66582e-27
MCM4	1.1101e-31	0.320879	0.285	0.061	3.93208e-27
HADH	1.16573e-31	0.31461	0.407	0.123	4.12914e-27
ARID5B	1.26793e-31	0.238361	0.675	0.283	4.49115e-27
BMP2K	1.28363e-31	0.245461	0.547	0.203	4.54673e-27
C1orf198	1.42761e-31	0.220096	0.23	0.034	5.05675e-27
TFPT	1.52688e-31	0.311743	0.457	0.147	5.40835e-27
NPIPB3	1.82312e-31	-0.274815	0.92	0.897	6.45768e-27
MYL12B	1.91485e-31	-0.167146	0.9	0.829	6.78258e-27
CYB5R1	2.2683e-31	0.316725	0.55	0.198	8.03453e-27
EMP1	2.34113e-31	0.222357	0.547	0.193	8.29253e-27
P4HA2	2.66746e-31	0.306851	0.303	0.068	9.4484e-27
TSC22D1	2.75088e-31	0.376324	0.42	0.132	9.74389e-27
DTNB	3.54659e-31	0.290263	0.279	0.057	1.25624e-26
TANC2	3.85115e-31	0.191561	0.349	0.094	1.36412e-26
MPEG1	4.16129e-31	-0.354013	0.734	0.761	1.47397e-26
PCBD1	4.88528e-31	0.356039	0.664	0.256	1.73042e-26
ZFYVE21	5.2341e-31	0.322614	0.377	0.107	1.85397e-26
APOC2	5.48698e-31	0.445721	0.192	0.02	1.94354e-26
BHLHE41	6.59688e-31	0.362604	0.285	0.063	2.33668e-26
GPX1	6.75275e-31	-0.11892	0.952	0.894	2.39189e-26
SLC17A9	7.31817e-31	0.282101	0.497	0.174	2.59217e-26
AP001007.1	9.43328e-31	0.272437	0.576	0.223	3.34136e-26
MGST3	9.53951e-31	0.396126	0.815	0.365	3.37899e-26
CD99L2	9.97501e-31	0.209819	0.374	0.104	3.53325e-26
KANSL1-AS1	1.03865e-30	0.310753	0.287	0.06	3.67899e-26
SYNE1	1.10357e-30	0.264908	0.483	0.18	3.90895e-26
BOLA3	1.1537e-30	0.330505	0.415	0.122	4.08653e-26
PGK1	1.36027e-30	-0.11517	0.962	0.891	4.8182e-26
SYT11	1.47132e-30	0.268759	0.455	0.155	5.21157e-26
ADAM12	1.65341e-30	0.174174	0.213	0.03	5.85653e-26
ZYX	1.70473e-30	-0.223955	0.877	0.861	6.03832e-26
SLC48A1	1.74423e-30	0.239956	0.356	0.098	6.17824e-26
ETV5	1.86583e-30	0.303544	0.514	0.199	6.60897e-26
ENPP2	1.91304e-30	0.311479	0.403	0.119	6.77618e-26
CTSK	1.92153e-30	0.364791	0.237	0.042	6.80624e-26
FAM195A	1.92511e-30	0.272458	0.377	0.107	6.81892e-26
NFIC	2.00432e-30	0.223372	0.64	0.301	7.09951e-26
CDKN2A	2.1266e-30	0.270731	0.196	0.021	7.53264e-26
LILRA1	2.15732e-30	-0.633509	0.396	0.573	7.64144e-26
GSTT2	2.54319e-30	0.221081	0.14	0.002	9.00822e-26
FAM20A	2.80932e-30	0.277445	0.446	0.158	9.9509e-26
ARHGAP18	2.91559e-30	0.320781	0.836	0.426	1.03273e-25
YWHAE	3.19346e-30	-0.130162	0.934	0.854	1.13115e-25
SLC37A2	3.23713e-30	0.317924	0.663	0.278	1.14663e-25
PTPLAD1	3.34754e-30	0.263623	0.336	0.088	1.18573e-25
KIAA1737	3.3869e-30	0.23449	0.263	0.05	1.19968e-25
CDCA7L	3.47781e-30	0.303414	0.256	0.049	1.23187e-25
YWHAZP3	3.48397e-30	-0.206415	0.849	0.808	1.23406e-25
SLC36A1	3.55714e-30	0.238011	0.424	0.134	1.25997e-25
EMP2	4.04404e-30	0.27925	0.175	0.014	1.43244e-25
HMGN2	4.21002e-30	-0.16016	0.929	0.88	1.49123e-25
PTPN6	4.4496e-30	-0.222302	0.836	0.79	1.57609e-25
EIF2S3	4.4713e-30	-0.170242	0.927	0.865	1.58378e-25
MTMR2	4.64113e-30	0.248445	0.346	0.094	1.64394e-25
C10orf54	4.79e-30	-0.28767	0.811	0.798	1.69667e-25
GRB2	4.88686e-30	-0.177735	0.941	0.893	1.73098e-25
RP11-603J24.7	5.08511e-30	0.198912	0.384	0.11	1.8012e-25
GDE1	5.26422e-30	0.289444	0.548	0.205	1.86464e-25
ARHGEF10L	5.58378e-30	0.25541	0.664	0.281	1.97783e-25
PTMS	5.58937e-30	0.264015	0.443	0.146	1.97981e-25
ACOT11	5.80959e-30	0.249915	0.322	0.092	2.05782e-25
NAMPTL	6.1855e-30	-0.374846	0.756	0.781	2.19097e-25
MT1JP	6.98324e-30	0.217361	0.199	0.026	2.47353e-25
TMEM53	8.79928e-30	0.277455	0.23	0.038	3.11679e-25
RP11-742B18.1	8.81376e-30	0.227731	0.17	0.013	3.12192e-25
CXADR	1.09251e-29	0.20624	0.147	0.005	3.8698e-25
UBE2D3	1.11877e-29	-0.159909	0.955	0.895	3.96279e-25
CD37	1.14256e-29	-0.240124	0.867	0.831	4.04707e-25
IFI27L2	1.22031e-29	0.339839	0.621	0.24	4.32245e-25
KIAA1430	1.23202e-29	0.26933	0.355	0.101	4.36393e-25
MTHFD1	1.30086e-29	0.30415	0.49	0.173	4.60778e-25
PTPRF	1.3767e-29	0.20088	0.164	0.012	4.87641e-25
PRDX2	1.41021e-29	0.37855	0.673	0.28	4.99511e-25
WSB1	1.50476e-29	-0.239618	0.922	0.89	5.33001e-25
RASAL2	1.51415e-29	0.141052	0.234	0.041	5.36326e-25
GNPDA1	1.67435e-29	0.309373	0.585	0.226	5.93071e-25
RPL6P27	1.77786e-29	-0.230792	0.768	0.77	6.29735e-25
HECTD2	1.82811e-29	0.247129	0.192	0.023	6.47535e-25
RNF149	1.87147e-29	-0.255533	0.877	0.856	6.62892e-25
SEPN1	1.89207e-29	0.133156	0.367	0.11	6.70188e-25
BNIP3	2.00097e-29	0.33628	0.472	0.162	7.08765e-25
PAQR5	2.34673e-29	0.198903	0.156	0.009	8.31237e-25
PCED1B-AS1	2.37979e-29	0.350888	0.498	0.181	8.42945e-25
PCCB	2.38647e-29	0.282436	0.536	0.204	8.4531e-25
RPL37	2.54251e-29	-0.12413	0.931	0.859	9.00583e-25
BIRC3	2.63395e-29	-0.559512	0.287	0.533	9.32972e-25
SET	2.63695e-29	-0.139484	0.95	0.87	9.34034e-25
MRAS	2.81429e-29	0.260448	0.325	0.087	9.9685e-25
CD84	3.14408e-29	0.290987	0.825	0.416	1.11366e-24
CHCHD2	3.22423e-29	-0.118078	0.907	0.805	1.14205e-24
DYRK4	3.48483e-29	0.270959	0.379	0.107	1.23436e-24
TMEM51	3.70976e-29	0.220371	0.505	0.184	1.31403e-24
AP2A2	3.77803e-29	0.255269	0.562	0.238	1.33821e-24
DOCK4	3.8715e-29	0.249886	0.58	0.235	1.37132e-24
RPL36	3.93096e-29	-0.125848	0.939	0.846	1.39239e-24
C3orf14	4.82517e-29	0.26398	0.204	0.028	1.70912e-24
ENO2	5.43412e-29	0.260484	0.336	0.091	1.92482e-24
ARMCX1	5.6098e-29	0.291136	0.277	0.061	1.98705e-24
CLEC7A	6.19059e-29	-0.221574	0.853	0.864	2.19277e-24
TMEM176A	7.79339e-29	0.385869	0.578	0.237	2.7605e-24
RNH1	7.83397e-29	-0.175187	0.858	0.786	2.77487e-24
EOGT	9.72705e-29	0.224237	0.279	0.061	3.44542e-24
CALR	1.02925e-28	-0.0858927	0.997	0.91	3.64571e-24
RPL13AP5	1.07191e-28	-0.171385	0.889	0.857	3.79681e-24
ANKRD52	1.08979e-28	0.195814	0.45	0.163	3.86014e-24
GOT2	1.10425e-28	0.30161	0.503	0.185	3.91138e-24
NFKBIZ	1.16554e-28	-0.332573	0.791	0.782	4.12846e-24
FAM127C	1.25572e-28	0.18999	0.194	0.025	4.4479e-24
BDH2	1.39197e-28	0.284853	0.232	0.041	4.93048e-24
ZBTB38	1.40269e-28	0.230878	0.465	0.166	4.96846e-24
PSMA7	1.44948e-28	-0.126838	0.926	0.838	5.1342e-24
LINC00116	1.48879e-28	0.331697	0.49	0.167	5.27344e-24
SLC46A1	1.75079e-28	0.202806	0.258	0.053	6.20149e-24
FMNL2	1.92946e-28	0.232167	0.443	0.163	6.83435e-24
RDH11	2.00341e-28	0.232531	0.754	0.384	7.09627e-24
SLC39A13	2.18826e-28	0.269991	0.502	0.178	7.75105e-24
APPL2	2.27066e-28	0.21141	0.405	0.138	8.04292e-24
ZNF438	2.34389e-28	0.218408	0.381	0.119	8.30228e-24
CKAP5	2.66038e-28	0.224747	0.509	0.198	9.42334e-24
PLEK	2.73572e-28	-0.22767	0.851	0.801	9.69018e-24
FTH1P7	2.88163e-28	-0.227781	0.803	0.819	1.0207e-23
SLC11A2	4.17194e-28	0.259177	0.666	0.278	1.47774e-23
CD163L1	4.45058e-28	0.260285	0.154	0.01	1.57644e-23
GCSH	4.47758e-28	0.251232	0.244	0.047	1.586e-23
SMIM4	4.62788e-28	0.27226	0.374	0.114	1.63924e-23
RPS26	4.88268e-28	-0.113252	0.969	0.912	1.72949e-23
CTNNB1	5.0837e-28	-0.235453	0.958	0.911	1.8007e-23
PER3	5.26066e-28	0.18704	0.197	0.027	1.86338e-23
TMEM70	5.43927e-28	0.302452	0.621	0.254	1.92664e-23
ANO10	5.60461e-28	0.253995	0.355	0.102	1.98521e-23
ID3	5.86661e-28	0.305041	0.369	0.11	2.07801e-23
MNDA	6.05768e-28	-0.293855	0.715	0.72	2.14569e-23
SRRM2	6.25715e-28	-0.249306	0.912	0.874	2.21634e-23
MRFAP1L1	6.72292e-28	0.265876	0.443	0.149	2.38133e-23
KIFC3	6.93032e-28	0.233187	0.419	0.141	2.45479e-23
CLLU1OS	7.20584e-28	0.229539	0.126	0.001	2.55238e-23
H2AFY2	7.37812e-28	0.243515	0.263	0.057	2.6134e-23
AC068580.6	7.81062e-28	0.114413	0.557	0.243	2.7666e-23
ST5	8.42515e-28	0.254217	0.166	0.015	2.98427e-23
S1PR1	8.76162e-28	0.268003	0.197	0.027	3.10345e-23
MAD2L1	8.89846e-28	0.265257	0.183	0.021	3.15192e-23
SULF2	8.98004e-28	-0.561246	0.294	0.51	3.18082e-23
GPR68	9.42951e-28	0.217199	0.19	0.026	3.34003e-23
PCYOX1	9.80624e-28	0.203389	0.261	0.057	3.47347e-23
FAM213B	9.82244e-28	0.237634	0.282	0.065	3.47921e-23
TYMS	1.0263e-27	0.262924	0.199	0.029	3.63524e-23
ARL2	1.04508e-27	0.324787	0.593	0.234	3.70178e-23
MT1HL1	1.07195e-27	0.168032	0.142	0.006	3.79694e-23
CLN5	1.08188e-27	0.26633	0.417	0.136	3.83213e-23
TRPM4	1.09579e-27	0.212215	0.433	0.145	3.88139e-23
TSPAN7	1.17972e-27	0.232187	0.131	0.003	4.1787e-23
PPIB	1.54656e-27	-0.113201	0.931	0.834	5.47806e-23
TTC38	1.65164e-27	0.251999	0.37	0.114	5.85026e-23
GMNN	1.87369e-27	0.259789	0.284	0.066	6.63681e-23
CDKN2AIP	1.9471e-27	0.263987	0.315	0.085	6.89681e-23
DNPH1	1.95334e-27	0.354547	0.666	0.274	6.91894e-23
KIAA1841	1.9573e-27	0.225851	0.304	0.081	6.93297e-23
DZIP1L	2.17098e-27	0.174427	0.249	0.05	7.68982e-23
SPTAN1	2.1876e-27	0.219558	0.574	0.243	7.7487e-23
MXD1	2.2271e-27	-0.387186	0.715	0.728	7.88862e-23
EPB41L2	2.23458e-27	0.318299	0.51	0.206	7.9151e-23
EFCAB4A	2.60388e-27	0.192606	0.137	0.005	9.22319e-23
RBM3	2.78047e-27	-0.17159	0.851	0.791	9.8487e-23
ZWINT	2.87592e-27	0.260715	0.208	0.033	1.01868e-22
TUBG1	2.8897e-27	0.302608	0.388	0.124	1.02356e-22
ABCD4	2.96329e-27	0.247819	0.524	0.202	1.04963e-22
CDCP1	3.12688e-27	0.229692	0.557	0.225	1.10757e-22
SLC43A1	3.19443e-27	0.219211	0.202	0.03	1.1315e-22
TNFRSF11A	3.2897e-27	0.211472	0.299	0.081	1.16525e-22
SLC4A7	3.35273e-27	0.149748	0.529	0.218	1.18757e-22
MAN1B1	3.36043e-27	0.264715	0.516	0.198	1.1903e-22
ESR1	3.54751e-27	0.167528	0.185	0.025	1.25656e-22
NHLRC3	3.61605e-27	0.22746	0.561	0.221	1.28084e-22
UBL4A	3.62731e-27	0.262757	0.317	0.086	1.28483e-22
TMEM106B	3.65634e-27	0.252399	0.344	0.106	1.29511e-22
ATP2C1	3.66559e-27	0.276194	0.619	0.28	1.29839e-22
HAGHL	3.72999e-27	0.242869	0.268	0.062	1.3212e-22
APIP	3.98365e-27	0.295494	0.547	0.214	1.41105e-22
KCNQ3	4.05443e-27	0.166212	0.126	0.002	1.43612e-22
CNN2	4.43506e-27	-0.312357	0.68	0.718	1.57094e-22
MATK	4.63562e-27	0.238001	0.246	0.051	1.64198e-22
MBNL1	6.04803e-27	-0.171655	0.933	0.852	2.14227e-22
IER2	6.56957e-27	-0.221872	0.874	0.831	2.32701e-22
CCND1	6.76328e-27	0.261238	0.355	0.109	2.39562e-22
SLC16A1	6.82102e-27	0.185633	0.403	0.14	2.41607e-22
CDC37	7.31748e-27	-0.21469	0.863	0.792	2.59193e-22
KAL1	7.49232e-27	0.142121	0.154	0.012	2.65385e-22
IL1B	7.50192e-27	-0.565988	0.443	0.571	2.65726e-22
ILVBL	8.03354e-27	0.288725	0.457	0.164	2.84556e-22
KDM6B	8.03488e-27	-0.461726	0.542	0.692	2.84604e-22
RNU2-2P	8.54915e-27	-0.368577	0.633	0.683	3.02819e-22
CCDC25	8.82338e-27	0.259946	0.369	0.111	3.12533e-22
BNC2	9.08445e-27	0.189396	0.14	0.008	3.2178e-22
NMRK1	9.10388e-27	0.303876	0.341	0.1	3.22468e-22
CALM1	9.6786e-27	-0.101193	0.986	0.907	3.42826e-22
ACTBP2	9.72296e-27	-0.20435	0.67	0.713	3.44397e-22
ABCA6	1.03248e-26	0.250362	0.204	0.034	3.65715e-22
IDO1	1.50593e-26	-0.569947	0.024	0.224	5.33414e-22
MGAT4A	1.53632e-26	0.276804	0.692	0.319	5.44179e-22
SLC28A3	1.59124e-26	0.178596	0.17	0.019	5.63633e-22
C3	1.60511e-26	0.47034	0.344	0.113	5.68547e-22
PCED1B	1.64333e-26	0.243683	0.242	0.053	5.82083e-22
ZDHHC21	1.68616e-26	0.132952	0.247	0.056	5.97254e-22
RABL5	1.74484e-26	0.258103	0.163	0.016	6.1804e-22
F13A1	1.7635e-26	0.362029	0.623	0.283	6.24648e-22
AGPAT9	1.83761e-26	-0.580177	0.071	0.286	6.50899e-22
REXO2	2.03323e-26	0.281664	0.384	0.121	7.20191e-22
PRPSAP1	2.28053e-26	0.267719	0.401	0.136	8.07788e-22
PNPO	2.36919e-26	0.244078	0.462	0.17	8.3919e-22
SLC31A1	2.38879e-26	0.294098	0.701	0.319	8.46133e-22
ARHGAP6	2.44296e-26	0.158766	0.163	0.016	8.6532e-22
CD36	2.44364e-26	-0.587479	0.211	0.442	8.65563e-22
MYO1F	2.49544e-26	-0.268075	0.832	0.805	8.83911e-22
RP11-108M9.4	2.54059e-26	0.281047	0.356	0.106	8.99903e-22
FAIM2	2.61634e-26	0.228292	0.13	0.004	9.26735e-22
ECI2	3.05219e-26	0.271773	0.33	0.096	1.08112e-21
SERPINB1	3.25465e-26	-0.244744	0.794	0.762	1.15283e-21
FAM20C	3.27807e-26	0.215215	0.351	0.106	1.16112e-21
CISD3	3.27822e-26	0.259619	0.464	0.164	1.16118e-21
NCK1	3.46636e-26	0.250819	0.528	0.205	1.22782e-21
UBR7	3.838e-26	0.251369	0.375	0.121	1.35946e-21
MTFP1	3.92602e-26	0.305691	0.445	0.16	1.39064e-21
CDC25B	3.97462e-26	0.223615	0.282	0.072	1.40785e-21
CELSR1	4.01887e-26	0.153266	0.183	0.026	1.42352e-21
ICAM3	4.27553e-26	-0.581278	0.144	0.371	1.51444e-21
TRIP6	4.43114e-26	0.17208	0.291	0.075	1.56955e-21
LGALS2	4.58366e-26	-0.611563	0.192	0.401	1.62358e-21
UROD	4.64265e-26	0.29169	0.554	0.213	1.64447e-21
RP11-638I2.10	4.84847e-26	-0.583686	0.22	0.424	1.71738e-21
OSBPL1A	5.54922e-26	0.238308	0.306	0.087	1.96559e-21
ATP6V0E2	5.68343e-26	0.235094	0.327	0.093	2.01313e-21
RPS17L	5.72269e-26	-0.114278	0.945	0.866	2.02703e-21
STEAP1	5.72531e-26	0.191272	0.118	0.001	2.02796e-21
AP000695.4	7.14207e-26	0.185865	0.144	0.01	2.52979e-21
PRR13	7.19664e-26	-0.170987	0.879	0.793	2.54912e-21
YWHAZP5	7.29313e-26	-0.20869	0.77	0.76	2.5833e-21
PLD1	7.72941e-26	0.249436	0.334	0.1	2.73783e-21
CMTM6	8.31532e-26	-0.213087	0.849	0.787	2.94537e-21
BCL2L1	8.51651e-26	0.234662	0.569	0.227	3.01663e-21
MEGF6	8.9024e-26	0.138374	0.144	0.01	3.15332e-21
PEPD	9.39755e-26	0.326923	0.664	0.294	3.32871e-21
PDE4DIP	9.56217e-26	0.279098	0.763	0.395	3.38702e-21
AP1S2	9.98868e-26	-0.243753	0.798	0.764	3.53809e-21
CD163	1.01055e-25	0.346912	0.888	0.468	3.57945e-21
NIT2	1.01178e-25	0.294383	0.528	0.207	3.58381e-21
CSF3R	1.01941e-25	-0.396036	0.706	0.727	3.61084e-21
MRPL40	1.1205e-25	0.277689	0.491	0.182	3.96893e-21
UNG	1.16945e-25	0.241139	0.202	0.034	4.14231e-21
IL18	1.37331e-25	0.298152	0.619	0.258	4.86441e-21
SDHAP3	1.42793e-25	0.201532	0.317	0.094	5.05788e-21
MGAT1	1.43446e-25	-0.21151	0.917	0.852	5.08099e-21
C5orf17	1.45948e-25	0.180627	0.159	0.016	5.16962e-21
C19orf48	1.48647e-25	0.27967	0.349	0.107	5.26523e-21
CDK18	1.51196e-25	0.210915	0.216	0.042	5.35551e-21
TPGS2	1.56098e-25	0.258121	0.486	0.186	5.52913e-21
POLR3GL	1.87198e-25	0.244617	0.436	0.151	6.63075e-21
PTPMT1	1.91326e-25	0.324133	0.602	0.251	6.77697e-21
ZBTB4	2.00889e-25	0.162019	0.381	0.131	7.11568e-21
NR4A1	2.17439e-25	-0.358471	0.689	0.743	7.70192e-21
AK1	2.34292e-25	0.248734	0.182	0.026	8.29886e-21
SLC39A7	2.47232e-25	0.19291	0.244	0.055	8.75719e-21
DIP2C	2.51153e-25	0.156906	0.128	0.005	8.89609e-21
POMT1	2.54409e-25	0.256028	0.336	0.103	9.01141e-21
CCNB2	2.57048e-25	0.23254	0.18	0.026	9.1049e-21
PRRC1	2.57472e-25	0.21854	0.443	0.169	9.1199e-21
LILRB3	2.60976e-25	-0.299803	0.789	0.78	9.24402e-21
STAT6	2.69391e-25	-0.282443	0.798	0.779	9.5421e-21
GCHFR	2.84043e-25	0.30382	0.298	0.08	1.00611e-20
SLC2A9	2.97075e-25	0.224461	0.42	0.149	1.05227e-20
CBLB	3.16028e-25	0.27473	0.439	0.174	1.1194e-20
COL6A1	3.20689e-25	0.134194	0.118	0.002	1.13591e-20
TRUB2	3.27133e-25	0.229183	0.332	0.096	1.15874e-20
RPL22	3.37108e-25	-0.128367	0.919	0.829	1.19407e-20
SGCB	3.39651e-25	0.183783	0.154	0.015	1.20308e-20
ATG9A	3.52833e-25	0.19215	0.433	0.154	1.24977e-20
TMSB4XP4	3.7357e-25	-0.144225	0.898	0.856	1.32322e-20
PRSS36	3.75107e-25	0.228476	0.189	0.029	1.32867e-20
MEGF8	3.81983e-25	0.103943	0.234	0.05	1.35302e-20
TWSG1	3.89029e-25	0.210114	0.36	0.116	1.37798e-20
CTTNBP2NL	4.40203e-25	0.248907	0.562	0.235	1.55924e-20
MAGED2	4.62591e-25	0.303604	0.446	0.168	1.63854e-20
NFU1	4.74567e-25	0.239427	0.36	0.111	1.68096e-20
PTRF	5.0095e-25	0.153504	0.145	0.012	1.77442e-20
RPS3AP26	5.14615e-25	-0.242185	0.657	0.708	1.82282e-20
CITED2	5.17068e-25	0.200972	0.472	0.191	1.83151e-20
TNS3	5.18193e-25	0.265252	0.768	0.389	1.83549e-20
SEC22C	5.25999e-25	0.264017	0.32	0.095	1.86314e-20
DNMT3A	5.34472e-25	0.140607	0.401	0.143	1.89315e-20
TMBIM6	6.09177e-25	-0.132732	0.955	0.884	2.15776e-20
ACAT1	6.25659e-25	0.273745	0.533	0.209	2.21615e-20
DCTN2	6.43833e-25	0.305453	0.76	0.383	2.28052e-20
MPI	6.46015e-25	0.243691	0.36	0.116	2.28825e-20
AQP3	6.50662e-25	0.262184	0.234	0.05	2.30471e-20
GATA3	6.86164e-25	0.164485	0.183	0.028	2.43046e-20
MT1DP	7.44686e-25	0.230558	0.109	0	2.63775e-20
PON2	8.46832e-25	0.270495	0.531	0.2	2.99956e-20
MX2	8.79328e-25	-0.484674	0.386	0.58	3.11467e-20
AOAH	8.81747e-25	-0.335295	0.661	0.687	3.12324e-20
SNX24	9.15976e-25	0.268222	0.22	0.045	3.24448e-20
ST3GAL6	9.94458e-25	0.240164	0.583	0.249	3.52247e-20
TPX2	1.05458e-24	0.165488	0.135	0.009	3.73542e-20
UCP2	1.12336e-24	-0.147173	0.884	0.81	3.97906e-20
ALG1	1.16558e-24	0.264688	0.336	0.108	4.12861e-20
TIMP2	1.16871e-24	0.166562	0.576	0.245	4.13969e-20
FABP3	1.20267e-24	0.330981	0.151	0.015	4.26e-20
MELK	1.26182e-24	0.178484	0.14	0.011	4.46949e-20
ACOT7	1.42521e-24	0.276816	0.299	0.087	5.04824e-20
CREB3L2	1.46483e-24	0.191296	0.631	0.292	5.18858e-20
METTL21B	1.55508e-24	0.198466	0.24	0.055	5.50825e-20
ATG3	1.59222e-24	-0.233064	0.775	0.733	5.6398e-20
MOB1A	1.63372e-24	-0.156826	0.908	0.82	5.78679e-20
SH3PXD2B	1.64288e-24	0.189653	0.33	0.109	5.81926e-20
S100A4	1.65866e-24	-0.171386	0.881	0.802	5.87514e-20
LYPLAL1	1.67123e-24	0.247635	0.351	0.111	5.91965e-20
TFAP2A	1.7174e-24	0.0981	0.118	0.003	6.08321e-20
MTRNR2L1	1.9393e-24	-0.310094	0.799	0.803	6.86921e-20
NGFRAP1	2.0295e-24	0.283191	0.211	0.041	7.18868e-20
SPIN1	2.11149e-24	0.25559	0.455	0.18	7.47911e-20
METTL5	2.11724e-24	0.298991	0.443	0.164	7.49949e-20
RP11-152H18.3	2.13235e-24	0.17044	0.114	0.002	7.55298e-20
MAT2A	2.15498e-24	-0.288129	0.768	0.744	7.63315e-20
MRPS2	2.20235e-24	0.247796	0.408	0.14	7.80094e-20
CTC-459F4.3	2.40925e-24	0.147174	0.246	0.058	8.5338e-20
ITSN1	2.44023e-24	0.21338	0.367	0.125	8.64354e-20
ATIC	2.4933e-24	0.283846	0.509	0.198	8.83151e-20
NHSL1	2.60058e-24	0.171397	0.4	0.144	9.21152e-20
FECH	2.6585e-24	0.213945	0.341	0.109	9.41666e-20
VAMP4	2.7191e-24	0.229769	0.384	0.131	9.63134e-20
C4orf27	2.7454e-24	0.255433	0.356	0.115	9.72446e-20
HNRNPA1P48	2.74819e-24	-0.172527	0.839	0.801	9.73435e-20
RMND1	2.77566e-24	0.216577	0.294	0.081	9.83166e-20
CCDC152	2.96247e-24	0.211605	0.182	0.028	1.04934e-19
LILRA2	2.96916e-24	-0.498373	0.332	0.539	1.05171e-19
ABCC5	3.12138e-24	0.237022	0.349	0.117	1.10563e-19
BNIP3P1	3.27484e-24	0.138942	0.339	0.109	1.15998e-19
RPS6KA2	3.28563e-24	0.192136	0.246	0.061	1.1638e-19
IGSF8	3.6373e-24	0.202702	0.317	0.096	1.28837e-19
AC087269.1	3.67451e-24	0.186026	0.17	0.024	1.30155e-19
TRIM47	3.78824e-24	0.203904	0.138	0.011	1.34183e-19
KLHL26	3.98174e-24	0.191005	0.209	0.041	1.41037e-19
CTSH	3.99407e-24	-0.125483	0.881	0.793	1.41474e-19
TIMELESS	4.01994e-24	0.178077	0.227	0.049	1.4239e-19
SIGMAR1	4.13931e-24	0.270812	0.462	0.176	1.46619e-19
IQCG	4.23605e-24	0.213902	0.24	0.056	1.50045e-19
SORD	4.35794e-24	0.206951	0.344	0.111	1.54363e-19
UHRF1BP1	4.38588e-24	0.166357	0.393	0.144	1.55352e-19
ADAM19	4.40679e-24	-0.487977	0.237	0.441	1.56093e-19
RCHY1	4.50041e-24	0.22478	0.332	0.102	1.59409e-19
VCAN	4.53313e-24	-0.497118	0.503	0.62	1.60568e-19
GDI2	4.59168e-24	-0.143114	0.874	0.782	1.62642e-19
CD300E	4.78986e-24	-0.534011	0.37	0.536	1.69662e-19
NFE2L1	5.25636e-24	0.140497	0.571	0.267	1.86185e-19
FLT3	5.47708e-24	-0.372752	0.009	0.178	1.94004e-19
CRAT	5.48766e-24	0.224335	0.315	0.091	1.94379e-19
LSS	5.55245e-24	0.202974	0.33	0.104	1.96673e-19
COMMD4	5.71227e-24	0.277831	0.46	0.169	2.02334e-19
KLHDC8B	6.07329e-24	0.262074	0.225	0.048	2.15122e-19
PPME1	6.47548e-24	0.22982	0.426	0.154	2.29368e-19
HIF1A	6.55339e-24	-0.230768	0.886	0.839	2.32128e-19
TCF19	6.90298e-24	0.189064	0.163	0.02	2.4451e-19
hsa-mir-6723	6.9422e-24	-0.281446	0.858	0.829	2.459e-19
SMYD2	7.15827e-24	0.272165	0.251	0.062	2.53553e-19
MGAT5	7.17451e-24	0.19945	0.268	0.074	2.54128e-19
FAM127B	7.48455e-24	0.234971	0.434	0.162	2.6511e-19
EEF1B2	7.80161e-24	-0.115546	0.894	0.788	2.76341e-19
SNUPN	8.23199e-24	0.24774	0.363	0.123	2.91585e-19
PRR11	8.87572e-24	0.191683	0.256	0.066	3.14387e-19
IFITM3	9.0578e-24	-0.266171	0.851	0.792	3.20836e-19
TMEM255B	9.54968e-24	0.23203	0.168	0.023	3.38259e-19
CH25H	9.85361e-24	0.308094	0.263	0.068	3.49025e-19
DLEU7	1.06087e-23	0.205888	0.171	0.025	3.75771e-19
DPCD	1.10906e-23	0.230985	0.292	0.081	3.92839e-19
COQ2	1.11209e-23	0.234784	0.446	0.165	3.93913e-19
RP11-3P17.3	1.12854e-23	-0.131704	0.9	0.835	3.99741e-19
RP5-839B4.8	1.32019e-23	0.186926	0.114	0.003	4.67626e-19
TMTC3	1.39389e-23	0.167492	0.303	0.093	4.9373e-19
MTND2P28	1.40218e-23	-0.15056	0.979	0.879	4.96668e-19
HSD17B12	1.42974e-23	0.252338	0.593	0.263	5.06428e-19
ISG20	1.475e-23	-0.482802	0.159	0.401	5.2246e-19
NOTCH2NL	1.49591e-23	-0.362426	0.706	0.755	5.29867e-19
STMN1	1.52677e-23	0.317311	0.327	0.105	5.40796e-19
DPAGT1	1.64348e-23	0.246825	0.476	0.183	5.82136e-19
PLXND1	1.81911e-23	0.276882	0.83	0.421	6.44348e-19
PSMB10	2.18229e-23	-0.188317	0.834	0.744	7.72991e-19
RP11-274E7.2	2.26814e-23	-0.262877	0.578	0.647	8.03398e-19
RPL4P4	2.29176e-23	-0.174995	0.81	0.782	8.11764e-19
CCDC104	2.29412e-23	0.223172	0.246	0.06	8.12599e-19
ICMT	2.33924e-23	0.236564	0.407	0.153	8.28582e-19
TIAM1	2.41014e-23	0.168535	0.542	0.245	8.53694e-19
ATP2B4	2.42609e-23	0.168478	0.484	0.199	8.59344e-19
RP11-733O18.1	2.5438e-23	0.139216	0.102	0	9.01039e-19
ARHGAP22	2.69244e-23	0.243163	0.356	0.128	9.5369e-19
DDIT4	2.75874e-23	-0.369423	0.6	0.676	9.77174e-19
DSTN	2.78307e-23	0.270815	0.723	0.339	9.8579e-19
EGR2	2.90747e-23	0.270983	0.583	0.262	1.02986e-18
USP53	2.91569e-23	0.219608	0.251	0.066	1.03277e-18
CLEC10A	2.96179e-23	-0.586904	0.189	0.384	1.04909e-18
CUTA	3.05541e-23	0.293494	0.728	0.322	1.08226e-18
DOCK7	3.10831e-23	0.172097	0.308	0.096	1.10099e-18
MRPL27	3.18461e-23	0.275535	0.498	0.197	1.12802e-18
TCIRG1	3.2406e-23	-0.222348	0.86	0.809	1.14785e-18
ADAMDEC1	3.37516e-23	0.34037	0.237	0.06	1.19551e-18
RRM2	3.53557e-23	0.224495	0.149	0.017	1.25234e-18
MDP1	3.56677e-23	0.245038	0.324	0.099	1.26339e-18
MTR	3.70772e-23	0.130176	0.548	0.252	1.31331e-18
RNF14	3.71053e-23	0.241157	0.394	0.144	1.31431e-18
ITM2B	3.71274e-23	-0.116656	0.979	0.917	1.31509e-18
TMEM19	3.7844e-23	0.19461	0.41	0.154	1.34047e-18
HERC2	3.81039e-23	0.185231	0.488	0.221	1.34968e-18
PKMYT1	3.9367e-23	0.212	0.206	0.041	1.39442e-18
PPFIBP1	3.97715e-23	0.172698	0.161	0.021	1.40874e-18
TET2	4.37676e-23	-0.380855	0.647	0.705	1.55029e-18
SETD7	4.45409e-23	0.167898	0.365	0.132	1.57768e-18
COA6	4.54307e-23	0.258421	0.481	0.186	1.6092e-18
CTD-2323K18.1	4.56034e-23	0.132268	0.183	0.031	1.61532e-18
PAPSS2	4.80345e-23	0.178168	0.5	0.203	1.70143e-18
SMIM19	4.90131e-23	0.274503	0.401	0.146	1.73609e-18
B3GNT1	5.13926e-23	0.1629	0.125	0.008	1.82038e-18
MT-ND6	5.19051e-23	-0.186735	0.92	0.87	1.83853e-18
BIRC5	5.87715e-23	0.217826	0.145	0.016	2.08175e-18
SPINK6	6.13409e-23	0.22479	0.1	0	2.17276e-18
SHPK	7.82987e-23	0.139228	0.296	0.089	2.77342e-18
MYO5A	8.03179e-23	0.187152	0.626	0.305	2.84494e-18
TNFAIP3	8.92473e-23	-0.312653	0.78	0.778	3.16123e-18
CCDC106	8.98991e-23	0.171522	0.208	0.043	3.18432e-18
PAQR3	9.15002e-23	0.153058	0.388	0.147	3.24103e-18
SLC41A3	9.18564e-23	0.220455	0.265	0.07	3.25365e-18
MRC2	9.50667e-23	0.18525	0.339	0.116	3.36736e-18
FUT11	9.68063e-23	0.180713	0.379	0.133	3.42898e-18
PLSCR1	1.01133e-22	-0.218557	0.825	0.791	3.58223e-18
RFC4	1.046e-22	0.238935	0.209	0.044	3.70505e-18
FBXO8	1.06941e-22	0.200758	0.279	0.08	3.78796e-18
NFIA	1.07261e-22	0.156022	0.199	0.04	3.79927e-18
MTATP6P1	1.08088e-22	-0.160109	0.964	0.853	3.8286e-18
TMEM159	1.13538e-22	0.184085	0.374	0.14	4.02162e-18
TCEAL1	1.14442e-22	0.235019	0.247	0.062	4.05364e-18
PECR	1.17387e-22	0.207587	0.187	0.034	4.15796e-18
GGCT	1.19854e-22	0.242055	0.438	0.165	4.24536e-18
TNFSF12	1.22387e-22	0.239875	0.375	0.137	4.33507e-18
SPC24	1.27626e-22	0.167435	0.128	0.01	4.52065e-18
POLD1	1.30737e-22	0.222498	0.415	0.159	4.63084e-18
CBR3	1.31215e-22	0.177105	0.14	0.014	4.64775e-18
THYN1	1.36595e-22	0.239878	0.465	0.176	4.83833e-18
CLDN1	1.36859e-22	0.231393	0.128	0.01	4.84768e-18
CSNK1A1	1.40726e-22	-0.192512	0.875	0.826	4.98464e-18
CFL2	1.48682e-22	0.203849	0.151	0.018	5.26648e-18
LCP2	1.54482e-22	-0.27038	0.848	0.809	5.4719e-18
JMJD1C	1.55359e-22	-0.320231	0.754	0.776	5.50297e-18
C21orf59	1.62022e-22	0.223695	0.382	0.134	5.73899e-18
BRD8	1.65768e-22	0.191989	0.458	0.18	5.87166e-18
DUSP2	1.68513e-22	-0.432563	0.45	0.624	5.96891e-18
MEFV	1.7337e-22	-0.385104	0.059	0.253	6.14095e-18
STARD13	1.77859e-22	0.206468	0.202	0.043	6.29994e-18
CFB	1.78611e-22	0.210313	0.235	0.058	6.32658e-18
RP11-403I13.5	1.78868e-22	0.110986	0.106	0.002	6.3357e-18
WDR34	1.79467e-22	0.205457	0.173	0.028	6.3569e-18
SH3PXD2A	1.84525e-22	0.121286	0.225	0.054	6.53604e-18
NDP	1.85356e-22	0.200165	0.137	0.013	6.5655e-18
CARD11	1.96652e-22	0.162682	0.228	0.055	6.96562e-18
TNFRSF1B	1.97705e-22	-0.301217	0.739	0.764	7.0029e-18
RBMS2	2.02839e-22	0.17298	0.28	0.08	7.18475e-18
HAUS4	2.05443e-22	0.239406	0.6	0.271	7.27701e-18
CBX1	2.08464e-22	0.214129	0.261	0.071	7.38401e-18
RPA3	2.12065e-22	0.236618	0.349	0.119	7.51154e-18
PRPS2	2.12132e-22	0.256706	0.559	0.245	7.51394e-18
NME4	2.19348e-22	0.211737	0.279	0.081	7.76951e-18
MLEC	2.34128e-22	0.16873	0.488	0.204	8.29304e-18
SWAP70	2.34277e-22	0.214744	0.588	0.27	8.29832e-18
CTD-2008A1.2	2.34727e-22	0.147038	0.298	0.09	8.31427e-18
EHMT2	2.36261e-22	0.186178	0.261	0.071	8.3686e-18
MIEF1	2.37843e-22	0.187757	0.337	0.113	8.42464e-18
MINK1	2.40334e-22	0.157431	0.531	0.243	8.51288e-18
STAC	2.42321e-22	0.218956	0.258	0.07	8.58326e-18
ALG8	2.5533e-22	0.250794	0.419	0.151	9.04403e-18
TCEAL3	2.82285e-22	0.198825	0.318	0.099	9.9988e-18
PHYH	2.82911e-22	0.244451	0.32	0.103	1.0021e-17
PC	2.96443e-22	0.166938	0.242	0.061	1.05003e-17
HAUS1	2.98347e-22	0.252855	0.374	0.129	1.05677e-17
MRPL15	3.18475e-22	0.274563	0.529	0.214	1.12807e-17
C2CD5	3.19006e-22	0.199335	0.433	0.165	1.12995e-17
SUB1	3.19221e-22	-0.184384	0.83	0.729	1.13071e-17
GLIPR2	3.24869e-22	-0.276134	0.69	0.698	1.15072e-17
CD151	3.33036e-22	0.216218	0.77	0.398	1.17965e-17
LGALS9	3.41587e-22	-0.1372	0.882	0.798	1.20994e-17
HTRA2	3.4824e-22	0.164695	0.363	0.125	1.2335e-17
CPVL	3.57548e-22	-0.270366	0.725	0.704	1.26647e-17
TM9SF1	3.59919e-22	0.212636	0.472	0.185	1.27487e-17
STXBP2	3.66609e-22	-0.215414	0.82	0.75	1.29856e-17
DUT	3.70695e-22	0.24768	0.448	0.176	1.31304e-17
CLDN23	3.73613e-22	0.188169	0.123	0.009	1.32338e-17
ZMIZ1-AS1	4.41091e-22	0.133124	0.147	0.017	1.56239e-17
CHP1	4.68871e-22	-0.133752	0.907	0.823	1.66079e-17
C11orf83	4.70859e-22	0.155091	0.304	0.095	1.66783e-17
IARS2	4.92139e-22	0.226004	0.481	0.2	1.74321e-17
FH	4.99323e-22	0.239346	0.483	0.192	1.76865e-17
EIF4G2	5.3166e-22	-0.122476	0.945	0.844	1.88319e-17
RETSAT	5.39097e-22	0.192164	0.273	0.081	1.90954e-17
RPLP0P6	5.42842e-22	-0.14002	0.881	0.818	1.9228e-17
CD3EAP	5.54611e-22	0.125448	0.263	0.072	1.96449e-17
LAMP1	5.65343e-22	0.102451	0.559	0.267	2.0025e-17
MCUR1	5.77819e-22	0.198479	0.346	0.121	2.04669e-17
CTD-2192J16.15	6.1702e-22	-0.193256	0.728	0.743	2.18555e-17
AKAP10	6.25924e-22	0.157486	0.559	0.244	2.21709e-17
ACSF2	6.40438e-22	0.263431	0.325	0.105	2.2685e-17
BUB1	6.46013e-22	0.158739	0.137	0.014	2.28824e-17
LGALS1	6.52144e-22	-0.127767	0.891	0.845	2.30996e-17
TMED3	6.57685e-22	0.270966	0.602	0.258	2.32959e-17
WDR11	6.6679e-22	0.222802	0.554	0.257	2.36184e-17
FOCAD	6.74272e-22	0.183603	0.263	0.076	2.38834e-17
TDRKH	6.94395e-22	0.187021	0.147	0.018	2.45962e-17
PDIA3	7.47415e-22	-0.102641	0.91	0.806	2.64742e-17
MSR1	7.65426e-22	0.29217	0.779	0.428	2.71121e-17
MPHOSPH9	7.66538e-22	0.21775	0.318	0.106	2.71516e-17
SMG1	7.6861e-22	-0.234069	0.92	0.882	2.72249e-17
BCAT1	8.07952e-22	0.249101	0.715	0.363	2.86185e-17
WRB	8.26627e-22	0.24447	0.273	0.079	2.92799e-17
DERA	8.33662e-22	0.255236	0.457	0.182	2.95291e-17
RAB24	8.85548e-22	-0.488032	0.438	0.547	3.1367e-17
HOXB7	9.41493e-22	0.163242	0.102	0.002	3.33486e-17
PSMB5	9.81488e-22	0.326898	0.621	0.273	3.47653e-17
TMA7	9.88764e-22	-0.140871	0.879	0.796	3.5023e-17
OGFOD1	1.01076e-21	0.218206	0.372	0.141	3.58021e-17
S100A13	1.02947e-21	0.232522	0.185	0.034	3.6465e-17
TMEM176B	1.16088e-21	0.332643	0.687	0.332	4.11194e-17
BLMH	1.16113e-21	0.231335	0.334	0.113	4.11284e-17
PGM3	1.17184e-21	0.232642	0.284	0.089	4.15078e-17
HEBP1	1.18283e-21	0.228287	0.483	0.191	4.1897e-17
PIAS3	1.18509e-21	0.193293	0.396	0.144	4.19771e-17
TMEM251	1.19481e-21	0.253857	0.344	0.117	4.23213e-17
MRPL35	1.20653e-21	0.216916	0.313	0.101	4.27365e-17
RP11-889L3.1	1.24019e-21	-0.215299	0.63	0.689	4.39287e-17
TMCO3	1.24202e-21	0.16334	0.33	0.116	4.39935e-17
TPRG1	1.27286e-21	0.15636	0.189	0.038	4.5086e-17
WDR76	1.29384e-21	0.189869	0.19	0.04	4.5829e-17
CCDC51	1.30814e-21	0.233409	0.244	0.07	4.63355e-17
MERTK	1.33504e-21	0.273435	0.393	0.154	4.72883e-17
CCDC85B	1.3428e-21	0.169754	0.246	0.065	4.75632e-17
UHRF1	1.35571e-21	0.165727	0.182	0.035	4.80207e-17
SMIM20	1.35665e-21	0.276957	0.405	0.15	4.80541e-17
MCFD2	1.36099e-21	0.240559	0.503	0.218	4.82077e-17
POLR2M	1.43231e-21	0.206893	0.439	0.174	5.07338e-17
B9D2	1.47178e-21	0.228585	0.237	0.062	5.2132e-17
ZDHHC4	1.60519e-21	0.237682	0.325	0.108	5.68575e-17
FZD5	1.61378e-21	0.0890987	0.22	0.053	5.71615e-17
AC004057.1	1.65195e-21	-0.0991792	0.945	0.857	5.85137e-17
P2RY11	1.67149e-21	0.248799	0.374	0.16	5.9206e-17
EXD2	1.72505e-21	0.1732	0.183	0.034	6.11031e-17
S100A12	1.80448e-21	-0.586098	0.022	0.184	6.39165e-17
HMGN5	1.82426e-21	0.20561	0.176	0.032	6.46173e-17
ZEB2	1.82872e-21	-0.203339	0.903	0.83	6.47749e-17
HMGCL	1.88093e-21	0.229985	0.443	0.174	6.66244e-17
BIN1	1.95473e-21	0.234379	0.381	0.143	6.92387e-17
GIMAP6	1.97417e-21	0.209112	0.448	0.189	6.9927e-17
HERC2P2	1.9784e-21	0.174355	0.614	0.297	7.00769e-17
SLC46A3	1.9918e-21	0.225408	0.346	0.121	7.05515e-17
NOTCH2	1.99589e-21	-0.308866	0.765	0.805	7.06965e-17
IGFBP2	1.99817e-21	0.129411	0.097	0.001	7.07771e-17
NSL1	2.01342e-21	0.229464	0.42	0.16	7.13172e-17
GOT1	2.01828e-21	0.198721	0.291	0.087	7.14896e-17
TMEM60	2.06184e-21	0.218764	0.407	0.15	7.30324e-17
AP006222.1	2.07893e-21	0.176066	0.227	0.057	7.36378e-17
FRG1B	2.10392e-21	0.165628	0.51	0.226	7.4523e-17
ALDH6A1	2.12319e-21	0.150631	0.285	0.088	7.52055e-17
NEU1	2.13092e-21	0.267727	0.721	0.348	7.54794e-17
PRKACB	2.21026e-21	0.209205	0.453	0.185	7.82895e-17
CLN6	2.37607e-21	0.168632	0.301	0.095	8.41627e-17
UBAC1	2.39999e-21	0.230435	0.46	0.189	8.50102e-17
SOD2	2.48881e-21	-0.20268	0.92	0.853	8.81562e-17
TCTN2	2.54323e-21	0.106724	0.201	0.045	9.00838e-17
PVRL4	2.62053e-21	0.160825	0.126	0.011	9.28217e-17
TEKT4P2	2.72405e-21	0.135624	0.258	0.073	9.64885e-17
RBL1	2.74696e-21	0.145851	0.242	0.069	9.73002e-17
SRSF6	2.91423e-21	-0.227456	0.913	0.874	1.03225e-16
LRP12	2.98642e-21	0.177489	0.242	0.065	1.05782e-16
TAF6	3.19548e-21	0.144342	0.356	0.125	1.13187e-16
TMEM222	3.22239e-21	0.232021	0.353	0.125	1.1414e-16
PWP2	3.23836e-21	0.237719	0.337	0.123	1.14706e-16
HLA-J	3.29719e-21	-0.172372	0.891	0.855	1.1679e-16
ANGEL1	3.46991e-21	0.188885	0.344	0.121	1.22908e-16
DCAF6	3.53051e-21	0.146612	0.507	0.224	1.25054e-16
MPZL1	3.60982e-21	0.265714	0.476	0.2	1.27864e-16
ACTL6A	3.99425e-21	0.244241	0.401	0.152	1.4148e-16
CREG1	4.00747e-21	0.291003	0.827	0.431	1.41949e-16
BAIAP2	4.21416e-21	0.239351	0.429	0.169	1.4927e-16
BRK1	4.31028e-21	-0.156836	0.836	0.736	1.52674e-16
ZDHHC12	4.31091e-21	0.25809	0.567	0.249	1.52697e-16
GORAB	4.32099e-21	0.159626	0.209	0.048	1.53054e-16
ANXA1	4.48993e-21	-0.154312	0.905	0.823	1.59038e-16
CASP1	4.6345e-21	-0.353339	0.585	0.627	1.64159e-16
MYO1D	4.67772e-21	0.152601	0.145	0.019	1.65689e-16
PDGFC	5.20289e-21	0.165736	0.173	0.031	1.84291e-16
GLRX2	5.40263e-21	0.235243	0.299	0.093	1.91366e-16
CTC-425F1.4	5.80238e-21	-0.103209	0.926	0.831	2.05526e-16
EMC1	5.83775e-21	0.187738	0.516	0.233	2.06779e-16
MBD4	6.02035e-21	0.199142	0.524	0.223	2.13247e-16
RP11-466H18.1	6.55199e-21	-0.158135	0.849	0.781	2.32078e-16
FSCN1	6.65306e-21	0.105573	0.471	0.202	2.35658e-16
PGM1	6.71884e-21	0.181822	0.351	0.124	2.37988e-16
MTMR9LP	6.78901e-21	0.161769	0.118	0.009	2.40474e-16
TM2D2	6.97938e-21	0.22235	0.495	0.204	2.47217e-16
EPHX1	7.01113e-21	0.103583	0.142	0.018	2.48341e-16
IL10RA	7.14008e-21	-0.226575	0.837	0.803	2.52909e-16
DPM3	7.2524e-21	0.226329	0.403	0.148	2.56887e-16
CDC20	7.502e-21	0.216617	0.133	0.015	2.65728e-16
TRIM16	7.6252e-21	0.172106	0.163	0.028	2.70092e-16
VWA5A	7.64358e-21	0.172606	0.213	0.05	2.70743e-16
DHCR24	7.68858e-21	0.165019	0.22	0.056	2.72337e-16
SLC39A8	7.73348e-21	0.237684	0.542	0.237	2.73928e-16
MYH9	7.78016e-21	-0.18281	0.912	0.847	2.75581e-16
DIS3L	7.89873e-21	0.173887	0.254	0.073	2.79781e-16
RPL23AP4	7.89942e-21	0.166463	0.22	0.055	2.79805e-16
SPATA20	7.95765e-21	0.223201	0.498	0.211	2.81868e-16
SLC35C1	8.2281e-21	0.177254	0.232	0.063	2.91447e-16
C1orf122	8.90105e-21	0.239681	0.304	0.1	3.15284e-16
SMIM15	9.0402e-21	0.213325	0.512	0.21	3.20213e-16
FAIM	9.34214e-21	0.213157	0.171	0.031	3.30908e-16
P2RX1	9.48525e-21	-0.530588	0.062	0.24	3.35977e-16
ABI2	9.52607e-21	0.144397	0.479	0.218	3.37423e-16
GSN-AS1	9.80207e-21	0.10585	0.27	0.083	3.47199e-16
RP11-353N4.1	9.883e-21	0.169084	0.183	0.036	3.50066e-16
POP7	1.01361e-20	0.204648	0.329	0.11	3.59031e-16
C6orf211	1.02867e-20	0.230823	0.49	0.204	3.64366e-16
UBE2T	1.03624e-20	0.195374	0.157	0.025	3.67047e-16
GBGT1	1.05052e-20	0.229905	0.462	0.192	3.72106e-16
ABHD14A	1.07635e-20	0.259746	0.263	0.078	3.81255e-16
RPP25	1.09737e-20	0.16823	0.182	0.035	3.88699e-16
SLMO1	1.10577e-20	0.144011	0.1	0.003	3.91675e-16
B3GALNT1	1.11654e-20	0.204916	0.185	0.038	3.9549e-16
BMP1	1.14158e-20	0.146507	0.211	0.051	4.04358e-16
HIRIP3	1.14614e-20	0.179786	0.202	0.045	4.05975e-16
HNRNPDL	1.1468e-20	-0.138622	0.907	0.806	4.06208e-16
RP11-424C20.2	1.17884e-20	0.0919653	0.13	0.014	4.17557e-16
MGME1	1.24417e-20	0.215619	0.324	0.115	4.40698e-16
MRPL19	1.24911e-20	0.213885	0.431	0.176	4.42448e-16
AASDHPPT	1.37917e-20	0.210594	0.429	0.167	4.88516e-16
TRAP1	1.40034e-20	0.273682	0.547	0.239	4.96013e-16
EPRS	1.41241e-20	0.229085	0.578	0.27	5.0029e-16
NCF2	1.45534e-20	-0.23446	0.77	0.736	5.15498e-16
MARVELD1	1.46049e-20	0.179488	0.227	0.06	5.1732e-16
SMC2	1.53379e-20	0.172065	0.261	0.077	5.43283e-16
RP11-345J4.6	1.69323e-20	-0.337287	0.552	0.636	5.99759e-16
C19orf38	1.82651e-20	-0.530695	0.137	0.33	6.46969e-16
TWF1	1.82763e-20	0.220503	0.486	0.206	6.47364e-16
MRPL36	1.85546e-20	0.228666	0.393	0.145	6.57222e-16
C5orf22	1.95124e-20	0.18776	0.306	0.102	6.9115e-16
ANKRD36C	1.99712e-20	0.153341	0.386	0.156	7.07399e-16
CCDC53	2.02188e-20	0.274677	0.555	0.242	7.16169e-16
DOCK5	2.05337e-20	-0.321663	0.753	0.751	7.27326e-16
CCNB1	2.07074e-20	0.219097	0.152	0.024	7.33478e-16
MIR4458HG	2.17337e-20	0.133254	0.163	0.028	7.69829e-16
AKAP13	2.21489e-20	-0.229343	0.869	0.824	7.84535e-16
DCLRE1B	2.37204e-20	0.189813	0.261	0.079	8.40202e-16
WDR91	2.46173e-20	0.198779	0.384	0.154	8.7197e-16
RAPH1	2.47383e-20	0.167072	0.431	0.18	8.76255e-16
SRPRB	2.48313e-20	0.21973	0.545	0.245	8.7955e-16
ALOX5AP	2.52749e-20	0.308631	0.768	0.392	8.95263e-16
MTX1	2.57277e-20	0.221864	0.521	0.229	9.11301e-16
C1orf123	2.5984e-20	0.198994	0.436	0.176	9.20381e-16
CXCL3	2.62325e-20	0.245787	0.503	0.213	9.29182e-16
EDEM2	2.63793e-20	0.210709	0.607	0.274	9.3438e-16
SLC25A5	2.71286e-20	-0.0985555	0.917	0.846	9.60921e-16
IL21R	2.73212e-20	0.241853	0.334	0.126	9.67745e-16
AHNAK2	2.73352e-20	0.144247	0.164	0.03	9.68239e-16
SNURF	2.77727e-20	0.230346	0.391	0.15	9.83736e-16
TNFAIP2	2.80433e-20	-0.35382	0.696	0.704	9.93322e-16
AREG	2.85336e-20	-0.54869	0.18	0.374	1.01069e-15
PVALB	2.85483e-20	0.177492	0.092	0.001	1.01121e-15
MMAB	2.87912e-20	0.206174	0.235	0.063	1.01981e-15
MAP1S	2.89219e-20	0.220197	0.623	0.284	1.02444e-15
CMPK1	2.92159e-20	0.20571	0.58	0.26	1.03486e-15
MFSD11	2.94404e-20	0.249008	0.529	0.296	1.04281e-15
DCAF12	2.98149e-20	0.213815	0.497	0.217	1.05607e-15
KANK2	3.12765e-20	0.133942	0.131	0.015	1.10785e-15
HSP90AB1	3.22583e-20	-0.0912448	0.948	0.848	1.14262e-15
AARS2	3.24731e-20	0.121643	0.249	0.072	1.15023e-15
DMAP1	3.31449e-20	0.203745	0.341	0.123	1.17403e-15
CD83	3.31593e-20	-0.298682	0.806	0.787	1.17453e-15
C14orf159	3.36794e-20	0.207415	0.606	0.299	1.19296e-15
AGA	3.41972e-20	0.227521	0.301	0.101	1.2113e-15
HLTF	3.43506e-20	0.201238	0.239	0.068	1.21673e-15
NARFL	3.45557e-20	0.204664	0.33	0.116	1.224e-15
TBC1D2B	3.65277e-20	0.140067	0.41	0.167	1.29385e-15
CSTF1	3.66462e-20	0.18514	0.277	0.084	1.29805e-15
CPT2	3.66659e-20	0.170839	0.279	0.088	1.29874e-15
RCC1	3.83052e-20	0.192685	0.289	0.094	1.35681e-15
MECR	3.85617e-20	0.209354	0.266	0.08	1.36589e-15
GTF2E1	3.93906e-20	0.162211	0.242	0.066	1.39525e-15
FAM200B	4.16174e-20	0.207475	0.379	0.141	1.47413e-15
PET112	4.18704e-20	0.211049	0.325	0.114	1.48309e-15
CTSL	4.36118e-20	0.265537	0.893	0.501	1.54477e-15
DNAJC25-GNG10	4.39351e-20	0.0804193	0.519	0.263	1.55622e-15
LITAF	4.87413e-20	-0.160144	0.912	0.822	1.72647e-15
GSKIP	5.09485e-20	0.189414	0.253	0.074	1.80465e-15
IFNGR1	5.21512e-20	-0.175605	0.877	0.845	1.84725e-15
EIF3K	5.34499e-20	-0.125882	0.855	0.764	1.89325e-15
PTPN22	5.46386e-20	0.205363	0.448	0.191	1.93535e-15
C2orf43	5.49687e-20	0.191478	0.247	0.07	1.94705e-15
CARD6	5.49812e-20	0.173736	0.221	0.058	1.94749e-15
IMPACT	5.53217e-20	0.194577	0.317	0.107	1.95955e-15
ALDH18A1	5.53378e-20	0.175368	0.261	0.078	1.96012e-15
DENND2D	5.58021e-20	0.194174	0.412	0.165	1.97657e-15
CXCL12	5.58748e-20	0.232565	0.1	0.004	1.97914e-15
TULP4	5.71283e-20	0.124665	0.571	0.271	2.02354e-15
ZMYND8	5.72326e-20	0.167821	0.516	0.237	2.02724e-15
G6PC3	5.78311e-20	0.208088	0.521	0.233	2.04843e-15
RP11-344B5.2	5.80371e-20	0.162668	0.157	0.026	2.05573e-15
NDRG3	5.8403e-20	0.210526	0.353	0.133	2.06869e-15
PDCL	5.94852e-20	0.137096	0.37	0.136	2.10702e-15
MALSU1	6.08055e-20	0.200021	0.358	0.126	2.15379e-15
ABHD12	6.17277e-20	0.229745	0.536	0.247	2.18646e-15
GIMAP5	6.27084e-20	0.230996	0.519	0.237	2.22119e-15
IFFO1	6.40035e-20	0.130246	0.521	0.23	2.26707e-15
PYGL	6.66108e-20	0.206753	0.609	0.298	2.35942e-15
ALG14	6.79192e-20	0.15534	0.228	0.062	2.40577e-15
CHST11	6.79897e-20	0.151091	0.474	0.206	2.40826e-15
MYC	6.86066e-20	0.191793	0.351	0.13	2.43012e-15
IMP3	6.90595e-20	0.22281	0.578	0.257	2.44616e-15
DIP2A	7.15736e-20	0.163527	0.503	0.233	2.53521e-15
SFXN3	7.35519e-20	0.224996	0.749	0.385	2.60528e-15
C1orf21	7.55221e-20	0.148667	0.263	0.08	2.67507e-15
DNAJC19	7.7001e-20	0.212262	0.403	0.155	2.72745e-15
PLA2G4C	7.85926e-20	0.230331	0.296	0.1	2.78383e-15
ZMYM6NB	7.951e-20	0.257211	0.55	0.24	2.81632e-15
HDDC2	8.02919e-20	0.235213	0.336	0.118	2.84402e-15
ANKRD36B	8.16685e-20	0.154666	0.398	0.173	2.89278e-15
PLOD3	8.39657e-20	0.239821	0.559	0.247	2.97415e-15
SLFN5	8.75634e-20	0.196851	0.42	0.184	3.10158e-15
TPM1	9.01731e-20	0.172224	0.26	0.076	3.19402e-15
RAB42	9.0489e-20	0.18241	0.121	0.012	3.20521e-15
HLA-DQA1	9.06395e-20	-0.201148	0.799	0.749	3.21054e-15
CPED1	9.23425e-20	0.19939	0.349	0.133	3.27087e-15
RWDD2B	1.06134e-19	0.208905	0.272	0.085	3.75936e-15
TUBB2A	1.06581e-19	0.232167	0.298	0.101	3.77521e-15
VGLL4	1.07653e-19	0.157149	0.37	0.143	3.81319e-15
SEC23A	1.08115e-19	0.186436	0.458	0.193	3.82952e-15
TCF4	1.08582e-19	0.180103	0.614	0.322	3.8461e-15
RNASEH2A	1.10784e-19	0.225259	0.277	0.088	3.92409e-15
IRF8	1.1115e-19	-0.250203	0.773	0.703	3.93703e-15
DEF8	1.12336e-19	0.211644	0.491	0.206	3.97906e-15
NMRAL1	1.12634e-19	0.230838	0.405	0.158	3.98961e-15
NUP37	1.1423e-19	0.194667	0.298	0.096	4.04616e-15
CKS1B	1.14664e-19	0.218885	0.348	0.126	4.06152e-15
COPE	1.16469e-19	-0.135898	0.882	0.778	4.12546e-15
COQ3	1.18272e-19	0.166992	0.147	0.023	4.1893e-15
PPP2R5D	1.23537e-19	0.187441	0.424	0.169	4.37581e-15
CAMP	1.25748e-19	0.229506	0.138	0.019	4.45411e-15
KIAA1279	1.26089e-19	0.210112	0.211	0.054	4.46621e-15
GSDMA	1.28407e-19	0.159476	0.106	0.006	4.54832e-15
POLR2I	1.2926e-19	0.237556	0.458	0.183	4.57853e-15
ALG9	1.29371e-19	0.17998	0.225	0.06	4.58244e-15
MORN2	1.3136e-19	0.215933	0.185	0.04	4.6529e-15
ABCC10	1.31717e-19	0.18244	0.318	0.113	4.66555e-15
ACOT13	1.32368e-19	0.187338	0.581	0.304	4.68861e-15
CAD	1.34301e-19	0.159228	0.253	0.075	4.75706e-15
RDX	1.36833e-19	0.165186	0.502	0.224	4.84677e-15
UAP1L1	1.37501e-19	0.122642	0.263	0.081	4.87043e-15
THAP8	1.37839e-19	0.180795	0.166	0.031	4.8824e-15
PFKFB2	1.43871e-19	0.136435	0.284	0.092	5.09604e-15
FHAD1	1.52823e-19	0.147182	0.235	0.066	5.41314e-15
LYST	1.57354e-19	-0.464532	0.464	0.596	5.57364e-15
SERPINF1	1.58382e-19	0.304698	0.389	0.158	5.61005e-15
TNC	1.58562e-19	0.132798	0.119	0.012	5.61643e-15
FAM49B	1.6326e-19	-0.14785	0.869	0.78	5.78285e-15
FCER1A	1.66171e-19	-0.464761	0.005	0.141	5.88593e-15
BEST1	1.67952e-19	-0.274087	0.889	0.87	5.94903e-15
IFI27	1.75744e-19	0.361557	0.24	0.071	6.22503e-15
GOLM1	1.80927e-19	0.132209	0.157	0.028	6.40861e-15
CFH	1.83627e-19	0.170169	0.102	0.005	6.50425e-15
COG4	1.84043e-19	0.213918	0.429	0.178	6.51899e-15
APOC1P1	1.84296e-19	0.163429	0.088	0.001	6.52794e-15
TMEM115	1.88634e-19	0.216752	0.396	0.156	6.68159e-15
AP001029.1	1.89539e-19	0.100821	0.088	0.001	6.71367e-15
TTLL12	1.92214e-19	0.123612	0.234	0.066	6.80841e-15
ABCA1	1.95318e-19	0.199184	0.851	0.484	6.91835e-15
OPTN	1.97592e-19	0.208106	0.367	0.143	6.99889e-15
PARP2	1.9769e-19	0.191359	0.216	0.056	7.00237e-15
KIAA0355	1.97724e-19	0.135178	0.261	0.081	7.00357e-15
C2orf74	2.05052e-19	0.229357	0.223	0.06	7.26313e-15
SFXN1	2.05677e-19	0.177435	0.486	0.217	7.28527e-15
CENPM	2.20202e-19	0.18917	0.149	0.024	7.79978e-15
H2AFY	2.23251e-19	-0.218746	0.87	0.811	7.90779e-15
CCDC102B	2.27266e-19	0.135197	0.116	0.011	8.04998e-15
SLC2A8	2.27543e-19	0.20543	0.227	0.061	8.0598e-15
ANXA2P2	2.43012e-19	-0.0956578	0.879	0.834	8.60771e-15
DDRGK1	2.50121e-19	0.212255	0.436	0.174	8.85952e-15
SYPL1	2.54198e-19	0.259217	0.59	0.267	9.00393e-15
RMDN1	2.7109e-19	0.21746	0.434	0.18	9.60229e-15
TBL2	2.71247e-19	0.196027	0.384	0.146	9.60784e-15
MAN1C1	2.74887e-19	0.13661	0.17	0.034	9.73677e-15
ACOT4	2.75135e-19	0.147701	0.116	0.011	9.74556e-15
COA3	2.84578e-19	0.228082	0.502	0.209	1.008e-14
NCKIPSD	2.91328e-19	0.173574	0.32	0.117	1.03191e-14
RP11-298I3.5	2.95598e-19	0.168144	0.372	0.145	1.04704e-14
ARV1	3.03179e-19	0.212638	0.249	0.074	1.07389e-14
MRPL43	3.191e-19	0.217553	0.547	0.238	1.13028e-14
ASGR2	3.2623e-19	-0.460889	0.045	0.208	1.15554e-14
RP11-6N17.6	3.39946e-19	0.20091	0.375	0.141	1.20412e-14
PLGRKT	3.442e-19	0.233644	0.446	0.183	1.21919e-14
PHAX	3.44355e-19	0.195547	0.322	0.116	1.21974e-14
ITFG3	3.45792e-19	0.173312	0.429	0.18	1.22483e-14
TPST2	3.46926e-19	0.219756	0.481	0.21	1.22885e-14
FXYD5	3.52918e-19	-0.125891	0.941	0.838	1.25007e-14
WDHD1	3.54949e-19	0.131527	0.138	0.02	1.25727e-14
GALK2	3.56224e-19	0.215625	0.337	0.124	1.26178e-14
MGMT	3.57654e-19	0.189341	0.381	0.146	1.26685e-14
SOCS6	3.59267e-19	0.157287	0.296	0.099	1.27256e-14
SSH1	3.60382e-19	0.134673	0.405	0.168	1.27651e-14
DDO	3.63982e-19	0.155713	0.126	0.015	1.28926e-14
MUM1	3.66654e-19	0.195471	0.332	0.124	1.29873e-14
KIF2C	3.72047e-19	0.144731	0.112	0.01	1.31783e-14
HIBCH	3.83726e-19	0.208128	0.324	0.116	1.35919e-14
MRPL39	3.9039e-19	0.219726	0.37	0.143	1.3828e-14
FFAR4	3.94049e-19	0.135878	0.137	0.019	1.39576e-14
NPDC1	3.96091e-19	0.158347	0.137	0.019	1.40299e-14
HFE	3.98498e-19	0.194508	0.182	0.041	1.41152e-14
LCLAT1	4.01349e-19	0.125752	0.261	0.083	1.42162e-14
RP11-252A24.7	4.05624e-19	0.157764	0.495	0.215	1.43676e-14
NCAPH	4.06289e-19	0.202	0.119	0.013	1.43912e-14
ANXA4	4.10733e-19	0.277116	0.727	0.36	1.45486e-14
FZD1	4.16883e-19	0.127095	0.185	0.041	1.47664e-14
ATP6V1D	4.28341e-19	0.241313	0.555	0.253	1.51723e-14
SRP14	4.36279e-19	-0.0828971	0.927	0.814	1.54534e-14
ZNF783	4.38193e-19	0.126778	0.232	0.064	1.55212e-14
DNAJC16	4.58785e-19	0.155738	0.329	0.121	1.62506e-14
NT5C3B	4.79669e-19	0.176147	0.242	0.07	1.69903e-14
CDK5	4.80962e-19	0.193259	0.374	0.143	1.70361e-14
MRPS36	4.89393e-19	0.204457	0.491	0.204	1.73348e-14
SMG8	4.90332e-19	0.160743	0.192	0.045	1.7368e-14
ERGIC2	4.92302e-19	0.236526	0.476	0.206	1.74378e-14
PDGFA	4.94194e-19	0.135407	0.144	0.023	1.75048e-14
TTC39B	4.98245e-19	0.162055	0.18	0.041	1.76483e-14
TOP2A	5.01364e-19	0.189394	0.137	0.02	1.77588e-14
MMD	5.04595e-19	0.176686	0.292	0.102	1.78733e-14
LINC00493	5.10193e-19	0.249026	0.58	0.256	1.80716e-14
DECR2	5.21209e-19	0.185787	0.201	0.049	1.84617e-14
HMGB1	5.30531e-19	-0.130001	0.912	0.818	1.87919e-14
ARL1	5.34896e-19	0.229276	0.483	0.206	1.89465e-14
MLF1IP	5.42743e-19	0.205134	0.18	0.04	1.92245e-14
SLC25A3	5.4377e-19	-0.0848297	0.908	0.78	1.92609e-14
CDC42BPA	5.83654e-19	0.0957896	0.13	0.017	2.06736e-14
ITGA9	5.9366e-19	0.109073	0.135	0.019	2.1028e-14
MRPS17	5.97709e-19	0.116557	0.315	0.113	2.11714e-14
MLLT6	5.98357e-19	0.0938131	0.493	0.221	2.11944e-14
RPL13P12	6.02563e-19	-0.102974	0.915	0.862	2.13434e-14
DHX29	6.06104e-19	0.176604	0.467	0.208	2.14688e-14
ALCAM	6.20344e-19	0.221439	0.647	0.328	2.19732e-14
ARL2BP	6.2495e-19	0.200281	0.396	0.155	2.21364e-14
C16orf58	6.39768e-19	0.14517	0.291	0.096	2.26612e-14
TTC1	6.48991e-19	0.210935	0.571	0.257	2.29879e-14
TP53I3	6.6415e-19	0.19103	0.265	0.083	2.35249e-14
ITGA6	7.06179e-19	0.15879	0.157	0.03	2.50136e-14
DNASE2	7.17847e-19	0.251134	0.561	0.254	2.54269e-14
GIPC1	7.38215e-19	0.160086	0.161	0.031	2.61483e-14
HERC2P3	7.4103e-19	0.115487	0.417	0.173	2.6248e-14
RHNO1	7.41123e-19	0.183665	0.332	0.119	2.62513e-14
CDS2	7.43535e-19	0.212236	0.666	0.334	2.63367e-14
TSPAN3	7.732e-19	0.263458	0.676	0.328	2.73875e-14
CD28	7.86999e-19	0.239895	0.145	0.025	2.78763e-14
ZDHHC24	8.06391e-19	0.193358	0.426	0.179	2.85632e-14
CCL23	8.16552e-19	0.199377	0.13	0.017	2.89231e-14
YWHAZP2	8.2408e-19	-0.18393	0.758	0.73	2.91897e-14
DAGLB	8.47605e-19	0.216931	0.595	0.283	3.0023e-14
RHBDD3	8.82113e-19	0.206317	0.254	0.078	3.12453e-14
SUPT7L	8.86936e-19	0.17345	0.439	0.193	3.14162e-14
CDK1	9.2773e-19	0.224462	0.183	0.042	3.28611e-14
AURKA	9.51381e-19	0.17653	0.176	0.039	3.36989e-14
RPL5P34	9.54733e-19	-0.13365	0.837	0.797	3.38176e-14
FANCG	9.631e-19	0.187669	0.156	0.029	3.4114e-14
IVD	9.66337e-19	0.197261	0.415	0.173	3.42286e-14
CTTN	9.73573e-19	0.164459	0.144	0.024	3.44849e-14
MRPL12	9.75247e-19	0.24234	0.536	0.234	3.45442e-14
NME2	9.82095e-19	0.212918	0.244	0.075	3.47868e-14
CD82	9.89591e-19	0.220826	0.64	0.319	3.50523e-14
ZFP36L1	9.89667e-19	-0.136517	0.964	0.892	3.5055e-14
NUDT9	1.00044e-18	0.182185	0.325	0.117	3.54366e-14
SUCLA2	1.00671e-18	0.201103	0.455	0.197	3.56588e-14
SHMT2	1.01485e-18	0.237369	0.498	0.21	3.59471e-14
HYAL2	1.02188e-18	0.184111	0.19	0.045	3.61962e-14
P2RY14	1.02757e-18	-0.360207	0.026	0.174	3.63977e-14
NUCB2	1.07259e-18	0.254058	0.343	0.131	3.79922e-14
SYNGR2	1.08272e-18	-0.107546	0.915	0.819	3.83511e-14
RP11-838N2.4	1.08518e-18	0.168403	0.085	0.001	3.84381e-14
HOXB6	1.08518e-18	0.13575	0.085	0.001	3.84381e-14
ATP5E	1.08676e-18	-0.0855271	0.938	0.868	3.8494e-14
H2AFJ	1.09392e-18	0.21118	0.666	0.303	3.87477e-14
PLEKHA1	1.14997e-18	0.16723	0.244	0.074	4.0733e-14
ANKRD36	1.15561e-18	0.168163	0.446	0.211	4.09328e-14
FUCA2	1.17925e-18	0.236917	0.708	0.345	4.17701e-14
DGCR6L	1.18252e-18	0.226445	0.503	0.219	4.18859e-14
TRAPPC2L	1.18791e-18	0.226145	0.531	0.227	4.20768e-14
MMGT1	1.19012e-18	0.190269	0.431	0.192	4.21552e-14
SLC35B4	1.19055e-18	0.157058	0.279	0.094	4.21704e-14
HPS4	1.20365e-18	0.141165	0.377	0.149	4.26344e-14
DBNL	1.2519e-18	-0.181245	0.815	0.744	4.43434e-14
SMARCAL1	1.26886e-18	0.165795	0.301	0.109	4.49444e-14
TBC1D14	1.28976e-18	0.202051	0.497	0.225	4.56844e-14
CENPF	1.29808e-18	0.139126	0.131	0.018	4.59792e-14
COQ9	1.34565e-18	0.190684	0.401	0.155	4.76644e-14
MCM6	1.39075e-18	0.202807	0.265	0.091	4.92618e-14
SPTSSA	1.39228e-18	0.158732	0.337	0.129	4.93159e-14
YEATS4	1.40671e-18	0.225973	0.258	0.081	4.98269e-14
KIF11	1.45524e-18	0.141619	0.133	0.02	5.15459e-14
KLHL9	1.47439e-18	0.160684	0.329	0.125	5.22245e-14
GTF2H5	1.50285e-18	0.094065	0.401	0.163	5.32324e-14
CDCA5	1.51587e-18	0.148933	0.109	0.01	5.36936e-14
RRM1	1.59271e-18	0.204496	0.318	0.116	5.64155e-14
HSH2D	1.61582e-18	-0.4065	0.04	0.198	5.72338e-14
KHK	1.63466e-18	0.181334	0.145	0.025	5.79014e-14
UQCC2	1.67546e-18	0.22343	0.446	0.184	5.93466e-14
AK3	1.68268e-18	0.217833	0.287	0.103	5.96022e-14
JOSD2	1.75086e-18	0.226804	0.542	0.239	6.20173e-14
GCSHP5	1.80055e-18	0.143375	0.175	0.038	6.37771e-14
SHROOM4	1.854e-18	0.0923757	0.09	0.003	6.56707e-14
TNFSF15	1.8693e-18	0.0996753	0.182	0.042	6.62124e-14
NDUFA8	1.89157e-18	0.226334	0.545	0.238	6.70015e-14
APOPT1	1.89744e-18	0.211715	0.45	0.191	6.72094e-14
CLCC1	1.9211e-18	0.196171	0.36	0.149	6.80472e-14
RIN2	1.98981e-18	0.216005	0.817	0.424	7.04812e-14
MLF1	2.05489e-18	0.140617	0.1	0.006	7.27862e-14
CIITA	2.1082e-18	-0.281021	0.739	0.704	7.46744e-14
GRASP	2.17059e-18	-0.387475	0.149	0.338	7.68846e-14
ITGAV	2.25156e-18	0.180122	0.438	0.199	7.97524e-14
FADS1	2.30038e-18	0.219236	0.49	0.224	8.14819e-14
NFKBID	2.33953e-18	-0.425492	0.49	0.586	8.28686e-14
TCF12	2.3678e-18	0.199425	0.619	0.311	8.387e-14
MKI67	2.39211e-18	0.151017	0.138	0.023	8.47308e-14
SMARCAD1	2.40279e-18	0.142495	0.275	0.093	8.51094e-14
PSME2P2	2.44393e-18	-0.238679	0.644	0.643	8.65665e-14
CPSF1	2.5183e-18	0.192483	0.495	0.232	8.92005e-14
RP11-11N9.4	2.5232e-18	0.194042	0.144	0.024	8.93741e-14
MDFIC	2.5382e-18	0.139835	0.26	0.085	8.99057e-14
KDSR	2.67214e-18	0.157402	0.517	0.257	9.46498e-14
CKAP2L	2.68282e-18	0.144639	0.107	0.01	9.50282e-14
VPS11	2.74239e-18	0.170838	0.472	0.209	9.71383e-14
TIMD4	2.75434e-18	0.208504	0.111	0.011	9.75616e-14
PCBP1	2.78684e-18	-0.148239	0.926	0.841	9.87126e-14
TRNAU1AP	2.83197e-18	0.154119	0.467	0.202	1.00311e-13
KIAA0101	2.88399e-18	0.269411	0.215	0.068	1.02154e-13
PSRC1	2.91257e-18	0.153414	0.145	0.025	1.03166e-13
CDKN3	2.92127e-18	0.202932	0.116	0.013	1.03474e-13
ARFIP1	3.06444e-18	0.184508	0.396	0.166	1.08545e-13
MAOA	3.14037e-18	0.142459	0.121	0.015	1.11235e-13
CYB561	3.16025e-18	0.148042	0.194	0.048	1.11939e-13
TPCN1	3.30196e-18	0.183805	0.628	0.316	1.16959e-13
TRPV4	3.3438e-18	0.137948	0.144	0.025	1.18441e-13
SLC17A5	3.36912e-18	0.155094	0.393	0.164	1.19338e-13
DCUN1D5	3.429e-18	0.192876	0.394	0.159	1.21458e-13
NAGPA	3.43129e-18	0.177018	0.479	0.207	1.2154e-13
ALDH16A1	3.54719e-18	0.128682	0.493	0.242	1.25645e-13
PTCHD3P1	3.556e-18	0.211118	0.292	0.105	1.25957e-13
ACAD9	3.63429e-18	0.189366	0.434	0.184	1.2873e-13
YIPF2	3.7499e-18	0.201739	0.355	0.147	1.32825e-13
RAC2	3.79769e-18	-0.211231	0.758	0.72	1.34518e-13
MRTO4	3.80581e-18	0.158719	0.346	0.129	1.34806e-13
WHSC1	4.05489e-18	0.147526	0.292	0.106	1.43628e-13
CTB-13H5.1	4.07751e-18	-0.208654	0.663	0.689	1.44429e-13
MT1A	4.15083e-18	0.157658	0.095	0.005	1.47027e-13
NLRP3	4.27796e-18	-0.452049	0.471	0.561	1.5153e-13
NPM1	4.32451e-18	-0.0637573	0.946	0.807	1.53178e-13
POLD3	4.35177e-18	0.17101	0.289	0.103	1.54144e-13
UBB	4.515e-18	-0.0856522	0.96	0.832	1.59926e-13
TRIM22	4.52918e-18	-0.316822	0.647	0.676	1.60428e-13
TLR8	4.5343e-18	0.159311	0.434	0.195	1.60609e-13
AKR7A2	4.56018e-18	0.214506	0.521	0.227	1.61526e-13
SLC27A1	4.73002e-18	0.175797	0.374	0.161	1.67542e-13
GGTA1P	4.77642e-18	0.233606	0.317	0.12	1.69186e-13
MSANTD3	4.82108e-18	0.166326	0.149	0.027	1.70767e-13
CSRNP1	4.82535e-18	-0.340913	0.614	0.652	1.70919e-13
CASC5	5.16033e-18	0.131735	0.118	0.014	1.82784e-13
MBIP	5.18906e-18	0.193526	0.215	0.06	1.83802e-13
METTL1	5.28376e-18	0.185767	0.268	0.086	1.87156e-13
ANKRD35	5.42408e-18	0.113269	0.112	0.012	1.92126e-13
MIPEP	5.44093e-18	0.168192	0.182	0.043	1.92723e-13
ETV6	5.62329e-18	-0.322689	0.618	0.66	1.99183e-13
ARPC1A	5.63477e-18	0.224331	0.566	0.257	1.99589e-13
PARVG	5.66631e-18	-0.255614	0.763	0.711	2.00706e-13
MTAP	5.8024e-18	0.189738	0.304	0.109	2.05527e-13
AGRN	5.92087e-18	0.0806111	0.23	0.072	2.09723e-13
SCARB2	5.93109e-18	0.202624	0.675	0.331	2.10085e-13
ICT1	6.0442e-18	0.191386	0.308	0.107	2.14092e-13
DNM1	6.05066e-18	0.0784579	0.112	0.012	2.1432e-13
HEMK1	6.10859e-18	0.20043	0.308	0.114	2.16372e-13
YBEY	6.23345e-18	0.187492	0.206	0.056	2.20795e-13
BCL11A	6.29355e-18	-0.492684	0.228	0.394	2.22924e-13
PRRC2C	6.30156e-18	-0.193263	0.945	0.9	2.23208e-13
TMEM261	6.34154e-18	0.185226	0.486	0.208	2.24624e-13
WIPI1	6.40814e-18	0.192152	0.388	0.16	2.26983e-13
ATF7	6.4191e-18	0.185781	0.54	0.257	2.27371e-13
TMLHE	6.53599e-18	0.193298	0.355	0.146	2.31511e-13
SCN1B	6.63498e-18	0.132983	0.128	0.018	2.35018e-13
ABLIM3	6.81551e-18	0.154686	0.126	0.018	2.41412e-13
POLR2J2	6.92231e-18	0.139816	0.481	0.223	2.45195e-13
PLEKHG3	6.94989e-18	0.151647	0.185	0.046	2.46172e-13
MAD2L1BP	6.97142e-18	0.174526	0.279	0.093	2.46935e-13
C12orf23	7.1979e-18	0.169289	0.27	0.091	2.54957e-13
CXCR4	7.31021e-18	-0.232485	0.761	0.751	2.58935e-13
RP11-294J22.6	7.34196e-18	0.196545	0.607	0.285	2.60059e-13
JUP	7.41832e-18	0.181822	0.381	0.158	2.62764e-13
MCEE	7.41883e-18	0.242224	0.239	0.073	2.62782e-13
ARHGAP10	7.4404e-18	0.150567	0.46	0.206	2.63546e-13
PPFIBP2	7.53769e-18	0.194731	0.381	0.154	2.66993e-13
TRAF7	7.68935e-18	0.164636	0.576	0.278	2.72365e-13
TUBB3	7.95523e-18	0.148823	0.159	0.033	2.81782e-13
PLD3	7.99996e-18	0.28031	0.875	0.482	2.83367e-13
FNTB	8.06254e-18	0.158485	0.273	0.095	2.85583e-13
SIAE	8.12776e-18	0.177999	0.192	0.049	2.87893e-13
DENND4C	8.13035e-18	0.137521	0.498	0.238	2.87985e-13
TNFRSF12A	8.48995e-18	0.180672	0.308	0.11	3.00722e-13
FAM160B2	8.50677e-18	0.167593	0.304	0.11	3.01318e-13
BTF3L4P2	8.59772e-18	0.187049	0.597	0.292	3.0454e-13
LOXL3	8.64331e-18	0.180788	0.329	0.125	3.06155e-13
COPS8	8.69506e-18	0.213602	0.462	0.208	3.07988e-13
GALNT11	8.84063e-18	0.199217	0.367	0.158	3.13144e-13
RPL3P4	8.90851e-18	-0.155542	0.806	0.751	3.15548e-13
TMEM220	8.91351e-18	0.191091	0.168	0.038	3.15726e-13
MYEOV2	8.92797e-18	0.21032	0.469	0.196	3.16238e-13
KIF16B	9.02098e-18	0.130781	0.304	0.113	3.19532e-13
PIGN	9.07404e-18	0.172661	0.308	0.113	3.21411e-13
ST6GAL1	9.22468e-18	0.221318	0.621	0.32	3.26747e-13
TIMM10	9.34955e-18	0.242101	0.478	0.206	3.3117e-13
GIMAP1	9.57938e-18	0.132405	0.394	0.163	3.39311e-13
FOXM1	1.0555e-17	0.124078	0.093	0.005	3.7387e-13
NDC80	1.08915e-17	0.168806	0.093	0.005	3.85787e-13
MRO	1.08926e-17	0.176763	0.09	0.004	3.85826e-13
PANK4	1.15694e-17	0.162319	0.306	0.113	4.09801e-13
NPC1	1.16051e-17	0.183066	0.652	0.344	4.11064e-13
MRPS35	1.1631e-17	0.199472	0.542	0.233	4.11982e-13
CABP4	1.17503e-17	0.166473	0.116	0.014	4.16208e-13
PSMD10	1.2046e-17	0.220719	0.493	0.224	4.2668e-13
SNAPC2	1.2108e-17	0.190969	0.375	0.149	4.28877e-13
MRPS18C	1.25794e-17	0.217978	0.542	0.248	4.45576e-13
DIAPH3	1.26594e-17	0.0885667	0.093	0.005	4.4841e-13
SPIRE1	1.27526e-17	0.148787	0.14	0.025	4.5171e-13
HSP90AA1	1.28411e-17	-0.0862972	0.981	0.89	4.54846e-13
ALDH3A2	1.29645e-17	0.185794	0.493	0.219	4.59216e-13
CTR9	1.31616e-17	0.154086	0.4	0.17	4.66196e-13
IFT172	1.37016e-17	0.163251	0.14	0.025	4.85326e-13
RP11-22B23.1	1.37297e-17	0.0717811	0.189	0.048	4.86321e-13
CTD-2337J16.1	1.40323e-17	0.180703	0.102	0.009	4.97039e-13
HSPA8	1.44417e-17	-0.0628538	0.964	0.853	5.11541e-13
PAFAH2	1.44706e-17	0.140981	0.201	0.054	5.12564e-13
FIG4	1.51289e-17	0.160821	0.422	0.185	5.35881e-13
EXOSC7	1.54457e-17	0.202267	0.443	0.189	5.47102e-13
SYT1	1.56104e-17	0.0970206	0.087	0.003	5.52936e-13
HINT2	1.607e-17	0.216334	0.386	0.156	5.69215e-13
RASSF7	1.61121e-17	0.177084	0.315	0.114	5.70708e-13
TPD52	1.6212e-17	0.220626	0.275	0.096	5.74244e-13
PSMG1	1.6247e-17	0.230606	0.327	0.121	5.75486e-13
DRAM1	1.63876e-17	0.199292	0.642	0.334	5.80465e-13
COQ5	1.6495e-17	0.188708	0.311	0.114	5.8427e-13
ALG3	1.65726e-17	0.220247	0.51	0.228	5.87017e-13
SRD5A3	1.69419e-17	0.207318	0.33	0.126	6.00101e-13
TMUB1	1.71117e-17	0.191513	0.322	0.121	6.06114e-13
NEIL2	1.75705e-17	0.166258	0.209	0.06	6.22364e-13
GSTM4	1.76044e-17	0.217962	0.315	0.121	6.23567e-13
RPA1	1.77238e-17	0.195081	0.503	0.232	6.27795e-13
CIT	1.7988e-17	0.11511	0.135	0.023	6.37154e-13
SERINC2	1.9095e-17	0.147361	0.183	0.045	6.76365e-13
GPKOW	1.94351e-17	0.143512	0.403	0.17	6.88412e-13
S100A8	1.96252e-17	-0.45311	0.479	0.532	6.95145e-13
VAC14	1.99125e-17	0.190295	0.386	0.161	7.05319e-13
CUL7	2.00769e-17	0.105295	0.24	0.078	7.11144e-13
ATP5SL	2.02856e-17	0.199137	0.381	0.153	7.18538e-13
GPN1	2.03789e-17	0.222235	0.422	0.179	7.21843e-13
CD1C	2.11547e-17	-0.545682	0.085	0.241	7.49321e-13
GBA	2.15076e-17	0.227499	0.696	0.34	7.61821e-13
THOC5	2.15175e-17	0.18169	0.294	0.106	7.62172e-13
PAAF1	2.2151e-17	0.188099	0.258	0.085	7.84611e-13
RAB5C	2.25251e-17	-0.121293	0.886	0.774	7.9786e-13
PRDX4	2.25398e-17	0.258941	0.618	0.294	7.98383e-13
CMC1	2.2564e-17	0.192985	0.448	0.192	7.99239e-13
ING4	2.29098e-17	0.206284	0.393	0.162	8.11487e-13
RP11-425L10.1	2.39798e-17	-0.154343	0.773	0.714	8.49389e-13
CENPK	2.42584e-17	0.152825	0.171	0.039	8.59257e-13
QDPR	2.42753e-17	0.199623	0.322	0.121	8.59856e-13
SPATA20P1	2.4861e-17	0.191284	0.135	0.023	8.80601e-13
EIF3C	2.50451e-17	-0.12351	0.863	0.735	8.87122e-13
AP5S1	2.60732e-17	0.123873	0.239	0.074	9.2354e-13
CMAS	2.65987e-17	0.195816	0.341	0.129	9.42154e-13
ZFHX3	2.67975e-17	0.0559384	0.581	0.305	9.49194e-13
ANLN	2.71909e-17	0.140599	0.109	0.012	9.6313e-13
WSB2	2.73822e-17	0.117998	0.566	0.278	9.69905e-13
APITD1	2.75933e-17	0.141918	0.133	0.021	9.77381e-13
GALE	2.77508e-17	0.227748	0.289	0.103	9.82962e-13
AIFM1	2.77799e-17	0.181115	0.377	0.153	9.83993e-13
PLK1	2.79933e-17	0.158595	0.104	0.01	9.91549e-13
NRIP3	2.84792e-17	0.143361	0.279	0.096	1.00876e-12
SRPK1	2.97065e-17	0.183452	0.337	0.134	1.05223e-12
ATPIF1	2.9783e-17	0.265902	0.673	0.333	1.05495e-12
CBR4	3.00291e-17	0.163747	0.261	0.09	1.06366e-12
CD97	3.02154e-17	-0.233572	0.798	0.734	1.07026e-12
MRPL23	3.03226e-17	0.172866	0.398	0.161	1.07406e-12
SLC39A3	3.03406e-17	0.184227	0.393	0.161	1.07469e-12
EXT2	3.04053e-17	0.174594	0.405	0.171	1.07699e-12
COX15	3.04117e-17	0.175995	0.464	0.217	1.07721e-12
ATP6V1H	3.09391e-17	0.220603	0.612	0.294	1.09589e-12
BBS9	3.2115e-17	0.119347	0.157	0.033	1.13755e-12
AHCY	3.26975e-17	0.234749	0.547	0.255	1.15818e-12
DHFR	3.29896e-17	0.130548	0.18	0.046	1.16853e-12
TRIP13	3.32565e-17	0.139373	0.1	0.009	1.17798e-12
SGSH	3.33165e-17	0.178178	0.561	0.274	1.1801e-12
GCN1L1	3.37258e-17	0.121644	0.398	0.17	1.1946e-12
CYP20A1	3.42991e-17	0.124491	0.446	0.198	1.21491e-12
PRKCA	3.44306e-17	0.103924	0.324	0.126	1.21957e-12
GLE1	3.47039e-17	0.142277	0.407	0.174	1.22925e-12
FTSJ3	3.50599e-17	0.170587	0.355	0.14	1.24186e-12
PARVB	3.58573e-17	0.127878	0.585	0.301	1.2701e-12
USP5	3.63502e-17	0.153205	0.439	0.191	1.28756e-12
EDF1	3.65032e-17	-0.116073	0.862	0.738	1.29298e-12
RPS4Y1	3.81279e-17	-0.424657	0.173	0.367	1.35053e-12
PIGO	3.83045e-17	0.167318	0.32	0.124	1.35678e-12
SCO1	3.8871e-17	0.205547	0.329	0.129	1.37685e-12
CKAP2	3.89677e-17	0.175739	0.327	0.126	1.38027e-12
FAR2	3.92429e-17	0.153924	0.296	0.107	1.39002e-12
SBF2-AS1	4.01219e-17	0.156228	0.161	0.035	1.42116e-12
MRPS23	4.04283e-17	0.215088	0.431	0.18	1.43201e-12
SFXN4	4.06215e-17	0.175126	0.33	0.123	1.43886e-12
MRPS22	4.10314e-17	0.204455	0.446	0.197	1.45337e-12
RAD51AP1	4.10356e-17	0.151699	0.159	0.033	1.45352e-12
MTMR6	4.12526e-17	0.129513	0.474	0.223	1.46121e-12
GTF2H3	4.13719e-17	0.198431	0.28	0.103	1.46543e-12
KEAP1	4.18305e-17	0.198468	0.507	0.232	1.48168e-12
MUT	4.25624e-17	0.138754	0.26	0.087	1.5076e-12
UNC13B	4.35278e-17	0.0991419	0.159	0.034	1.5418e-12
ANKRD39	4.45475e-17	0.174884	0.251	0.084	1.57792e-12
RSPH3	4.65725e-17	0.135545	0.237	0.075	1.64965e-12
FMNL3	4.69427e-17	0.145655	0.765	0.415	1.66276e-12
PAPSS1	4.73619e-17	0.246714	0.668	0.319	1.67761e-12
METTL14	4.80458e-17	0.151727	0.32	0.126	1.70183e-12
CTD-3232M19.2	4.87742e-17	0.111343	0.303	0.114	1.72763e-12
CTSF	5.10856e-17	0.157793	0.09	0.005	1.8095e-12
NMD3	5.1387e-17	0.154192	0.443	0.192	1.82018e-12
RP11-1100L3.8	5.23125e-17	-0.334368	0.58	0.641	1.85296e-12
RP11-702H23.6	5.24733e-17	0.144804	0.251	0.081	1.85866e-12
HDAC9	5.25517e-17	-0.404198	0.106	0.274	1.86143e-12
ARL5B	5.28969e-17	-0.411702	0.192	0.362	1.87366e-12
UBXN8	5.29192e-17	0.169808	0.197	0.054	1.87445e-12
SLC35B2	5.47341e-17	0.193505	0.393	0.167	1.93874e-12
IPO11	5.52164e-17	0.170197	0.254	0.085	1.95582e-12
FOXRED2	5.67101e-17	0.17442	0.19	0.054	2.00873e-12
SMUG1	5.68068e-17	0.194069	0.32	0.119	2.01215e-12
RPL26L1	5.82056e-17	0.179181	0.377	0.149	2.0617e-12
GINM1	5.85809e-17	0.179828	0.384	0.166	2.075e-12
PLCG1	5.87328e-17	0.155062	0.112	0.014	2.08037e-12
SFXN2	5.89698e-17	0.157597	0.168	0.04	2.08877e-12
CBS	6.07072e-17	0.142667	0.087	0.004	2.15031e-12
HLA-DPB2	6.15861e-17	-0.287737	0.353	0.512	2.18144e-12
CASP6	6.16864e-17	0.18463	0.23	0.072	2.18499e-12
TUBGCP5	6.29954e-17	0.142932	0.149	0.03	2.23136e-12
RPP14	6.37372e-17	0.147856	0.332	0.135	2.25763e-12
PDHX	6.39636e-17	0.124049	0.381	0.16	2.26565e-12
CTNS	6.50755e-17	0.180762	0.405	0.175	2.30504e-12
MRPL34	6.55901e-17	0.205537	0.543	0.247	2.32327e-12
MVB12A	6.66227e-17	0.147731	0.479	0.214	2.35984e-12
CGRRF1	6.70361e-17	0.227633	0.232	0.074	2.37448e-12
LILRA6	6.74332e-17	-0.253953	0.791	0.745	2.38855e-12
LTC4S	6.86347e-17	0.209591	0.17	0.04	2.43111e-12
SLC12A5	6.91766e-17	0.14332	0.099	0.009	2.4503e-12
TBC1D16	6.93773e-17	0.0894804	0.135	0.024	2.45741e-12
TIMM21	6.97426e-17	0.185713	0.265	0.089	2.47035e-12
TMEM101	7.07316e-17	0.171509	0.375	0.152	2.50538e-12
SLAMF8	7.32254e-17	0.279714	0.737	0.376	2.59372e-12
DDB2	7.39902e-17	0.160727	0.41	0.18	2.62081e-12
ELMOD2	7.49211e-17	0.16476	0.277	0.096	2.65378e-12
MRPS26	7.56119e-17	0.191947	0.413	0.173	2.67825e-12
MAP1LC3C	7.87398e-17	0.142473	0.08	0.002	2.78904e-12
AC108488.4	8.01313e-17	0.149697	0.107	0.012	2.83833e-12
OLFML3	8.24045e-17	0.178931	0.119	0.017	2.91885e-12
ADCY3	8.24656e-17	0.176787	0.304	0.118	2.92101e-12
PEBP1	8.25868e-17	0.276801	0.766	0.397	2.92531e-12
FOXK1	8.39547e-17	0.0601784	0.434	0.194	2.97376e-12
POLR3C	8.4464e-17	0.169114	0.407	0.175	2.9918e-12
CCL4	8.54753e-17	0.279811	0.583	0.303	3.02762e-12
BCS1L	8.57163e-17	0.206228	0.272	0.094	3.03616e-12
CMBL	8.59371e-17	0.10544	0.083	0.003	3.04398e-12
SRR	8.95235e-17	0.19154	0.23	0.079	3.17101e-12
FAM49A	9.13131e-17	-0.376731	0.51	0.603	3.2344e-12
PMS1	9.19509e-17	0.164242	0.287	0.104	3.25699e-12
WWC2	9.21848e-17	0.113326	0.154	0.032	3.26528e-12
AC027612.6	9.27561e-17	0.187965	0.173	0.043	3.28551e-12
SETD3	9.30103e-17	0.16598	0.571	0.267	3.29452e-12
RFC2	9.41775e-17	0.198509	0.398	0.173	3.33586e-12
TEC	9.83784e-17	0.128854	0.216	0.066	3.48466e-12
TMEM126A	9.97721e-17	0.213043	0.356	0.143	3.53403e-12
ALAD	1.00567e-16	0.159549	0.346	0.136	3.56219e-12
PIR	1.01431e-16	0.168619	0.095	0.008	3.5928e-12
ST6GALNAC4	1.0244e-16	0.172842	0.346	0.135	3.62851e-12
SLC2A3	1.07554e-16	-0.18375	0.875	0.779	3.80966e-12
SERPINE1	1.09403e-16	0.112663	0.22	0.066	3.87517e-12
KLHL7	1.09857e-16	0.195635	0.246	0.081	3.89123e-12
KCNJ5	1.09882e-16	0.169842	0.097	0.009	3.89214e-12
NAPA	1.11919e-16	-0.168865	0.848	0.756	3.96427e-12
AC011558.5	1.20926e-16	-0.317403	0.529	0.591	4.28333e-12
DNAJC11	1.22026e-16	0.162707	0.415	0.177	4.32228e-12
DIXDC1	1.23485e-16	0.110945	0.128	0.021	4.37397e-12
HDDC3	1.24007e-16	0.184645	0.261	0.087	4.39244e-12
AP3M2	1.28408e-16	0.148423	0.185	0.047	4.54835e-12
CEP250	1.29077e-16	0.13074	0.268	0.095	4.57205e-12
TFB1M	1.31942e-16	0.152365	0.234	0.073	4.67353e-12
CSNK2A2	1.32345e-16	0.134005	0.58	0.301	4.68778e-12
ZNF32	1.34434e-16	0.18739	0.234	0.074	4.76179e-12
HERC2P9	1.36735e-16	0.102311	0.552	0.279	4.8433e-12
RP9P	1.37348e-16	0.131656	0.145	0.029	4.865e-12
PCBP2	1.37991e-16	-0.146725	0.924	0.835	4.88776e-12
RFWD3	1.39974e-16	0.127913	0.244	0.08	4.95801e-12
FCF1	1.40614e-16	0.111918	0.407	0.178	4.98069e-12
ABL2	1.43181e-16	0.11974	0.536	0.272	5.07162e-12
BCAT2	1.43736e-16	0.178237	0.285	0.103	5.09127e-12
TNFRSF21	1.44139e-16	0.139381	0.362	0.15	5.10556e-12
HELLS	1.46525e-16	0.172948	0.221	0.07	5.19007e-12
BCAP29	1.47556e-16	0.18806	0.481	0.213	5.22657e-12
THAP3	1.50956e-16	0.108961	0.33	0.132	5.34703e-12
MRPL9	1.54934e-16	0.206108	0.453	0.195	5.4879e-12
SMARCC2	1.55238e-16	0.149528	0.585	0.307	5.49868e-12
AC016734.2	1.56133e-16	-0.277438	0.336	0.472	5.5304e-12
TMC4	1.57204e-16	0.138576	0.135	0.025	5.56832e-12
DHFRP1	1.60539e-16	0.11102	0.097	0.009	5.68646e-12
FOSL2	1.61634e-16	-0.28586	0.791	0.796	5.72523e-12
CEP41	1.6271e-16	0.180166	0.199	0.057	5.76336e-12
HMOX2	1.66479e-16	0.213607	0.535	0.255	5.89684e-12
FTH1P20	1.68954e-16	-0.218393	0.621	0.673	5.98453e-12
SUCNR1	1.6986e-16	0.122393	0.157	0.035	6.01661e-12
C1orf56	1.70382e-16	-0.272513	0.704	0.747	6.03512e-12
MICALL2	1.70811e-16	0.135634	0.189	0.053	6.05031e-12
TEX261	1.76204e-16	0.126887	0.256	0.089	6.24131e-12
TTC37	1.77705e-16	0.131593	0.37	0.154	6.2945e-12
SNAP47	1.78205e-16	0.172695	0.294	0.111	6.31219e-12
CCPG1	1.78637e-16	0.17692	0.512	0.243	6.3275e-12
EIF2B4	1.79463e-16	0.168211	0.389	0.164	6.35677e-12
ACADM	1.79619e-16	0.170099	0.419	0.181	6.36227e-12
LAP3	1.81336e-16	-0.12173	0.863	0.746	6.4231e-12
STK36	1.82151e-16	0.130331	0.173	0.042	6.45199e-12
LRRC40	1.82313e-16	0.136309	0.31	0.121	6.45772e-12
SMS	1.8283e-16	0.200242	0.676	0.361	6.47601e-12
VKORC1	1.8352e-16	0.236927	0.761	0.383	6.50047e-12
TLN2	1.86262e-16	0.121941	0.125	0.02	6.59758e-12
CHCHD1	1.8828e-16	0.188317	0.438	0.191	6.66906e-12
GALNT2	1.89871e-16	0.125731	0.538	0.259	6.72541e-12
PTMAP5	1.97303e-16	-0.208444	0.734	0.758	6.98866e-12
SLAMF7	1.9994e-16	-0.408977	0.313	0.468	7.08208e-12
ERRFI1	2.01915e-16	0.206199	0.189	0.051	7.15205e-12
ORC1	2.03365e-16	0.102698	0.093	0.008	7.2034e-12
ARHGEF11	2.03497e-16	0.130979	0.279	0.104	7.20806e-12
ZMYND11	2.04482e-16	0.108845	0.197	0.055	7.24295e-12
PRIM1	2.05728e-16	0.188955	0.232	0.074	7.28709e-12
PNKD	2.05752e-16	0.201082	0.708	0.358	7.28794e-12
MAPKAPK5-AS1	2.06475e-16	0.18834	0.261	0.089	7.31354e-12
SKA1	2.09676e-16	0.0862786	0.081	0.003	7.42692e-12
PRELID1P1	2.10623e-16	-0.254976	0.32	0.456	7.46048e-12
LMNA	2.15974e-16	0.234712	0.827	0.441	7.65003e-12
GM2A	2.18001e-16	0.230943	0.792	0.445	7.72182e-12
EEA1	2.20026e-16	0.135674	0.58	0.285	7.79354e-12
CHCHD6	2.21632e-16	0.185465	0.173	0.043	7.85043e-12
PPIL1	2.22012e-16	0.200201	0.24	0.079	7.8639e-12
PTEN	2.37426e-16	-0.253304	0.792	0.736	8.40986e-12
C17orf58	2.40766e-16	0.160144	0.225	0.07	8.52819e-12
CDCA3	2.4422e-16	0.152254	0.09	0.006	8.65051e-12
XYLT2	2.44614e-16	0.0940354	0.334	0.134	8.66446e-12
MRPL22	2.44981e-16	0.196262	0.455	0.198	8.67749e-12
LPAR1	2.52114e-16	0.15064	0.279	0.103	8.93014e-12
TEX264	2.52324e-16	0.217665	0.588	0.279	8.93755e-12
EIF2B2	2.52329e-16	0.178363	0.308	0.116	8.93775e-12
MTUS1	2.53598e-16	0.148591	0.137	0.026	8.98271e-12
NUDCD3	2.56365e-16	0.130076	0.422	0.185	9.08071e-12
ENOPH1	2.58489e-16	0.173897	0.45	0.204	9.15592e-12
BTD	2.58976e-16	0.184742	0.208	0.062	9.1732e-12
PDK2	2.64047e-16	0.152918	0.218	0.065	9.3528e-12
MRPL45	2.6811e-16	0.157087	0.355	0.139	9.49672e-12
CDCA8	2.69674e-16	0.118829	0.102	0.011	9.55213e-12
ISCA2	2.72903e-16	0.186014	0.441	0.192	9.66649e-12
ERAL1	2.7319e-16	0.165169	0.36	0.141	9.67666e-12
ZMPSTE24	2.73584e-16	0.155991	0.441	0.199	9.69061e-12
TTC4	2.77381e-16	0.135736	0.287	0.103	9.82512e-12
C7orf55	2.78158e-16	0.188076	0.282	0.102	9.85264e-12
MRPS18B	2.83536e-16	0.198772	0.505	0.233	1.00431e-11
LGALS3	2.86342e-16	-0.144288	0.879	0.777	1.01425e-11
NUP155	2.92226e-16	0.114091	0.367	0.16	1.03509e-11
EI24	2.95281e-16	0.123516	0.282	0.104	1.04591e-11
FCGR1C	3.05157e-16	0.187668	0.611	0.319	1.0809e-11
TCTN1	3.0833e-16	0.140299	0.157	0.035	1.09214e-11
KRT10	3.10114e-16	0.118911	0.221	0.069	1.09846e-11
DGCR2	3.10636e-16	0.136037	0.391	0.173	1.1003e-11
MUS81	3.12878e-16	0.169098	0.481	0.23	1.10825e-11
RP11-108M9.5	3.1785e-16	0.123332	0.137	0.026	1.12586e-11
IFNGR2	3.22073e-16	-0.167641	0.881	0.8	1.14082e-11
PRPF40B	3.43916e-16	0.164408	0.635	0.313	1.21818e-11
PRKCH	3.4669e-16	0.205722	0.372	0.163	1.22801e-11
RPL39L	3.4707e-16	0.171626	0.171	0.043	1.22936e-11
RAB9A	3.48115e-16	0.158557	0.509	0.249	1.23306e-11
KIF4A	3.65136e-16	0.100573	0.08	0.003	1.29335e-11
PLA2G16	3.67589e-16	0.223939	0.251	0.087	1.30204e-11
LZTS2	3.68998e-16	0.109862	0.208	0.061	1.30703e-11
MAPRE3	3.73207e-16	0.11016	0.168	0.041	1.32194e-11
ITFG2	3.76585e-16	0.139167	0.483	0.215	1.3339e-11
AC079742.4	3.77369e-16	0.142662	0.192	0.054	1.33668e-11
RELL1	3.87169e-16	0.139204	0.201	0.058	1.37139e-11
PDXK	3.91714e-16	0.1133	0.588	0.294	1.38749e-11
APEX2	4.02181e-16	0.147827	0.306	0.117	1.42457e-11
AARS	4.02444e-16	0.160501	0.417	0.182	1.4255e-11
MRPS10	4.06212e-16	0.185592	0.471	0.222	1.43884e-11
PIGG	4.12359e-16	0.173484	0.375	0.163	1.46062e-11
FAHD1	4.15683e-16	0.137744	0.318	0.12	1.47239e-11
STARD9	4.16414e-16	0.139847	0.159	0.039	1.47498e-11
SORT1	4.26555e-16	0.0932258	0.493	0.23	1.5109e-11
SHMT1	4.34822e-16	0.19173	0.228	0.077	1.54018e-11
DNAJC9	4.48336e-16	0.142545	0.287	0.106	1.58805e-11
KLHDC3	4.55925e-16	0.18218	0.576	0.273	1.61493e-11
HECTD3	4.57048e-16	0.121061	0.365	0.15	1.61891e-11
MYO19	4.57054e-16	0.139097	0.367	0.161	1.61893e-11
FAM64A	4.57356e-16	0.123676	0.08	0.003	1.62e-11
FPR3	4.62573e-16	0.224078	0.715	0.365	1.63848e-11
DTYMK	4.68499e-16	0.183445	0.355	0.146	1.65947e-11
FAM118B	4.71695e-16	0.181735	0.334	0.134	1.67079e-11
HIST1H2BF	4.75625e-16	0.10825	0.1	0.011	1.68471e-11
PIGQ	4.8065e-16	0.151901	0.308	0.122	1.70251e-11
THOC3	4.81e-16	0.188384	0.349	0.143	1.70375e-11
GEMIN6	4.81505e-16	0.187332	0.22	0.07	1.70554e-11
APMAP	4.89137e-16	0.254176	0.753	0.406	1.73257e-11
FBXO25	4.89235e-16	0.170625	0.223	0.07	1.73292e-11
FXN	4.89288e-16	0.173116	0.253	0.087	1.73311e-11
TPM4	4.93861e-16	-0.112203	0.889	0.792	1.7493e-11
ANKRD37	4.96593e-16	0.180504	0.427	0.185	1.75898e-11
SIGLEC11	4.99551e-16	0.103792	0.228	0.078	1.76946e-11
VSIG10	5.04192e-16	0.110141	0.18	0.048	1.7859e-11
TBRG4	5.04762e-16	0.170731	0.483	0.22	1.78792e-11
CECR5	5.07792e-16	0.19391	0.58	0.278	1.79865e-11
MRPL2	5.12704e-16	0.174547	0.356	0.144	1.81605e-11
MCM2	5.14039e-16	0.157954	0.175	0.046	1.82078e-11
LMO4	5.14055e-16	0.111837	0.348	0.15	1.82083e-11
FAM207A	5.1571e-16	0.151537	0.23	0.073	1.8267e-11
WDR60	5.17863e-16	0.138108	0.263	0.093	1.83432e-11
UTP18	5.2983e-16	0.185867	0.536	0.256	1.87671e-11
RP11-473M20.9	5.33967e-16	0.148997	0.202	0.06	1.89136e-11
CERS2	5.48328e-16	0.18625	0.529	0.253	1.94223e-11
CLECL1	5.57998e-16	0.166131	0.256	0.089	1.97649e-11
COMTD1	5.63906e-16	0.151696	0.24	0.079	1.99741e-11
TSHZ3	5.86848e-16	0.0986504	0.144	0.03	2.07867e-11
KDELR3	5.87554e-16	0.130982	0.085	0.005	2.08118e-11
ASNSD1	6.08595e-16	0.19096	0.348	0.144	2.15571e-11
UBXN11	6.11395e-16	-0.341902	0.891	0.911	2.16562e-11
BRCA1	6.1423e-16	0.149688	0.149	0.033	2.17566e-11
MRPS15	6.18446e-16	0.228718	0.561	0.263	2.1906e-11
AC016747.3	6.18456e-16	0.15336	0.151	0.033	2.19063e-11
NCAPD3	6.19075e-16	0.118679	0.216	0.068	2.19283e-11
BBS2	6.21079e-16	0.204061	0.256	0.092	2.19992e-11
HYI	6.23821e-16	0.136394	0.164	0.04	2.20964e-11
BRF2	6.24192e-16	0.152123	0.189	0.053	2.21095e-11
MRPS27	6.2875e-16	0.173358	0.439	0.196	2.2271e-11
COQ6	6.5848e-16	0.172043	0.258	0.091	2.3324e-11
FEN1	6.6381e-16	0.17276	0.218	0.068	2.35128e-11
ATP6V0B	6.68499e-16	-0.100703	0.901	0.795	2.36789e-11
GLCE	6.70099e-16	0.113771	0.254	0.089	2.37356e-11
BAD	6.88065e-16	0.174378	0.41	0.176	2.43719e-11
DNAJC5B	6.94052e-16	0.191381	0.137	0.027	2.4584e-11
PGAM1	6.97952e-16	-0.0955007	0.843	0.759	2.47222e-11
TTC39C	6.98408e-16	0.125995	0.479	0.229	2.47383e-11
TROAP	7.19906e-16	0.131291	0.102	0.012	2.54998e-11
DUSP23	7.22337e-16	0.221077	0.595	0.281	2.55859e-11
TMED1	7.24058e-16	0.212585	0.327	0.135	2.56468e-11
AGGF1	7.24599e-16	0.123298	0.438	0.206	2.5666e-11
ESCO2	7.31501e-16	0.123838	0.099	0.011	2.59105e-11
ARSD	7.56562e-16	0.133488	0.277	0.106	2.67982e-11
CPSF2	7.6267e-16	0.150153	0.408	0.19	2.70145e-11
CYTIP	7.66365e-16	-0.245565	0.728	0.69	2.71454e-11
SLC25A4	7.71036e-16	0.149333	0.118	0.018	2.73109e-11
FILIP1L	7.78689e-16	0.152587	0.33	0.135	2.75819e-11
CREBL2	7.7889e-16	0.145048	0.375	0.16	2.7589e-11
MFGE8	7.84241e-16	0.11042	0.14	0.029	2.77786e-11
NTHL1	7.85579e-16	0.208095	0.197	0.057	2.7826e-11
TARBP2	7.9305e-16	0.150754	0.287	0.107	2.80906e-11
ZFPL1	7.94013e-16	0.124358	0.289	0.107	2.81247e-11
FN3KRP	8.03895e-16	0.170593	0.254	0.088	2.84748e-11
FLYWCH1	8.17201e-16	0.10325	0.211	0.065	2.89461e-11
KMT2E	8.30188e-16	-0.219409	0.863	0.818	2.94061e-11
SLC5A6	8.34365e-16	0.154176	0.324	0.128	2.9554e-11
SNRPN	8.58143e-16	0.193729	0.363	0.16	3.03963e-11
C22orf29	8.92665e-16	0.141611	0.211	0.066	3.16191e-11
TFB2M	8.96732e-16	0.157142	0.216	0.068	3.17631e-11
KLF6	9.03858e-16	-0.139652	0.965	0.91	3.20156e-11
C9orf64	9.16957e-16	0.136116	0.275	0.102	3.24795e-11
NNT	9.20278e-16	0.151916	0.458	0.221	3.25972e-11
PIH1D1	9.24775e-16	0.182271	0.567	0.264	3.27564e-11
POLDIP2	9.3084e-16	0.182975	0.503	0.247	3.29713e-11
NDUFAF1	9.31576e-16	0.146696	0.261	0.092	3.29973e-11
SLC39A1	9.34515e-16	0.235968	0.735	0.365	3.31015e-11
GOLPH3L	9.48117e-16	0.131377	0.213	0.066	3.35833e-11
ATRN	9.50169e-16	0.112437	0.308	0.125	3.36559e-11
C11orf30	9.53113e-16	0.15984	0.367	0.16	3.37602e-11
SPC25	9.73166e-16	0.118526	0.09	0.008	3.44705e-11
POLR2F	1.01389e-15	0.196552	0.481	0.219	3.59129e-11
ADAP2	1.01667e-15	0.223114	0.666	0.35	3.60114e-11
C12orf29	1.02549e-15	0.150598	0.173	0.046	3.63239e-11
MANEA	1.02995e-15	0.113961	0.194	0.056	3.64819e-11
ACAD8	1.06095e-15	0.156983	0.299	0.116	3.75799e-11
GPX4	1.06726e-15	-0.0902238	0.907	0.781	3.78033e-11
ERI3	1.07715e-15	0.163137	0.372	0.154	3.81537e-11
DLAT	1.08819e-15	0.148383	0.308	0.122	3.85449e-11
TALDO1	1.09137e-15	-0.131154	0.825	0.721	3.86574e-11
UNC45A	1.11686e-15	0.144031	0.401	0.175	3.95604e-11
STK19	1.11864e-15	0.177817	0.258	0.092	3.96232e-11
DCP1B	1.12616e-15	0.18456	0.157	0.038	3.98896e-11
STAM2	1.13214e-15	0.132801	0.502	0.24	4.01017e-11
YWHAH	1.13388e-15	0.175068	0.604	0.325	4.01632e-11
MRPS28	1.13443e-15	0.189751	0.4	0.167	4.01826e-11
AC109826.1	1.13925e-15	0.113322	0.125	0.021	4.03532e-11
DNASE1L1	1.13929e-15	0.139199	0.367	0.152	4.03547e-11
GFPT1	1.14011e-15	0.123536	0.339	0.144	4.03839e-11
CLIC4	1.1927e-15	0.183728	0.626	0.32	4.22467e-11
FGFR1	1.21851e-15	0.134713	0.156	0.036	4.31609e-11
HERPUD1	1.2224e-15	-0.176572	0.83	0.732	4.32986e-11
TARS2	1.23275e-15	0.157025	0.298	0.115	4.36652e-11
AFG3L2	1.24379e-15	0.133705	0.389	0.177	4.40564e-11
ORC6	1.26392e-15	0.155156	0.168	0.044	4.47693e-11
RP11-834C11.4	1.29433e-15	0.144361	0.147	0.032	4.58464e-11
LDOC1L	1.34321e-15	0.0979205	0.196	0.058	4.75779e-11
TMEM192	1.37538e-15	0.152555	0.244	0.087	4.87174e-11
RASGRP3	1.38785e-15	0.179398	0.362	0.159	4.91589e-11
PDLIM1P4	1.38842e-15	0.11632	0.159	0.039	4.91793e-11
CCDC170	1.43216e-15	0.129575	0.22	0.071	5.07284e-11
TCAIM	1.43375e-15	0.182806	0.322	0.131	5.07848e-11
UFSP2	1.4416e-15	0.17391	0.377	0.163	5.1063e-11
CLSPN	1.44606e-15	0.114131	0.14	0.031	5.1221e-11
MRPL10	1.46533e-15	0.171884	0.375	0.16	5.19034e-11
ATL3	1.47561e-15	0.128832	0.592	0.299	5.22677e-11
ZNF664	1.4858e-15	0.168219	0.285	0.11	5.26284e-11
SLC25A26	1.49483e-15	0.168188	0.268	0.1	5.29482e-11
GRPEL2	1.54341e-15	0.111902	0.159	0.039	5.46693e-11
RP11-347P5.1	1.56366e-15	-0.388604	0.453	0.564	5.53866e-11
KDELC2	1.56586e-15	0.122199	0.126	0.024	5.54642e-11
KIF20A	1.57886e-15	0.127851	0.083	0.005	5.5925e-11
CSPG4	1.59373e-15	0.0749829	0.092	0.009	5.64515e-11
NCAPG	1.60045e-15	0.128192	0.102	0.013	5.66896e-11
BUB1B	1.62143e-15	0.116057	0.1	0.012	5.74326e-11
PYCARD	1.67343e-15	-0.135281	0.837	0.725	5.92745e-11
UEVLD	1.68485e-15	0.136059	0.32	0.129	5.9679e-11
ZNF260	1.70737e-15	0.112327	0.151	0.034	6.04767e-11
NQO2	1.74144e-15	0.183504	0.583	0.281	6.16835e-11
CASP3	1.80725e-15	0.174483	0.367	0.16	6.40146e-11
METTL2A	1.80767e-15	0.125454	0.275	0.105	6.40295e-11
C5orf51	1.81729e-15	0.147958	0.431	0.202	6.43702e-11
[truncated: 31,021 more rows]
