# Supplementary material for: A gene expression signature of TREM2hi macrophages and γδ T cells predicts immunotherapy response
Source: Nat Commun. 2020 Oct 8;11:5084. doi: 10.1038/s41467-020-18546-x (PMC7545100; doi:10.1038/s41467-020-18546-x)
Supplement: Supplementary file 6 — Supplementary Dataset 3 [file 41467_2020_18546_MOESM6_ESM.xlsx]

## Sheet: Sheet3
Supplementary Data 3. Single-cell differential expression (DE) analyses results of cluster 23 macrophages (Immunoregulatory related macrophages).
Gene	p_val	avg_logFC	pct.1	pct.2	p_val_adj
TRAC	7.73379e-81	1.8629	0.947	0.075	2.73939e-76
TRBC2	8.84277e-71	1.84566	0.974	0.095	3.1322e-66
CD3G	1.52899e-69	1.72405	0.868	0.073	5.41582e-65
CD3E	1.17621e-66	1.46375	0.737	0.05	4.16624e-62
CD3D	2.22855e-63	1.67399	0.737	0.054	7.89376e-59
ITGA1	1.27931e-55	1.01357	0.421	0.016	4.53146e-51
CD7	4.05902e-51	1.06336	0.632	0.048	1.43774e-46
IL2RB	4.60228e-49	1.40624	0.605	0.047	1.63017e-44
KLRK1	1.04499e-48	1.52628	0.658	0.056	3.70147e-44
SYNE2	7.16414e-46	1.36867	0.711	0.075	2.53761e-41
ZAP70	1.2963e-40	1.16171	0.579	0.051	4.59161e-36
NLRC3	1.29659e-40	1.06457	0.447	0.029	4.59264e-36
IL32	1.58972e-39	1.62346	0.816	0.133	5.63095e-35
TC2N	3.48685e-39	1.19863	0.447	0.031	1.23508e-34
CD8A	1.12471e-38	1.42733	0.605	0.062	3.98382e-34
PTPRCAP	8.82831e-38	1.46366	0.737	0.105	3.12708e-33
LCK	6.78671e-36	1.46959	0.579	0.062	2.40392e-31
SPOCK2	8.33933e-36	1.05749	0.605	0.066	2.95387e-31
BCL11B	2.0779e-35	0.844284	0.421	0.03	7.36012e-31
TIGIT	1.68598e-34	1.12201	0.447	0.035	5.97191e-30
GRAP2	7.79617e-34	1.07239	0.342	0.02	2.76148e-29
CD8B	1.30004e-32	1.16735	0.368	0.024	4.60486e-28
CD2	9.69659e-31	1.43299	0.684	0.113	3.43463e-26
TRAT1	2.3183e-30	0.98541	0.368	0.026	8.21165e-26
THEMIS	1.99803e-29	0.825996	0.316	0.02	7.07721e-25
RP11-553L6.2	1.32972e-28	0.382438	0.158	0.003	4.70999e-24
KLRC4-KLRK1	3.72695e-28	0.86953	0.316	0.02	1.32012e-23
SAMD3	5.12934e-28	0.798836	0.289	0.017	1.81686e-23
CD247	1.03898e-27	1.00127	0.368	0.03	3.68017e-23
CTD-2377D24.6	3.90274e-27	0.0539711	0.079	0	1.38239e-22
IKZF3	4.49044e-27	1.11643	0.368	0.031	1.59056e-22
TRBV7-8	4.01428e-26	0.634188	0.158	0.004	1.4219e-21
TENM1	9.84662e-25	0.367473	0.211	0.01	3.48777e-20
HOPX	1.23917e-24	0.945579	0.289	0.02	4.38925e-20
CD6	1.73728e-24	0.860092	0.447	0.052	6.1536e-20
GPR19	2.05433e-24	0.190451	0.132	0.003	7.27665e-20
SKAP1	6.99712e-24	1.10489	0.395	0.042	2.47845e-19
SCML4	1.07747e-23	0.854677	0.368	0.035	3.81652e-19
LAT	1.42901e-23	1.26843	0.526	0.081	5.06169e-19
PYHIN1	3.81177e-23	1.04605	0.395	0.043	1.35017e-18
RP11-693N9.2	1.19827e-22	0.717611	0.211	0.011	4.24439e-18
CD96	1.4449e-22	1.12848	0.421	0.052	5.11798e-18
SLFN12L	3.13937e-22	0.824749	0.342	0.033	1.112e-17
INPP4B	3.94617e-22	0.923433	0.421	0.051	1.39777e-17
ETS1	1.02772e-21	0.948946	0.474	0.068	3.6403e-17
NELL2	2.54024e-21	0.885208	0.263	0.02	8.99778e-17
FYN	2.55226e-21	1.1952	0.763	0.208	9.04038e-17
INADL	3.17117e-21	0.727115	0.237	0.016	1.12326e-16
RP11-1094M14.8	8.71912e-21	0.705222	0.211	0.012	3.0884e-16
FAAH2	9.43583e-21	0.607477	0.211	0.012	3.34226e-16
RASGRF2	1.02124e-20	0.430284	0.158	0.006	3.61734e-16
RP4-742C19.12	1.82459e-20	0.44751	0.079	0.001	6.46289e-16
TRBV24-1	1.82459e-20	0.431036	0.079	0.001	6.46289e-16
SNORA70B	1.82459e-20	0.425451	0.079	0.001	6.46289e-16
AC011526.1	1.82459e-20	0.0893183	0.079	0.001	6.46289e-16
C11orf87	1.82459e-20	0.0515058	0.079	0.001	6.46289e-16
TRBV10-1	1.89842e-20	0.332021	0.079	0.001	6.7244e-16
GNRHR	2.05506e-20	0.0406397	0.079	0.001	7.27923e-16
GUCY1A2	2.05506e-20	0.00652385	0.079	0.001	7.27923e-16
MAGEE1	2.16491e-20	0.271495	0.105	0.002	7.66831e-16
ONECUT3	2.16491e-20	0.0335338	0.105	0.002	7.66831e-16
TCF7	2.47207e-20	0.925138	0.553	0.1	8.75632e-16
SH2D1A	6.6126e-20	1.07516	0.316	0.032	2.34225e-15
GZMK	8.13436e-20	1.0344	0.316	0.032	2.88127e-15
CST3	1.14555e-19	-0.878344	0.658	0.95	4.05766e-15
STAT4	1.24786e-19	1.15866	0.684	0.171	4.42004e-15
SLC38A1	2.06349e-19	1.07461	0.658	0.16	7.30907e-15
UBASH3A	3.0855e-19	0.656908	0.237	0.018	1.09291e-14
FAM102A	9.10172e-19	0.956903	0.368	0.047	3.22392e-14
SPRR2A	1.31053e-18	0.318042	0.053	0	4.64203e-14
RP11-307I2.1	1.31053e-18	0.305648	0.053	0	4.64203e-14
KRT19	1.31053e-18	0.298151	0.053	0	4.64203e-14
TRAV10	1.31053e-18	0.284619	0.053	0	4.64203e-14
FDCSP	1.31053e-18	0.279671	0.053	0	4.64203e-14
HIGD1AP18	1.31053e-18	0.276216	0.053	0	4.64203e-14
RPL39P28	1.31053e-18	0.267677	0.053	0	4.64203e-14
BTNL10	1.31053e-18	0.233626	0.053	0	4.64203e-14
PCAT2	1.31053e-18	0.196889	0.053	0	4.64203e-14
TRBV10-2	1.31053e-18	0.183361	0.053	0	4.64203e-14
AC074212.6	1.31053e-18	0.176648	0.053	0	4.64203e-14
MTND2P12	1.31053e-18	0.133591	0.053	0	4.64203e-14
IGSF5	1.31053e-18	0.130835	0.053	0	4.64203e-14
RP11-686D22.9	1.31053e-18	0.11428	0.053	0	4.64203e-14
RP11-294O2.1	1.31053e-18	0.0787785	0.053	0	4.64203e-14
AC013268.3	1.31053e-18	0.0464473	0.053	0	4.64203e-14
MARK2P10	1.31053e-18	0.0420492	0.053	0	4.64203e-14
RP11-304C12.3	1.31053e-18	0.036692	0.053	0	4.64203e-14
ABCB10P4	1.31053e-18	0.0341738	0.053	0	4.64203e-14
FAM19A1	1.31053e-18	0.0310843	0.053	0	4.64203e-14
C12orf36	1.31053e-18	0.0262141	0.053	0	4.64203e-14
LINC00276	1.31053e-18	0.0212045	0.053	0	4.64203e-14
KLRC4	1.56486e-18	0.746554	0.211	0.014	5.54291e-14
CYFIP2	1.86945e-18	1.00094	0.684	0.168	6.62177e-14
PRKCQ	1.87902e-18	0.475146	0.263	0.023	6.65567e-14
FCER1G	2.28817e-18	-0.742609	0.658	0.941	8.10491e-14
RPS4X	4.43163e-18	0.485391	0.974	0.959	1.56973e-13
GZMA	4.45267e-18	1.04042	0.342	0.042	1.57718e-13
TGFBI	4.88026e-18	-1.0989	0.342	0.876	1.72864e-13
TRAV17	6.68744e-18	0.576687	0.105	0.003	2.36876e-13
CASC2	7.82281e-18	0.0713024	0.105	0.003	2.77092e-13
HLA-DRA	1.40213e-17	-0.584177	0.921	0.974	4.96649e-13
PTPRC	1.42836e-17	0.503715	1	0.983	5.05941e-13
FAIM3	1.98322e-17	1.00573	0.395	0.059	7.02476e-13
RPL13A	2.60201e-17	0.477765	1	0.978	9.21658e-13
RPS27	3.13114e-17	0.488875	1	0.959	1.10908e-12
RPL13	3.20976e-17	0.451088	1	0.984	1.13693e-12
RP11-264B17.5	3.27876e-17	0.955304	0.342	0.045	1.16137e-12
CD8BP	3.31522e-17	0.424848	0.158	0.008	1.17428e-12
SIT1	3.32091e-17	0.871624	0.342	0.044	1.1763e-12
RP11-291B21.2	3.59893e-17	0.540977	0.184	0.012	1.27478e-12
PRF1	4.38607e-17	0.982865	0.395	0.06	1.55359e-12
TYROBP	4.65812e-17	-0.754739	0.632	0.95	1.64995e-12
IFITM1	4.9535e-17	1.02835	0.789	0.295	1.75458e-12
CCL5	5.40883e-17	1.31562	0.737	0.282	1.91586e-12
IFI30	5.90012e-17	-0.601725	0.921	0.973	2.08988e-12
EPHA4	7.43214e-17	0.551416	0.132	0.005	2.63254e-12
SH2D2A	7.67572e-17	0.849842	0.342	0.045	2.71882e-12
SCUBE1	8.54224e-17	0.161654	0.132	0.005	3.02575e-12
HNRNPH1	9.6413e-17	0.454935	1	0.992	3.41505e-12
B2M	1.02728e-16	0.382223	1	0.999	3.63874e-12
TBC1D10C	1.51077e-16	1.04706	0.579	0.141	5.35129e-12
RPS15A	1.76808e-16	0.504289	0.974	0.93	6.26272e-12
HTN1	1.87606e-16	0.339579	0.079	0.001	6.6452e-12
CTC-505O3.3	1.87606e-16	0.27819	0.079	0.001	6.6452e-12
RP11-553L6.3	1.87606e-16	0.254662	0.079	0.001	6.6452e-12
KRT81	1.87606e-16	0.226111	0.079	0.001	6.6452e-12
C12orf40	1.87606e-16	0.209164	0.079	0.001	6.6452e-12
RP11-428L21.2	1.87606e-16	0.08287	0.079	0.001	6.6452e-12
TRBV28	1.93628e-16	0.441844	0.079	0.001	6.8585e-12
KRT86	2.06249e-16	0.362045	0.079	0.001	7.30556e-12
AC013402.2	2.06249e-16	0.123394	0.079	0.001	7.30556e-12
HTR2A	2.12861e-16	0.0425869	0.079	0.001	7.53973e-12
AL359195.1	2.19681e-16	0.0362887	0.079	0.001	7.78131e-12
CD27	2.25425e-16	0.862359	0.342	0.046	7.9848e-12
RPL10	2.60111e-16	0.420206	1	0.987	9.2134e-12
SYTL2	2.87088e-16	0.755495	0.263	0.027	1.01689e-11
RPS3	3.18436e-16	0.488061	1	0.97	1.12793e-11
EEF1A1	3.45613e-16	0.404007	1	0.996	1.22419e-11
PBX4	3.4757e-16	0.773697	0.211	0.017	1.23113e-11
NPIPB4	3.55317e-16	0.505581	0.974	0.961	1.25857e-11
LRP1	3.62183e-16	-1.07985	0.105	0.803	1.28289e-11
CTA-373H7.7	3.65102e-16	0.510814	0.211	0.017	1.29323e-11
CAMK4	4.09562e-16	0.721083	0.237	0.022	1.45071e-11
KIF21A	4.12836e-16	0.579047	0.211	0.017	1.46231e-11
RPS6	4.69508e-16	0.474821	1	0.964	1.66305e-11
CLEC2D	4.86838e-16	1.21846	0.684	0.233	1.72443e-11
HLA-DQB2	5.62624e-16	-1.03472	0.079	0.809	1.99287e-11
TRAV9-2	6.3814e-16	0.65731	0.105	0.003	2.26036e-11
MALAT1	6.62894e-16	0.418584	1	0.995	2.34804e-11
CDC42SE2	6.86438e-16	0.792652	1	0.685	2.43143e-11
RP11-75L1.2	7.08755e-16	1.24551	0.579	0.16	2.51048e-11
GFI1	7.67925e-16	0.221938	0.105	0.003	2.72007e-11
RPL41	7.78161e-16	0.403995	1	0.994	2.75632e-11
DDX5	8.1737e-16	0.419689	1	0.985	2.89521e-11
EEF1D	9.43972e-16	0.541216	0.947	0.916	3.34364e-11
C6orf62	9.89926e-16	0.457462	1	0.959	3.50642e-11
ESPN	9.97654e-16	0.476312	0.211	0.018	3.53379e-11
ARHGDIB	1.12768e-15	0.418896	0.974	0.945	3.99436e-11
TMIGD2	1.13888e-15	0.608942	0.132	0.006	4.03404e-11
SIDT1-AS1	1.20368e-15	0.634776	0.132	0.006	4.26355e-11
RPL3	1.20983e-15	0.482644	1	0.971	4.28534e-11
RPL21	1.26854e-15	0.450702	1	0.958	4.4933e-11
RPL32	1.33725e-15	0.481042	0.974	0.938	4.73666e-11
RPS20	1.4067e-15	0.448712	0.974	0.938	4.98266e-11
CD5	1.75376e-15	0.875815	0.421	0.075	6.21198e-11
CSF1R	1.99258e-15	-1.13843	0.263	0.815	7.05791e-11
CTD-2313F11.1	2.37788e-15	0.293323	0.158	0.01	8.42268e-11
RPL10A	2.40469e-15	0.469135	0.974	0.929	8.51766e-11
STK17B	3.53316e-15	0.616084	1	0.848	1.25148e-10
RPLP1	4.5741e-15	0.419116	1	0.977	1.62019e-10
RPS14	4.62276e-15	0.467691	1	0.961	1.63743e-10
GRN	4.71611e-15	-0.673353	0.684	0.95	1.67049e-10
TMSB4X	4.91689e-15	0.344316	1	0.997	1.74161e-10
MIAT	7.83361e-15	0.838978	0.368	0.06	2.77474e-10
RPL28	8.48433e-15	0.405245	1	0.983	3.00523e-10
RHOH	1.20833e-14	0.991283	0.632	0.191	4.28001e-10
HLA-C	1.22853e-14	0.334171	1	0.999	4.35158e-10
NLRC5	1.23849e-14	0.867201	0.895	0.573	4.38686e-10
XCL1	1.36079e-14	0.51278	0.158	0.01	4.82006e-10
RPS12	1.39727e-14	0.454812	0.974	0.948	4.94926e-10
PRKCQ-AS1	1.44312e-14	0.504739	0.132	0.007	5.11167e-10
RPL18A	1.46969e-14	0.412698	1	0.973	5.2058e-10
RPL23A	1.50743e-14	0.488235	1	0.945	5.33948e-10
ICOS	2.06206e-14	0.770289	0.289	0.038	7.30401e-10
RPL6	2.21103e-14	0.432631	0.974	0.954	7.83167e-10
IFNGR2	2.31093e-14	-0.959849	0.289	0.845	8.18555e-10
LAG3	2.31109e-14	0.726571	0.263	0.031	8.18611e-10
LINC00158	2.6167e-14	0.4454	0.105	0.004	9.26862e-10
CXCR3	2.94231e-14	0.77181	0.342	0.053	1.0422e-09
RPL41P1	3.03065e-14	0.434928	0.974	0.933	1.07349e-09
LINC00861	3.29206e-14	0.571997	0.184	0.015	1.16608e-09
JAK3	3.31301e-14	0.918314	0.868	0.5	1.1735e-09
AIF1	3.90817e-14	-0.718085	0.526	0.909	1.38431e-09
HLA-A	4.34008e-14	0.34606	1	0.993	1.5373e-09
CD68	4.44019e-14	-0.822095	0.579	0.891	1.57276e-09
HLA-DQB1	4.8035e-14	-0.836149	0.526	0.904	1.70145e-09
TRGC1	4.99991e-14	0.560346	0.263	0.031	1.77102e-09
RPS3A	5.08532e-14	0.431329	1	0.976	1.80127e-09
RP11-277L2.4	5.47721e-14	0.625822	0.158	0.011	1.94008e-09
RNF130	6.37637e-14	-0.973576	0.395	0.796	2.25857e-09
RPL19	7.30481e-14	0.398088	0.974	0.976	2.58744e-09
TGFBR3	7.61994e-14	0.598098	0.211	0.02	2.69906e-09
CXCR4	7.67721e-14	0.635671	0.921	0.751	2.71934e-09
RPS19	8.69646e-14	0.437869	1	0.971	3.08037e-09
BEST1	8.6971e-14	-0.658629	0.237	0.894	3.0806e-09
TRAV35	9.00772e-14	0.453366	0.079	0.002	3.19063e-09
LINC00402	9.00772e-14	0.434927	0.079	0.002	3.19063e-09
RPL10P3	9.65105e-14	0.457474	0.947	0.916	3.4185e-09
OR4F7P	9.74431e-14	0.0822507	0.079	0.002	3.45153e-09
RPS27A	1.05777e-13	0.4527	0.974	0.952	3.74673e-09
EEF2	1.17909e-13	0.421198	0.974	0.947	4.17645e-09
RPL13AP5	1.19111e-13	0.550304	0.921	0.868	4.21902e-09
CLEC7A	1.22068e-13	-0.851461	0.474	0.87	4.32376e-09
TMPRSS3	1.26999e-13	0.454744	0.132	0.007	4.49843e-09
CD69	1.44199e-13	1.07468	0.711	0.316	5.10769e-09
RPL17	1.50277e-13	0.427448	0.974	0.965	5.32295e-09
HLA-B	1.56305e-13	0.313001	1	1	5.53649e-09
AC159540.2	1.77298e-13	0.474554	0.211	0.021	6.28006e-09
ABLIM1	1.79707e-13	0.905866	0.263	0.034	6.3654e-09
ITGAX	1.88036e-13	-0.857288	0.474	0.912	6.66044e-09
CTD-2031P19.4	2.01448e-13	0.413465	0.974	0.96	7.13549e-09
CYBB	2.02434e-13	-0.815017	0.658	0.87	7.1704e-09
CXCL16	2.82447e-13	-1.06436	0.184	0.756	1.00046e-08
GPX1	2.8965e-13	-0.705893	0.632	0.923	1.02597e-08
NPIPB3	3.07789e-13	0.5086	0.947	0.905	1.09022e-08
NPIPB5	3.24561e-13	0.477951	0.974	0.924	1.14963e-08
RP11-94L15.2	3.43639e-13	0.727523	0.289	0.041	1.2172e-08
PLAUR	3.45368e-13	-0.989558	0.289	0.864	1.22333e-08
RPL15	3.65827e-13	0.394878	1	0.975	1.2958e-08
SIRPG	3.84911e-13	0.854145	0.263	0.035	1.36339e-08
NPC2	3.87008e-13	-0.746422	0.395	0.914	1.37082e-08
RPS15	4.14539e-13	0.413173	0.974	0.957	1.46834e-08
CTSH	4.80412e-13	-0.864283	0.421	0.837	1.70167e-08
PLXDC2	4.83556e-13	-0.958768	0.289	0.798	1.7128e-08
ESR2	4.9884e-13	0.339777	0.105	0.005	1.76694e-08
AC090627.1	5.48015e-13	0.449444	0.105	0.005	1.94112e-08
HLA-H	5.80862e-13	0.298131	0.974	0.986	2.05747e-08
HLA-E	5.83318e-13	0.364425	1	0.993	2.06617e-08
PILRA	5.97904e-13	-1.03222	0.211	0.768	2.11783e-08
RPL7	6.43749e-13	0.420923	0.974	0.956	2.28022e-08
TCEB3CL2	6.73558e-13	0.0343306	0.105	0.005	2.38581e-08
RPL11	6.74835e-13	0.384302	0.974	0.973	2.39033e-08
MT-RNR2	7.27308e-13	0.305542	1	1	2.5762e-08
RPS26	7.62634e-13	0.477098	0.947	0.933	2.70133e-08
MGAT1	9.63149e-13	-0.821273	0.316	0.891	3.41157e-08
AC092580.4	1.00453e-12	0.635323	0.158	0.012	3.55816e-08
SERPINA1	1.04957e-12	-0.795196	0.553	0.866	3.71769e-08
GLUL	1.10251e-12	-0.895042	0.579	0.874	3.90522e-08
IL2	1.21563e-12	0.26819	0.053	0.001	4.30589e-08
RP11-348F1.3	1.21563e-12	0.254215	0.053	0.001	4.30589e-08
MUC7	1.21563e-12	0.252361	0.053	0.001	4.30589e-08
CXCR1	1.21563e-12	0.222992	0.053	0.001	4.30589e-08
AC002511.1	1.21563e-12	0.197373	0.053	0.001	4.30589e-08
RP11-420A6.2	1.21563e-12	0.124705	0.053	0.001	4.30589e-08
OR6C66P	1.21563e-12	0.117158	0.053	0.001	4.30589e-08
RP11-64C12.3	1.21563e-12	0.0891003	0.053	0.001	4.30589e-08
LINC00087	1.21563e-12	0.0872622	0.053	0.001	4.30589e-08
CTD-2160D9.1	1.21563e-12	0.074688	0.053	0.001	4.30589e-08
APLNR	1.21563e-12	0.0627617	0.053	0.001	4.30589e-08
RP11-415C15.2	1.21563e-12	0.0491975	0.053	0.001	4.30589e-08
RP11-243A14.1	1.21563e-12	0.0335973	0.053	0.001	4.30589e-08
RP1-13P20.6	1.21563e-12	0.0302286	0.053	0.001	4.30589e-08
RP11-359G22.2	1.21563e-12	0.0277496	0.053	0.001	4.30589e-08
FRMD7	1.21563e-12	0.0223416	0.053	0.001	4.30589e-08
RP11-10C8.2	1.21563e-12	0.0170732	0.053	0.001	4.30589e-08
C12orf68	1.25936e-12	0.146373	0.053	0.001	4.4608e-08
CHRNA9	1.25936e-12	0.0465529	0.053	0.001	4.4608e-08
FABP2	1.25936e-12	0.044252	0.053	0.001	4.4608e-08
OR5P4P	1.30464e-12	0.0870288	0.053	0.001	4.62117e-08
ADH6	1.30464e-12	0.0623339	0.053	0.001	4.62117e-08
ACE2	1.30464e-12	0.0408805	0.053	0.001	4.62117e-08
ITIH1	1.30464e-12	0.0378467	0.053	0.001	4.62117e-08
LINC00284	1.30464e-12	0.0295535	0.053	0.001	4.62117e-08
RP1-63G5.7	1.30464e-12	0.0278174	0.053	0.001	4.62117e-08
CYP7A1	1.30464e-12	0.02408	0.053	0.001	4.62117e-08
KCNA6	1.30464e-12	0.0156852	0.053	0.001	4.62117e-08
GRIN2A	1.30464e-12	0.0065067	0.053	0.001	4.62117e-08
HCK	1.36832e-12	-0.858934	0.421	0.838	4.84674e-08
RPL9	1.43003e-12	0.406731	0.947	0.957	5.0653e-08
NPM1	1.6389e-12	0.511889	0.974	0.857	5.80516e-08
RPS18	1.76801e-12	0.411435	0.974	0.961	6.26248e-08
APLP2	2.00056e-12	-0.832601	0.553	0.845	7.08618e-08
GSN	2.19431e-12	-1.01847	0.263	0.74	7.77248e-08
HLA-DPB1	2.19714e-12	-0.664212	0.632	0.931	7.78247e-08
ACTB	2.49425e-12	0.263827	1	1	8.83488e-08
EEF1A1P5	2.50952e-12	0.384551	0.921	0.972	8.88898e-08
PLCXD2	2.88853e-12	0.522416	0.158	0.013	1.02315e-07
SPI1	3.04926e-12	-0.776467	0.105	0.739	1.08008e-07
RPLP0	3.09914e-12	0.392204	0.974	0.96	1.09775e-07
PERP	3.14442e-12	0.392855	0.158	0.013	1.11378e-07
RPS3AP6	3.74595e-12	0.485902	0.921	0.893	1.32685e-07
LBH	4.23255e-12	0.971446	0.395	0.088	1.49921e-07
RPSA	4.79003e-12	0.437472	0.921	0.905	1.69668e-07
PEA15	5.55651e-12	-0.77657	0.158	0.758	1.96817e-07
MAL	5.93891e-12	0.496916	0.105	0.005	2.10362e-07
IFNG	6.22968e-12	0.753966	0.211	0.024	2.20661e-07
MT-ND1	6.45647e-12	0.29818	1	0.999	2.28695e-07
TRBV6-5	7.05114e-12	0.457738	0.105	0.005	2.49758e-07
FTLP3	7.12927e-12	-0.692064	0.342	0.931	2.52526e-07
TRAV12-3	7.49072e-12	0.471686	0.079	0.003	2.65329e-07
RPL9P8	7.61024e-12	0.410539	0.895	0.927	2.69562e-07
RPL9P9	7.73328e-12	0.409788	0.895	0.928	2.7392e-07
RPS29	8.01914e-12	0.424892	0.947	0.925	2.84046e-07
PVRIG	8.37095e-12	0.8502	0.289	0.048	2.96508e-07
TRBV5-4	8.37628e-12	0.335614	0.079	0.003	2.96696e-07
ONECUT2	9.15788e-12	0.00477172	0.079	0.003	3.24381e-07
LILRB4	9.29734e-12	-0.980188	0.237	0.728	3.29321e-07
MAP3K9	9.45192e-12	0.45405	0.158	0.014	3.34796e-07
CD83	9.77977e-12	-0.889075	0.263	0.808	3.46409e-07
SLA2	9.8013e-12	0.753527	0.237	0.032	3.47172e-07
RAB31	1.13206e-11	-0.904705	0.237	0.743	4.00986e-07
RPS8	1.16843e-11	0.363115	0.974	0.964	4.13869e-07
RPS16	1.2664e-11	0.401133	0.921	0.963	4.48573e-07
KLRB1	1.32281e-11	0.627603	0.184	0.019	4.68551e-07
FAM46C	1.5938e-11	0.915603	0.447	0.116	5.6454e-07
RPL14	1.82341e-11	0.408766	0.895	0.921	6.45871e-07
ITK	1.99983e-11	0.883293	0.316	0.057	7.08359e-07
APBA2	2.06133e-11	0.495521	0.132	0.01	7.30144e-07
KLF12	2.6776e-11	0.597217	0.342	0.065	9.48432e-07
FGD2	2.74683e-11	-0.729258	0.5	0.86	9.72955e-07
HLA-G	2.86628e-11	0.337918	0.947	0.925	1.01527e-06
LGALS9	3.108e-11	-0.802551	0.263	0.845	1.10088e-06
RPS5	3.38494e-11	0.450236	0.895	0.897	1.19898e-06
CTSL	3.6872e-11	-1.08632	0.053	0.666	1.30604e-06
H2AFY	3.75003e-11	-0.768608	0.263	0.849	1.3283e-06
AC104698.1	4.06524e-11	0.821267	0.342	0.071	1.43995e-06
AC002306.1	4.27344e-11	0.363926	0.158	0.014	1.5137e-06
YWHAZ	5.08699e-11	0.352691	0.974	0.978	1.80186e-06
KLRC3	5.76172e-11	0.327408	0.105	0.006	2.04086e-06
PDCD4	6.21862e-11	0.860621	0.789	0.564	2.2027e-06
RP11-473M20.7	7.0784e-11	0.675677	0.289	0.05	2.50724e-06
MT-CO2	7.23917e-11	0.282313	1	0.997	2.56419e-06
FCGRT	7.24279e-11	-0.765971	0.447	0.833	2.56547e-06
TCEB3CL	7.29403e-11	0.0291054	0.105	0.006	2.58362e-06
RP11-203J24.8	7.31165e-11	0.531005	0.132	0.01	2.58986e-06
CHIC1	7.69156e-11	0.534075	0.132	0.01	2.72443e-06
MT-RNR1	7.82413e-11	0.25962	1	1	2.77139e-06
KIAA1551	8.05456e-11	0.880708	0.789	0.403	2.85301e-06
MS4A7	8.34605e-11	-1.07903	0.132	0.654	2.95625e-06
RPL5	8.35145e-11	0.368819	0.974	0.963	2.95817e-06
RHOF	8.37709e-11	0.8649	0.684	0.305	2.96725e-06
RPSAP58	8.46545e-11	0.556914	0.842	0.826	2.99855e-06
FCGR2A	8.95575e-11	-0.785224	0.526	0.841	3.17222e-06
RASSF4	9.20163e-11	-1.02181	0.184	0.687	3.25931e-06
RPL3P4	1.02828e-10	0.591646	0.842	0.771	3.64226e-06
SRSF3	1.10312e-10	0.444787	0.921	0.907	3.90735e-06
IER3	1.36329e-10	-1.13731	0.053	0.616	4.8289e-06
RP11-3P17.3	1.49898e-10	0.52205	0.842	0.86	5.30955e-06
CSF2RA	1.62413e-10	-0.809322	0.184	0.737	5.75282e-06
FGL2	1.77054e-10	-0.847471	0.579	0.785	6.27141e-06
MT-ND2	1.82319e-10	0.275983	1	0.996	6.45792e-06
MT-ND4L	1.86853e-10	0.271301	1	0.997	6.61852e-06
CD4	2.00671e-10	-0.730699	0.316	0.811	7.10798e-06
GAA	2.01085e-10	-0.966971	0.105	0.63	7.12262e-06
KRT23	2.07906e-10	0.277225	0.079	0.003	7.36423e-06
CCR9	2.11996e-10	0.224106	0.079	0.003	7.50913e-06
PBXIP1	2.1269e-10	0.942638	0.579	0.227	7.53371e-06
NMUR1	2.16166e-10	0.23959	0.079	0.003	7.65681e-06
KYNU	2.21246e-10	-0.935763	0.184	0.689	7.83675e-06
PLEK	2.24991e-10	-0.733925	0.632	0.825	7.96942e-06
LTBR	2.32749e-10	-0.975144	0.026	0.62	8.24421e-06
HLA-DMA	2.37116e-10	-0.593327	0.605	0.888	8.39888e-06
RP11-1094M14.5	2.41504e-10	0.554494	0.132	0.011	8.55432e-06
LST1	2.56182e-10	-0.785039	0.342	0.815	9.07421e-06
RLTPR	2.56478e-10	0.46346	0.132	0.011	9.08469e-06
RPLP2	2.59212e-10	0.324424	0.895	0.973	9.18156e-06
RP11-572P18.1	2.62552e-10	0.458675	0.895	0.887	9.29984e-06
TPT1	2.66062e-10	0.273577	0.974	0.994	9.42418e-06
KLF4	2.74744e-10	-0.941259	0.105	0.637	9.73171e-06
LILRB3	2.76864e-10	-0.74242	0.237	0.798	9.80681e-06
PRDM6	2.78227e-10	0.00905352	0.079	0.003	9.85507e-06
RNU2-2P	2.83191e-10	-1.05537	0.079	0.679	1.00309e-05
SYK	2.89157e-10	-0.862834	0.289	0.725	1.02422e-05
RP11-778D9.4	2.96683e-10	0.538924	0.842	0.738	1.05088e-05
ANKRD36B	3.00628e-10	0.933744	0.605	0.25	1.06485e-05
MS4A6A	3.14815e-10	-0.694593	0.553	0.794	1.11511e-05
C14orf64	3.24904e-10	0.336026	0.105	0.007	1.15084e-05
TRGV2	3.39452e-10	0.433663	0.105	0.007	1.20237e-05
RPL12	3.43955e-10	0.361945	0.895	0.942	1.21832e-05
TRAV8-2	3.49502e-10	0.46597	0.105	0.007	1.23797e-05
HLA-DPA1	3.5581e-10	-0.491506	0.842	0.943	1.26031e-05
LILRA6	3.66074e-10	-0.795124	0.342	0.773	1.29667e-05
ANKRD19P	4.00811e-10	0.343695	0.184	0.022	1.41971e-05
AP2S1	4.05071e-10	-0.805148	0.158	0.749	1.4348e-05
ABCA1	4.21932e-10	-0.85076	0.105	0.638	1.49453e-05
RPL36	4.2537e-10	0.425634	0.868	0.882	1.5067e-05
TCEB3C	4.54046e-10	0.0307101	0.105	0.007	1.60828e-05
IL7R	4.64704e-10	0.937833	0.632	0.28	1.64603e-05
STRA6	4.67395e-10	0.101663	0.105	0.007	1.65556e-05
RNU6-686P	4.91547e-10	0.25766	0.026	0	1.74111e-05
RNU6-388P	4.91547e-10	0.229424	0.026	0	1.74111e-05
RP11-73E17.3	4.91547e-10	0.212089	0.026	0	1.74111e-05
ACER1	4.91547e-10	0.209476	0.026	0	1.74111e-05
RP11-445N20.3	4.91547e-10	0.200227	0.026	0	1.74111e-05
RP11-334E6.2	4.91547e-10	0.190766	0.026	0	1.74111e-05
NPCDR1	4.91547e-10	0.181919	0.026	0	1.74111e-05
RP11-554I8.1	4.91547e-10	0.17804	0.026	0	1.74111e-05
KRTAP2-1	4.91547e-10	0.175384	0.026	0	1.74111e-05
RP11-436I9.5	4.91547e-10	0.174741	0.026	0	1.74111e-05
POU5F1B	4.91547e-10	0.173331	0.026	0	1.74111e-05
HIST1H2APS2	4.91547e-10	0.165891	0.026	0	1.74111e-05
LINC00161	4.91547e-10	0.164924	0.026	0	1.74111e-05
RPL5P13	4.91547e-10	0.162784	0.026	0	1.74111e-05
TRDV1	4.91547e-10	0.162621	0.026	0	1.74111e-05
HOXB-AS4	4.91547e-10	0.161076	0.026	0	1.74111e-05
CECR3	4.91547e-10	0.153145	0.026	0	1.74111e-05
RNA5SP203	4.91547e-10	0.15142	0.026	0	1.74111e-05
RP11-303G3.6	4.91547e-10	0.150148	0.026	0	1.74111e-05
PGBD4P1	4.91547e-10	0.149002	0.026	0	1.74111e-05
CTD-2568A17.1	4.91547e-10	0.148908	0.026	0	1.74111e-05
ASNSP5	4.91547e-10	0.148883	0.026	0	1.74111e-05
RP11-214K3.18	4.91547e-10	0.147976	0.026	0	1.74111e-05
RP11-382A18.2	4.91547e-10	0.147361	0.026	0	1.74111e-05
RN7SL443P	4.91547e-10	0.146433	0.026	0	1.74111e-05
CTC-490G23.2	4.91547e-10	0.144623	0.026	0	1.74111e-05
AC108025.2	4.91547e-10	0.136985	0.026	0	1.74111e-05
RP11-637A17.1	4.91547e-10	0.13658	0.026	0	1.74111e-05
GGTA2P	4.91547e-10	0.130505	0.026	0	1.74111e-05
RP11-424G14.1	4.91547e-10	0.127624	0.026	0	1.74111e-05
RNU6-959P	4.91547e-10	0.12662	0.026	0	1.74111e-05
RP11-666A1.4	4.91547e-10	0.122513	0.026	0	1.74111e-05
RAB19	4.91547e-10	0.122475	0.026	0	1.74111e-05
CD177P1	4.91547e-10	0.111094	0.026	0	1.74111e-05
CALML3-AS1	4.91547e-10	0.110763	0.026	0	1.74111e-05
GRM5	4.91547e-10	0.108498	0.026	0	1.74111e-05
AC073115.7	4.91547e-10	0.104733	0.026	0	1.74111e-05
AC073115.6	4.91547e-10	0.102688	0.026	0	1.74111e-05
AC131097.4	4.91547e-10	0.102649	0.026	0	1.74111e-05
KRTAP12-3	4.91547e-10	0.100791	0.026	0	1.74111e-05
RP11-399N22.3	4.91547e-10	0.0987612	0.026	0	1.74111e-05
TRBV5-3	4.91547e-10	0.0984546	0.026	0	1.74111e-05
RP11-678G14.5	4.91547e-10	0.0984086	0.026	0	1.74111e-05
OR51F2	4.91547e-10	0.0971367	0.026	0	1.74111e-05
RP4-533D7.5	4.91547e-10	0.0949861	0.026	0	1.74111e-05
IGKV2OR22-4	4.91547e-10	0.0917913	0.026	0	1.74111e-05
WNT7A	4.91547e-10	0.0917074	0.026	0	1.74111e-05
SCEL	4.91547e-10	0.0898968	0.026	0	1.74111e-05
RP11-136K14.3	4.91547e-10	0.0891699	0.026	0	1.74111e-05
HDGFL1	4.91547e-10	0.0856009	0.026	0	1.74111e-05
AP000282.2	4.91547e-10	0.0848574	0.026	0	1.74111e-05
NFE4	4.91547e-10	0.0847366	0.026	0	1.74111e-05
RP11-101E5.1	4.91547e-10	0.084469	0.026	0	1.74111e-05
IGKV3D-11	4.91547e-10	0.0813086	0.026	0	1.74111e-05
LINC00994	4.91547e-10	0.0802981	0.026	0	1.74111e-05
RNU1-100P	4.91547e-10	0.0788854	0.026	0	1.74111e-05
CTD-2240J17.1	4.91547e-10	0.0780857	0.026	0	1.74111e-05
PRAMEF23	4.91547e-10	0.0766352	0.026	0	1.74111e-05
CTD-2523D13.1	4.91547e-10	0.0748684	0.026	0	1.74111e-05
RP11-322E11.1	4.91547e-10	0.071215	0.026	0	1.74111e-05
CTC-261N6.1	4.91547e-10	0.0704762	0.026	0	1.74111e-05
IL21-AS1	4.91547e-10	0.0692091	0.026	0	1.74111e-05
AC010468.2	4.91547e-10	0.0686598	0.026	0	1.74111e-05
RP11-37E23.5	4.91547e-10	0.0675792	0.026	0	1.74111e-05
RP11-151E14.1	4.91547e-10	0.0660086	0.026	0	1.74111e-05
CTC-344H19.4	4.91547e-10	0.0659083	0.026	0	1.74111e-05
RN7SL791P	4.91547e-10	0.0645607	0.026	0	1.74111e-05
OR7E163P	4.91547e-10	0.0613835	0.026	0	1.74111e-05
CTBP2P6	4.91547e-10	0.0570135	0.026	0	1.74111e-05
RP11-560B16.5	4.91547e-10	0.0568378	0.026	0	1.74111e-05
IGHV3OR16-11	4.91547e-10	0.0554988	0.026	0	1.74111e-05
OR51A7	4.91547e-10	0.0539669	0.026	0	1.74111e-05
AP000479.1	4.91547e-10	0.053925	0.026	0	1.74111e-05
KRT83	4.91547e-10	0.0532893	0.026	0	1.74111e-05
CTD-2182N23.1	4.91547e-10	0.0525191	0.026	0	1.74111e-05
IGHV2-5	4.91547e-10	0.0489602	0.026	0	1.74111e-05
OR4A19P	4.91547e-10	0.0483261	0.026	0	1.74111e-05
RP11-71N10.1	4.91547e-10	0.0476181	0.026	0	1.74111e-05
NDUFB4P2	4.91547e-10	0.0475539	0.026	0	1.74111e-05
CTC-782O7.1	4.91547e-10	0.0471441	0.026	0	1.74111e-05
AC007131.1	4.91547e-10	0.045807	0.026	0	1.74111e-05
AP002387.1	4.91547e-10	0.0443749	0.026	0	1.74111e-05
KNCN	4.91547e-10	0.0432147	0.026	0	1.74111e-05
RP11-106M7.1	4.91547e-10	0.0430768	0.026	0	1.74111e-05
TCAM1P	4.91547e-10	0.0418322	0.026	0	1.74111e-05
RP11-317N12.1	4.91547e-10	0.0410454	0.026	0	1.74111e-05
PATE2	4.91547e-10	0.0404531	0.026	0	1.74111e-05
CYP1A2	4.91547e-10	0.0400031	0.026	0	1.74111e-05
TM6SF2	4.91547e-10	0.0399939	0.026	0	1.74111e-05
RLN1	4.91547e-10	0.0382538	0.026	0	1.74111e-05
RP11-202G11.2	4.91547e-10	0.0380668	0.026	0	1.74111e-05
YBX1P3	4.91547e-10	0.035412	0.026	0	1.74111e-05
PHOX2A	4.91547e-10	0.0348793	0.026	0	1.74111e-05
RP11-340I6.8	4.91547e-10	0.0344336	0.026	0	1.74111e-05
AC092580.1	4.91547e-10	0.0343313	0.026	0	1.74111e-05
OR8H2	4.91547e-10	0.0340254	0.026	0	1.74111e-05
AC011897.1	4.91547e-10	0.0330862	0.026	0	1.74111e-05
MUC21	4.91547e-10	0.0330234	0.026	0	1.74111e-05
HSPA8P20	4.91547e-10	0.0329237	0.026	0	1.74111e-05
OR2AT4	4.91547e-10	0.0322116	0.026	0	1.74111e-05
GFRA3	4.91547e-10	0.0320868	0.026	0	1.74111e-05
CTD-2008P7.1	4.91547e-10	0.0317586	0.026	0	1.74111e-05
LINC01015	4.91547e-10	0.0315054	0.026	0	1.74111e-05
RP11-159H3.2	4.91547e-10	0.030999	0.026	0	1.74111e-05
GHc-362H12.3	4.91547e-10	0.0307699	0.026	0	1.74111e-05
MAGEA13P	4.91547e-10	0.0301058	0.026	0	1.74111e-05
MAFG-AS1	4.91547e-10	0.0293144	0.026	0	1.74111e-05
RP1-79C4.1	4.91547e-10	0.0289046	0.026	0	1.74111e-05
OR4N3P	4.91547e-10	0.0287105	0.026	0	1.74111e-05
RP11-445O3.3	4.91547e-10	0.0286437	0.026	0	1.74111e-05
CNOT4P1	4.91547e-10	0.0285523	0.026	0	1.74111e-05
RP3-514A23.2	4.91547e-10	0.0282076	0.026	0	1.74111e-05
YBX1P5	4.91547e-10	0.028052	0.026	0	1.74111e-05
AC005841.1	4.91547e-10	0.0259092	0.026	0	1.74111e-05
OR51B6	4.91547e-10	0.0258584	0.026	0	1.74111e-05
OTX2	4.91547e-10	0.0241557	0.026	0	1.74111e-05
KRT85	4.91547e-10	0.022908	0.026	0	1.74111e-05
MAGEC3	4.91547e-10	0.0222169	0.026	0	1.74111e-05
CTB-113P19.4	4.91547e-10	0.0218033	0.026	0	1.74111e-05
MS4A8	4.91547e-10	0.0215929	0.026	0	1.74111e-05
SYT16	4.91547e-10	0.0212674	0.026	0	1.74111e-05
GXYLT1P2	4.91547e-10	0.0209466	0.026	0	1.74111e-05
NPAP1P6	4.91547e-10	0.0209343	0.026	0	1.74111e-05
NOG	4.91547e-10	0.020749	0.026	0	1.74111e-05
GTF2A1L	4.91547e-10	0.0201709	0.026	0	1.74111e-05
DCAF12L1	4.91547e-10	0.0196621	0.026	0	1.74111e-05
C6orf123	4.91547e-10	0.0196476	0.026	0	1.74111e-05
RP11-24P4.1	4.91547e-10	0.0195834	0.026	0	1.74111e-05
LINC00642	4.91547e-10	0.0194825	0.026	0	1.74111e-05
KRT8P20	4.91547e-10	0.0194437	0.026	0	1.74111e-05
RP11-709D24.5	4.91547e-10	0.0193875	0.026	0	1.74111e-05
AP000221.1	4.91547e-10	0.0187784	0.026	0	1.74111e-05
RP11-245M24.1	4.91547e-10	0.0182312	0.026	0	1.74111e-05
CTB-49A3.5	4.91547e-10	0.0181333	0.026	0	1.74111e-05
RP11-407P18.1	4.91547e-10	0.0178189	0.026	0	1.74111e-05
RP5-1097F14.3	4.91547e-10	0.0176945	0.026	0	1.74111e-05
AC019118.2	4.91547e-10	0.0176821	0.026	0	1.74111e-05
RP11-77I22.2	4.91547e-10	0.0174581	0.026	0	1.74111e-05
LINC00919	4.91547e-10	0.0171413	0.026	0	1.74111e-05
RP11-17M15.1	4.91547e-10	0.0168	0.026	0	1.74111e-05
KIAA2022	4.91547e-10	0.0167583	0.026	0	1.74111e-05
TMEM151A	4.91547e-10	0.0162617	0.026	0	1.74111e-05
CLDN10	4.91547e-10	0.0160545	0.026	0	1.74111e-05
RAX2	4.91547e-10	0.0156579	0.026	0	1.74111e-05
PCDH8P1	4.91547e-10	0.0153659	0.026	0	1.74111e-05
EEF1A1P21	4.91547e-10	0.0149816	0.026	0	1.74111e-05
RP11-60L3.1	4.91547e-10	0.0149816	0.026	0	1.74111e-05
PRSS37	4.91547e-10	0.0148422	0.026	0	1.74111e-05
SALL4P2	4.91547e-10	0.0146474	0.026	0	1.74111e-05
MYCT1	4.91547e-10	0.0144244	0.026	0	1.74111e-05
RP11-677O4.2	4.91547e-10	0.0142913	0.026	0	1.74111e-05
PDZRN4	4.91547e-10	0.0142431	0.026	0	1.74111e-05
SPATA31A6	4.91547e-10	0.0138865	0.026	0	1.74111e-05
GABRG3	4.91547e-10	0.0138256	0.026	0	1.74111e-05
CTC-471C19.1	4.91547e-10	0.01339	0.026	0	1.74111e-05
AJ239322.1	4.91547e-10	0.0132481	0.026	0	1.74111e-05
NEUROD2	4.91547e-10	0.0129549	0.026	0	1.74111e-05
RBMXL2	4.91547e-10	0.0126383	0.026	0	1.74111e-05
COL18A1-AS1	4.91547e-10	0.0122861	0.026	0	1.74111e-05
SHANK3	4.91547e-10	0.012131	0.026	0	1.74111e-05
RP11-576D8.4	4.91547e-10	0.0121118	0.026	0	1.74111e-05
NTN5	4.91547e-10	0.0119515	0.026	0	1.74111e-05
ZNF488	4.91547e-10	0.0117716	0.026	0	1.74111e-05
HABP2	4.91547e-10	0.011717	0.026	0	1.74111e-05
RP11-494M8.4	4.91547e-10	0.0116168	0.026	0	1.74111e-05
DLGAP1-AS5	4.91547e-10	0.0112819	0.026	0	1.74111e-05
LRRN4CL	4.91547e-10	0.0112819	0.026	0	1.74111e-05
MUM1L1	4.91547e-10	0.0112308	0.026	0	1.74111e-05
WFDC1	4.91547e-10	0.0108705	0.026	0	1.74111e-05
F7	4.91547e-10	0.0107647	0.026	0	1.74111e-05
RP11-100L22.2	4.91547e-10	0.0105317	0.026	0	1.74111e-05
BPESC1	4.91547e-10	0.010334	0.026	0	1.74111e-05
LINC00887	4.91547e-10	0.0102768	0.026	0	1.74111e-05
PCDHB5	4.91547e-10	0.00991921	0.026	0	1.74111e-05
RBP3	4.91547e-10	0.00960877	0.026	0	1.74111e-05
SPATA31A3	4.91547e-10	0.00960877	0.026	0	1.74111e-05
RP13-614K11.1	4.91547e-10	0.00958565	0.026	0	1.74111e-05
RP13-192B19.2	4.91547e-10	0.0095179	0.026	0	1.74111e-05
RP11-69C17.3	4.91547e-10	0.00925938	0.026	0	1.74111e-05
PCDHGC4	4.91547e-10	0.00906734	0.026	0	1.74111e-05
RP11-1016B18.1	4.91547e-10	0.0089786	0.026	0	1.74111e-05
SLC6A19	4.91547e-10	0.00889764	0.026	0	1.74111e-05
RP11-52L5.6	4.91547e-10	0.00885155	0.026	0	1.74111e-05
LINC00906	4.91547e-10	0.00872727	0.026	0	1.74111e-05
FOXL1	4.91547e-10	0.00849093	0.026	0	1.74111e-05
SYPL2	4.91547e-10	0.00843138	0.026	0	1.74111e-05
TDGF1P3	4.91547e-10	0.00786722	0.026	0	1.74111e-05
RP11-442N1.2	4.91547e-10	0.00775948	0.026	0	1.74111e-05
PCDH8	4.91547e-10	0.00751488	0.026	0	1.74111e-05
SNTN	4.91547e-10	0.00718932	0.026	0	1.74111e-05
VAX1	4.91547e-10	0.00685135	0.026	0	1.74111e-05
LRRC55	4.91547e-10	0.00676894	0.026	0	1.74111e-05
SLC5A7	4.91547e-10	0.00624605	0.026	0	1.74111e-05
AC112198.1	4.91547e-10	0.00461996	0.026	0	1.74111e-05
SLC7A2	4.91547e-10	0.0037645	0.026	0	1.74111e-05
RP11-95K23.3	4.91547e-10	0.00159682	0.026	0	1.74111e-05
NINJ1	5.19062e-10	-0.841999	0.184	0.747	1.83857e-05
CD14	5.2967e-10	-0.837164	0.5	0.761	1.87614e-05
RPS9	5.43119e-10	0.308613	0.974	0.982	1.92378e-05
TRAPPC5	5.65916e-10	-0.939863	0.053	0.648	2.00453e-05
GZMM	5.66251e-10	0.625567	0.184	0.022	2.00572e-05
TMSB4XP8	5.73482e-10	0.28351	0.947	0.967	2.03133e-05
C1orf162	5.77587e-10	-0.745859	0.342	0.808	2.04587e-05
FBP1	6.26183e-10	-1.06929	0.105	0.612	2.218e-05
HBEGF	7.23839e-10	-1.04289	0.026	0.573	2.56391e-05
IRF8	7.24411e-10	-0.831266	0.395	0.739	2.56594e-05
NKG7	8.42979e-10	1.06833	0.474	0.158	2.98592e-05
TKT	8.79769e-10	-0.697855	0.342	0.796	3.11623e-05
LILRB1	9.18293e-10	-0.740776	0.263	0.775	3.25269e-05
PTAFR	9.35374e-10	-0.867134	0.211	0.665	3.31319e-05
MT-CO3	9.38736e-10	0.29909	1	0.987	3.3251e-05
MARCKS	9.48092e-10	-0.822505	0.184	0.647	3.35824e-05
GPRASP1	1.04371e-09	0.319434	0.132	0.012	3.69692e-05
AC004057.1	1.04504e-09	0.447343	0.921	0.89	3.70165e-05
RAB20	1.17578e-09	-1.03487	0	0.547	4.16475e-05
LOXL1-AS1	1.2187e-09	0.321642	0.053	0.001	4.31676e-05
MYBPC1	1.2187e-09	0.180095	0.053	0.001	4.31676e-05
MAGEA9	1.2187e-09	0.123644	0.053	0.001	4.31676e-05
RP11-775C24.3	1.2187e-09	0.0228002	0.053	0.001	4.31676e-05
TRAV19	1.25126e-09	0.264597	0.053	0.001	4.4321e-05
AC009963.3	1.25126e-09	0.23441	0.053	0.001	4.4321e-05
TRAV6	1.25126e-09	0.215714	0.053	0.001	4.4321e-05
ALPL	1.25126e-09	0.186399	0.053	0.001	4.4321e-05
RP11-297C4.3	1.25126e-09	0.169672	0.053	0.001	4.4321e-05
A1CF	1.25126e-09	0.103998	0.053	0.001	4.4321e-05
RIN2	1.26053e-09	-0.917627	0.079	0.587	4.46491e-05
CTSA	1.28003e-09	-0.737502	0.368	0.751	4.53401e-05
KRT1	1.28467e-09	0.286226	0.053	0.001	4.55044e-05
TRAV12-1	1.28467e-09	0.276167	0.053	0.001	4.55044e-05
RAB27B	1.28467e-09	0.190233	0.053	0.001	4.55044e-05
RLN2	1.28467e-09	0.186581	0.053	0.001	4.55044e-05
FEM1AP2	1.28467e-09	0.0549316	0.053	0.001	4.55044e-05
RP5-1121H13.1	1.28467e-09	0.0227194	0.053	0.001	4.55044e-05
LINC00494	1.28467e-09	0.0214261	0.053	0.001	4.55044e-05
ERVV-1	1.28467e-09	0.0210317	0.053	0.001	4.55044e-05
RP11-63E9.1	1.28467e-09	0.0142249	0.053	0.001	4.55044e-05
RP11-129B22.1	1.28467e-09	0.0112685	0.053	0.001	4.55044e-05
HTR1D	1.31895e-09	0.0277312	0.053	0.001	4.67186e-05
FCGR2B	1.3332e-09	-1.03191	0.079	0.59	4.72231e-05
RP4-694A7.4	1.35412e-09	0.0368908	0.053	0.001	4.79644e-05
RP11-13K12.1	1.35412e-09	0.0155152	0.053	0.001	4.79644e-05
HOXA13	1.35412e-09	0.0112529	0.053	0.001	4.79644e-05
ZNF831	1.43112e-09	0.229088	0.158	0.017	5.06916e-05
CDKN1A	1.46515e-09	-0.837583	0.237	0.749	5.1897e-05
IGHV1OR15-1	1.49818e-09	0.492045	0.105	0.007	5.30671e-05
RBM47	1.594e-09	-0.855435	0.263	0.674	5.6461e-05
PABPC1	1.6486e-09	0.31315	1	0.995	5.83949e-05
ODF3B	1.65236e-09	-0.802754	0.053	0.596	5.85284e-05
CIITA	1.79143e-09	-0.792967	0.211	0.73	6.34541e-05
EOMES	1.81157e-09	0.324123	0.105	0.007	6.41675e-05
RP3-370M22.8	1.87133e-09	0.520324	0.132	0.012	6.62842e-05
PTTG1IP	1.90193e-09	-0.697908	0.421	0.773	6.73681e-05
HK2	2.0936e-09	-0.796868	0.105	0.601	7.41574e-05
TOX	2.14609e-09	0.740805	0.289	0.059	7.60168e-05
C2orf88	2.21816e-09	0.107764	0.105	0.007	7.85694e-05
FTH1P10	2.31277e-09	-0.542784	0.289	0.886	8.19206e-05
RPL39	2.33718e-09	0.376544	0.947	0.931	8.27853e-05
RPL35A	2.37279e-09	0.39973	0.921	0.944	8.40467e-05
THEMIS2	2.42021e-09	-0.616213	0.553	0.817	8.57264e-05
ZNF385A	2.7457e-09	-0.917705	0.053	0.582	9.72555e-05
DAPK1	2.76732e-09	-0.877842	0.105	0.592	9.80212e-05
TRBV4-2	2.77373e-09	0.41646	0.079	0.004	9.82483e-05
TRBV5-6	2.87103e-09	0.429027	0.079	0.004	0.000101695
ADARB2	2.92092e-09	0.303413	0.079	0.004	0.000103462
TRGC2	2.94793e-09	0.737577	0.211	0.032	0.000104419
SLC43A3	3.00769e-09	-0.859797	0.132	0.635	0.000106536
ALDH2	3.09942e-09	-0.866403	0.289	0.667	0.000109785
OLR1	3.13839e-09	-1.00534	0.053	0.574	0.000111165
MAPK10	3.23846e-09	0.110841	0.079	0.004	0.000114709
REXO1L11P	3.23846e-09	0.0598603	0.079	0.004	0.000114709
PPP2R5C	3.405e-09	0.621046	0.842	0.754	0.000120609
F2R	3.42335e-09	0.704243	0.184	0.025	0.000121258
FTH1P8	3.54261e-09	-0.68017	0.079	0.64	0.000125483
MSR1	3.55189e-09	-0.959587	0.079	0.574	0.000125812
CORO1C	3.57459e-09	-0.811983	0.263	0.723	0.000126616
IL5RA	3.58951e-09	0.102445	0.079	0.004	0.000127144
ADAMTS5	3.65151e-09	0.00652743	0.079	0.004	0.00012934
GSTP1	3.73356e-09	-0.577973	0.447	0.868	0.000132246
PLXNB2	3.80472e-09	-0.842832	0.263	0.665	0.000134767
LTB	3.98063e-09	0.830718	0.395	0.108	0.000140998
HLA-DRB6	4.0584e-09	-0.58932	0.395	0.948	0.000143752
PPT1	4.32934e-09	-0.593469	0.526	0.793	0.00015335
BCL2A1	4.35814e-09	-0.860292	0.263	0.728	0.00015437
RPS25	4.37802e-09	0.355308	0.921	0.952	0.000155074
AC006129.2	4.43138e-09	0.678089	0.184	0.025	0.000156964
CRTAP	4.84132e-09	-0.831192	0.237	0.664	0.000171484
RIPK2	4.93023e-09	-0.712785	0.158	0.677	0.000174634
MAN2B1	4.9995e-09	-0.709645	0.342	0.832	0.000177087
EPHX2	5.06803e-09	0.508159	0.132	0.013	0.000179515
SLC31A2	5.08521e-09	-0.908786	0.263	0.653	0.000180123
OXNAD1	5.46614e-09	0.977395	0.447	0.153	0.000193616
RP11-1100L3.8	6.19038e-09	-0.888239	0.105	0.631	0.00021927
ZFP36L2	6.28835e-09	0.654105	0.842	0.638	0.00022274
ANPEP	6.32152e-09	-0.934842	0.132	0.606	0.000223915
ATP6V1F	6.57167e-09	-0.722977	0.237	0.773	0.000232775
REXO1L10P	6.88357e-09	0.0555847	0.158	0.018	0.000243823
KIF5A	7.00326e-09	0.235976	0.105	0.008	0.000248063
CSTB	7.28099e-09	-0.603637	0.447	0.849	0.0002579
NAGA	7.33013e-09	-0.747651	0.263	0.7	0.00025964
CALM1	7.42868e-09	0.336696	0.921	0.938	0.000263131
FTH1P7	7.67262e-09	-0.613175	0.237	0.828	0.000271772
MAP9	7.84612e-09	0.323727	0.105	0.008	0.000277918
ITGAM	8.46607e-09	-0.839859	0.237	0.658	0.000299877
MT-CO1	8.56878e-09	0.234358	1	1	0.000303515
HLA-DMB	9.47195e-09	-0.661492	0.474	0.779	0.000335506
EYS	1.03761e-08	0.223261	0.158	0.019	0.000367533
XXbac-BPG252P9.10	1.0581e-08	-0.925647	0	0.506	0.000374788
EEF1G	1.06216e-08	0.37799	0.974	0.95	0.000376227
LGALS1	1.16982e-08	-0.564546	0.526	0.871	0.000414363
SON	1.172e-08	0.390124	0.974	0.922	0.000415136
LILRB2	1.33452e-08	-0.634613	0.395	0.804	0.000472702
CST7	1.36493e-08	0.961417	0.474	0.175	0.000483472
ICAM1	1.42345e-08	-0.761432	0.263	0.724	0.000504202
MXD1	1.44359e-08	-0.711838	0.184	0.737	0.000511334
ASAH1	1.45167e-08	-0.66564	0.5	0.797	0.000514196
OCIAD2	1.4766e-08	0.970701	0.289	0.067	0.000523026
PFN1	1.48633e-08	0.256777	0.974	0.98	0.000526473
SH3BGRL3	1.53618e-08	0.250618	1	0.984	0.000544132
EIF1	1.58582e-08	0.301111	0.974	0.986	0.000561715
LAT2	1.59944e-08	-0.797701	0.237	0.669	0.000566538
RPS24	1.61817e-08	0.320252	0.947	0.966	0.000573172
HK3	1.63838e-08	-0.94999	0.158	0.596	0.000580332
SMG1	1.65238e-08	0.45979	0.921	0.896	0.000585289
GAPDH	1.729e-08	0.203832	0.921	0.986	0.000612429
CFL1	1.74039e-08	0.263561	0.947	0.986	0.000616463
RPL26	1.77522e-08	0.326741	0.895	0.951	0.000628802
GRINA	1.81036e-08	-0.572156	0.184	0.718	0.000641249
SGK1	1.82362e-08	-0.700526	0.263	0.723	0.000645944
RAP2B	1.86381e-08	-0.587995	0.289	0.771	0.00066018
FKBP2	1.9114e-08	-0.843704	0.026	0.545	0.000677037
CTC-575D19.1	2.00545e-08	0.385012	0.868	0.896	0.000710351
GPX1P1	2.01153e-08	-0.541527	0.079	0.617	0.000712503
RP11-231C14.4	2.01172e-08	0.589139	0.868	0.707	0.000712571
SLC7A7	2.07842e-08	-0.814128	0.211	0.631	0.000736199
FPR3	2.10873e-08	-0.869318	0.026	0.511	0.000746934
IGSF6	2.11568e-08	-0.774582	0.316	0.692	0.000749397
MTRNR2L12	2.15916e-08	0.231053	0.921	0.982	0.000764797
TRAV8-4	2.21441e-08	0.437886	0.079	0.005	0.000784366
AL358813.1	2.21441e-08	0.371672	0.079	0.005	0.000784366
MT-ATP6	2.25519e-08	0.227389	0.947	0.994	0.000798811
RPL31	2.27525e-08	0.375686	0.974	0.93	0.000805915
SPRY1	2.27981e-08	0.54698	0.184	0.027	0.00080753
RP1-257A7.5	2.2835e-08	-1.00557	0.026	0.53	0.000808838
AC004840.9	2.39207e-08	0.171785	0.079	0.005	0.000847295
RASA2-IT1	2.42923e-08	0.131485	0.079	0.005	0.000860457
NR4A3	2.4994e-08	-0.76097	0.079	0.581	0.000885312
KLRC2	2.50523e-08	0.213419	0.079	0.005	0.000887377
C21orf33	2.63543e-08	-0.750975	0.079	0.612	0.000933496
ANO9	2.67944e-08	0.490192	0.158	0.02	0.000949084
GPR110	2.74734e-08	0.0262003	0.079	0.005	0.000973134
MPEG1	2.80569e-08	-0.714996	0.605	0.754	0.000993805
C5AR1	2.91249e-08	-0.805226	0.237	0.656	0.00103163
ARPC2	2.91538e-08	0.296987	0.921	0.956	0.00103266
SEMA5A	3.01209e-08	0.0147093	0.079	0.005	0.00106691
OSCAR	3.07324e-08	-0.760108	0.026	0.515	0.00108857
ANXA5	3.09771e-08	-0.545741	0.605	0.927	0.00109724
TYMP	3.11351e-08	-0.604164	0.395	0.877	0.00110284
RHBDF2	3.18589e-08	-0.551513	0.184	0.697	0.00112848
MGEA5	3.2034e-08	0.771646	0.737	0.444	0.00113468
RORA	3.2196e-08	0.755908	0.263	0.056	0.00114041
SLC8A1	3.23714e-08	-0.676616	0.211	0.642	0.00114663
PELO	3.25226e-08	0.863302	0.395	0.124	0.00115198
FTH1P23	3.27255e-08	-0.576219	0.132	0.665	0.00115917
HLA-DRB5	3.28401e-08	-0.449906	0.711	0.959	0.00116323
RPL24	3.37742e-08	0.41933	0.895	0.876	0.00119631
LAIR1	3.68641e-08	-0.735602	0.184	0.661	0.00130576
EVL	3.79715e-08	0.844613	0.684	0.403	0.00134499
TMEM66	3.80663e-08	0.419975	0.895	0.873	0.00134835
ACSL1	3.81192e-08	-0.822001	0.289	0.659	0.00135022
PLXND1	3.85576e-08	-0.72202	0.079	0.591	0.00136575
WARS	3.94334e-08	-0.624137	0.447	0.866	0.00139677
S100A11	4.02312e-08	-0.39847	0.763	0.969	0.00142503
ZBTB20	4.18723e-08	0.879733	0.5	0.199	0.00148316
KCTD12	4.40892e-08	-0.667788	0.342	0.643	0.00156168
MANBA	4.42076e-08	-0.675957	0.132	0.618	0.00156588
IRF5	4.53583e-08	-0.784854	0.105	0.565	0.00160664
GNA15	4.56027e-08	-0.758206	0.079	0.563	0.00161529
IL4I1	4.65384e-08	-0.922533	0.079	0.539	0.00164844
ATP2A3	4.76276e-08	0.814313	0.368	0.112	0.00168702
ADAM9	4.89804e-08	-0.782294	0.053	0.514	0.00173494
FAM26F	4.96265e-08	-0.874444	0.158	0.595	0.00175782
MT-ND4	5.08031e-08	0.213802	1	0.999	0.0017995
LRRC25	5.09207e-08	-0.803545	0.289	0.664	0.00180366
C19orf10	5.16743e-08	-0.606095	0.237	0.702	0.00183036
CD151	5.17126e-08	-0.571509	0.053	0.553	0.00183171
CAPG	5.17988e-08	-0.646569	0.316	0.752	0.00183477
HLA-DQA2	5.2214e-08	-0.644074	0.184	0.691	0.00184947
FCGR1B	5.44739e-08	-0.811955	0.026	0.519	0.00192952
CTNNA1	5.45601e-08	-0.762977	0.184	0.64	0.00193257
FASLG	5.53273e-08	0.491762	0.132	0.015	0.00195975
TNFSF13B	5.58732e-08	-0.798666	0.237	0.665	0.00197908
COMT	5.62373e-08	-0.714255	0.211	0.639	0.00199198
AP1S2	5.68003e-08	-0.551546	0.632	0.781	0.00201192
GPNMB	5.86314e-08	-1.02798	0	0.473	0.00207678
LGALS3	6.05487e-08	-0.592267	0.421	0.826	0.0021447
CYFIP1	6.07917e-08	-0.693534	0.158	0.616	0.0021533
MYL12A	6.25371e-08	0.366549	0.921	0.911	0.00221513
GSTO1	6.43737e-08	-0.579886	0.316	0.791	0.00228018
SIRPA	6.48244e-08	-0.644824	0.237	0.65	0.00229614
TRGV10	6.69501e-08	0.451816	0.105	0.01	0.00237144
FCGR3A	6.74739e-08	-0.843242	0.211	0.67	0.00238999
ARAP1	6.77049e-08	-0.548609	0.289	0.772	0.00239818
RAB1A	6.83006e-08	-0.587848	0.316	0.746	0.00241928
SLAMF8	7.06667e-08	-0.839979	0.053	0.526	0.00250308
PTMA	7.13018e-08	0.238971	0.895	0.988	0.00252558
CD163	7.25481e-08	-0.872962	0.263	0.638	0.00256973
PSAP	7.48047e-08	-0.356238	0.921	0.977	0.00264966
FCGR1A	7.76629e-08	-0.85679	0.184	0.595	0.0027509
ATF3	7.86691e-08	-0.789898	0.132	0.625	0.00278654
TRAV21	7.88333e-08	0.416473	0.053	0.002	0.00279236
RP11-222K16.2	7.88333e-08	0.318125	0.053	0.002	0.00279236
CTD-2035E11.4	7.88333e-08	0.290123	0.053	0.002	0.00279236
CTB-4E7.1	7.88333e-08	0.217869	0.053	0.002	0.00279236
TNS4	7.88333e-08	0.191038	0.053	0.002	0.00279236
VWDE	7.88333e-08	0.158785	0.053	0.002	0.00279236
AC006024.4	7.88333e-08	0.102871	0.053	0.002	0.00279236
SIX5	7.88333e-08	0.0783809	0.053	0.002	0.00279236
AL033381.1	7.88333e-08	0.0679519	0.053	0.002	0.00279236
NR4A1	7.95927e-08	-0.662864	0.237	0.735	0.00281925
NCF2	8.03464e-08	-0.650327	0.579	0.754	0.00284595
AC006539.3	8.0505e-08	0.230452	0.053	0.002	0.00285157
CTD-2506J14.1	8.0505e-08	0.170108	0.053	0.002	0.00285157
RP11-379F4.7	8.0505e-08	0.092111	0.053	0.002	0.00285157
POU3F2	8.0505e-08	0.0415607	0.053	0.002	0.00285157
RP11-757G1.6	8.0505e-08	0.0193346	0.053	0.002	0.00285157
CXCR6	8.10421e-08	0.67344	0.211	0.038	0.00287059
RNASE6	8.12876e-08	-0.840423	0.237	0.611	0.00287929
RP11-51O6.1	8.15197e-08	0.500577	0.763	0.715	0.00288751
IFNA20P	8.2211e-08	0.237456	0.053	0.002	0.00291199
RP11-19P22.5	8.2211e-08	0.0472378	0.053	0.002	0.00291199
RP11-744K17.9	8.2211e-08	0.0221075	0.053	0.002	0.00291199
RP11-438B23.2	8.2211e-08	0.0162476	0.053	0.002	0.00291199
C1QA	8.35792e-08	-1.06588	0.026	0.485	0.00296046
TRBV6-6	8.39519e-08	0.250099	0.053	0.002	0.00297366
AL353997.3	8.39519e-08	0.152204	0.053	0.002	0.00297366
AL109767.1	8.39519e-08	0.125376	0.053	0.002	0.00297366
FAM84A	8.39519e-08	0.038455	0.053	0.002	0.00297366
RP11-760D2.11	8.39519e-08	0.0332761	0.053	0.002	0.00297366
LGSN	8.39519e-08	0.025872	0.053	0.002	0.00297366
RPL18AP3	8.4963e-08	0.360187	0.842	0.893	0.00300948
TRPM8	8.57286e-08	0.0617245	0.053	0.002	0.00303659
RP11-305P22.9	8.57286e-08	0.0456871	0.053	0.002	0.00303659
UGT1A1	8.57286e-08	0.038763	0.053	0.002	0.00303659
PITX2	8.57286e-08	0.0364185	0.053	0.002	0.00303659
NOVA1	8.57286e-08	0.030556	0.053	0.002	0.00303659
AC074091.13	8.57286e-08	0.0254864	0.053	0.002	0.00303659
TMEM98	8.57286e-08	0.021689	0.053	0.002	0.00303659
TSPYL6	8.57286e-08	0.0173314	0.053	0.002	0.00303659
ROBO2	8.57286e-08	0.0150306	0.053	0.002	0.00303659
RTL1	8.57286e-08	0.0123756	0.053	0.002	0.00303659
FAT4	8.57286e-08	0.00493732	0.053	0.002	0.00303659
C1orf141	8.75416e-08	0.0379207	0.053	0.002	0.00310081
AC012593.1	8.93917e-08	0.0622539	0.053	0.002	0.00316634
AC016831.6	8.93917e-08	0.0377137	0.053	0.002	0.00316634
PALMD	8.93917e-08	0.0142591	0.053	0.002	0.00316634
SYNPO2L	8.93917e-08	0.0137059	0.053	0.002	0.00316634
AC004453.8	9.03962e-08	0.714972	0.684	0.514	0.00320193
CXorf57	9.07752e-08	0.433535	0.158	0.022	0.00321535
SNORA67	9.21727e-08	-0.227818	0.158	0.652	0.00326485
ARL8B	9.30617e-08	-0.633668	0.316	0.74	0.00329634
CUX1	9.35369e-08	-0.602703	0.132	0.608	0.00331317
HSPB1	9.40129e-08	-0.714689	0.158	0.686	0.00333003
GLA	9.4098e-08	-0.831538	0.132	0.593	0.00333305
TSPAN5	9.91591e-08	0.160736	0.132	0.015	0.00351232
SIGLEC9	1.00345e-07	-0.764306	0.105	0.561	0.00355434
RPL7A	1.02621e-07	0.317765	0.895	0.946	0.00363494
NAMPTL	1.05174e-07	-0.590574	0.368	0.782	0.00372537
CTNND1	1.09144e-07	-0.634571	0.211	0.671	0.003866
TNFRSF25	1.10373e-07	0.813493	0.211	0.039	0.00390953
TIMP1	1.12616e-07	-0.632215	0.395	0.845	0.00398897
KIAA1598	1.15989e-07	-0.723196	0.026	0.494	0.00410846
MT-CYB	1.24124e-07	0.255108	1	0.989	0.00439659
TRAV13-1	1.2508e-07	0.453766	0.079	0.005	0.00443045
VN1R83P	1.2508e-07	0.253058	0.079	0.005	0.00443045
SLFN5	1.26182e-07	0.812379	0.579	0.267	0.00446949
TRBV6-1	1.26839e-07	0.477944	0.079	0.005	0.00449277
REXO1L1	1.28345e-07	0.158378	0.237	0.047	0.00454611
TIMM13	1.28903e-07	-0.857437	0.026	0.475	0.00456589
C15orf48	1.31109e-07	-0.941542	0.132	0.559	0.004644
CD300C	1.31432e-07	-0.853089	0.026	0.476	0.00465545
C1QC	1.3282e-07	-1.0339	0	0.456	0.00470462
TTYH3	1.34285e-07	-0.56916	0.105	0.605	0.00475651
RPS11	1.36227e-07	0.259127	0.868	0.971	0.0048253
VSIG4	1.37238e-07	-1.00275	0.053	0.491	0.00486111
RP11-571M6.8	1.37631e-07	0.61297	0.211	0.039	0.00487504
ACTN1	1.40699e-07	-0.680586	0.211	0.645	0.00498369
EMBP1	1.41386e-07	0.494932	0.237	0.049	0.00500805
BEX1	1.47844e-07	0.115816	0.079	0.005	0.00523677
CCDC88A	1.49636e-07	-0.678807	0.263	0.641	0.00530025
NECAP2	1.53838e-07	-0.667942	0.184	0.632	0.0054491
FABP5	1.59465e-07	-0.796737	0.105	0.569	0.0056484
RPS26P6	1.6438e-07	0.702315	0.632	0.386	0.00582252
IRS1	1.65193e-07	0.00820978	0.079	0.005	0.00585131
SGIP1	1.67496e-07	0.0285521	0.079	0.005	0.00593287
MARCO	1.69849e-07	-1.0127	0.026	0.47	0.00601623
GZMB	1.75805e-07	0.779148	0.211	0.04	0.00622717
FBLN7	1.8097e-07	0.454039	0.105	0.01	0.00641015
TRA2A	1.81237e-07	0.397527	0.895	0.9	0.00641958
TMBIM1	1.84574e-07	-0.586423	0.237	0.677	0.00653781
C20orf27	1.86521e-07	-0.677822	0.053	0.517	0.00660676
TTC39C	1.87255e-07	0.958662	0.579	0.318	0.00663275
SCIMP	1.87347e-07	-0.667094	0.237	0.623	0.00663602
PTGS1	1.94154e-07	-0.762717	0.026	0.467	0.00687713
FAM49A	1.96814e-07	-0.802013	0.184	0.578	0.00697135
TBC1D9B	1.99501e-07	-0.699196	0.158	0.597	0.00706652
STAG3L1	2.03678e-07	0.721661	0.553	0.271	0.00721447
AC104820.2	2.09641e-07	0.301447	0.105	0.01	0.00742571
P4HA1	2.14677e-07	-0.738349	0.132	0.58	0.00760409
EHD4	2.15908e-07	-0.70482	0.079	0.523	0.00764768
NPHP1	2.18609e-07	0.139593	0.105	0.01	0.00774334
WDFY4	2.19437e-07	-0.731033	0.079	0.514	0.00777269
FAU	2.25228e-07	0.290924	0.921	0.957	0.00797781
CD300A	2.2786e-07	-0.754059	0.184	0.618	0.00807102
C3AR1	2.28449e-07	-0.811434	0.211	0.599	0.00809188
NUP62	2.42085e-07	-0.655956	0.132	0.573	0.00857489
DDX21	2.57522e-07	-0.537458	0.211	0.666	0.00912169
GNS	2.57704e-07	-0.573961	0.447	0.764	0.00912812
RPS2	2.66164e-07	0.301532	0.921	0.939	0.0094278
HLA-DPB2	2.68071e-07	-0.582594	0.026	0.462	0.00949534
CHST12	2.77804e-07	0.851053	0.368	0.119	0.0098401
C16orf54	2.78391e-07	0.751375	0.711	0.46	0.00986088
PLIN3	2.79476e-07	-0.654947	0.132	0.595	0.00989933
C1QB	2.88842e-07	-1.06703	0.026	0.458	0.0102311
MYOF	2.91754e-07	-0.698028	0.079	0.512	0.0103342
RNF144B	2.92159e-07	-0.764414	0.263	0.612	0.0103486
SLC31A1	2.98963e-07	-0.770872	0.053	0.476	0.0105896
LAMTOR2	3.01969e-07	-0.746865	0.184	0.587	0.0106961
CTD-2192J16.15	3.03567e-07	0.414335	0.789	0.736	0.0107527
ITM2A	3.14485e-07	0.708361	0.237	0.051	0.0111394
C9orf72	3.27698e-07	-0.599226	0.579	0.778	0.0116074
EPB41L3	3.30377e-07	-0.684562	0.079	0.516	0.0117023
VAMP8	3.30991e-07	-0.583398	0.263	0.773	0.011724
SLC37A2	3.32563e-07	-0.779689	0	0.436	0.0117797
MPP1	3.3607e-07	-0.680671	0.263	0.635	0.0119039
HLA-L	3.36943e-07	0.324103	0.816	0.884	0.0119349
SIGLEC14	3.37249e-07	-0.680475	0.211	0.616	0.0119457
MRC1L1	3.43059e-07	-0.734081	0	0.435	0.0121515
CPM	3.43059e-07	-0.805724	0	0.435	0.0121515
AC159540.1	3.61557e-07	0.788596	0.342	0.104	0.0128067
RPS7	3.73537e-07	0.33325	0.816	0.929	0.013231
RHOB	3.746e-07	-0.634304	0.026	0.47	0.0132687
LAPTM4A	3.761e-07	-0.558415	0.395	0.786	0.0133218
XXbac-BPG181M17.5	3.77359e-07	-0.542975	0.053	0.508	0.0133664
SLC43A2	3.77719e-07	-0.577056	0.158	0.634	0.0133792
ALCAM	3.83515e-07	-0.700227	0.026	0.461	0.0135845
PIP4K2A	3.94242e-07	0.55992	0.816	0.754	0.0139645
CORO1A	3.97346e-07	0.348347	0.895	0.87	0.0140744
PZP	4.01063e-07	0.253552	0.132	0.017	0.0142061
CCR4	4.05115e-07	0.322792	0.105	0.011	0.0143496
MLLT3	4.07659e-07	0.667152	0.289	0.076	0.0144397
MS4A4A	4.07846e-07	-0.844632	0.053	0.481	0.0144463
LY86	4.18823e-07	-0.777374	0.211	0.58	0.0148351
DTHD1	4.2469e-07	0.450787	0.132	0.017	0.015043
LYN	4.25645e-07	-0.670871	0.316	0.647	0.0150768
ATF5	4.25969e-07	-0.672403	0	0.43	0.0150882
RNF135	4.28563e-07	-0.737593	0.026	0.457	0.0151801
ALOX5	4.32078e-07	-0.543446	0.395	0.814	0.0153046
MTND2P28	4.41785e-07	0.26346	0.921	0.917	0.0156484
NME1-NME2	4.57645e-07	-0.538091	0.237	0.779	0.0162102
ITGA2	4.65756e-07	0.127198	0.105	0.011	0.0164976
AUTS2	4.73743e-07	0.589733	0.211	0.043	0.0167804
AK2	4.8597e-07	-0.646254	0.132	0.582	0.0172136
LY9	4.87135e-07	0.731549	0.316	0.089	0.0172548
ADAMTSL4	5.04296e-07	-0.519656	0.053	0.514	0.0178627
FOS	5.12517e-07	0.304075	0.947	0.921	0.0181539
TLR2	5.14332e-07	-0.660376	0.368	0.704	0.0182182
GPR174	5.29042e-07	0.331708	0.132	0.017	0.0187392
CSMD2	5.29841e-07	0.0352608	0.105	0.011	0.0187675
TLK1P1	5.309e-07	0.0527314	0.079	0.006	0.018805
SNORD116-20	5.37704e-07	0.319893	0.079	0.006	0.019046
GPR171	5.44393e-07	0.672956	0.184	0.033	0.0192829
IFNG-AS1	5.44593e-07	0.249175	0.079	0.006	0.01929
SAMHD1	5.45656e-07	-0.5177	0.684	0.859	0.0193277
LRRN3	5.51566e-07	0.270849	0.079	0.006	0.019537
SERPINB6	5.57379e-07	-0.780946	0.132	0.527	0.0197429
NKG2-E	5.58625e-07	0.299307	0.079	0.006	0.0197871
EFHD2	5.71601e-07	-0.490956	0.132	0.593	0.0202467
LINC00892	5.73006e-07	0.305769	0.079	0.006	0.0202965
RPS3AP26	5.75748e-07	0.455442	0.763	0.687	0.0203936
PDE7A	5.77736e-07	0.794334	0.421	0.16	0.020464
MCOLN1	5.78485e-07	-0.791201	0	0.424	0.0204905
DENND2D	5.85096e-07	0.908021	0.526	0.253	0.0207247
CYB5R3	5.88775e-07	-0.589383	0.211	0.642	0.020855
KIAA1257	5.95249e-07	0.0497404	0.079	0.006	0.0210843
ACTG1	6.24992e-07	0.247721	0.974	0.968	0.0221379
LIME1	6.3631e-07	0.804131	0.263	0.067	0.0225387
EMB	6.3663e-07	0.784936	0.632	0.348	0.0225501
UBE2E2	6.41306e-07	-0.744214	0.053	0.48	0.0227157
EIF4EBP1	6.4609e-07	-0.793055	0.079	0.503	0.0228852
PREX2	6.58708e-07	0.012165	0.079	0.006	0.0233321
BRSK2	6.67085e-07	0.0733178	0.079	0.006	0.0236288
PRKCH	6.81564e-07	0.873762	0.5	0.236	0.0241417
RPL4	7.00103e-07	0.292752	0.895	0.966	0.0247983
RPL34	7.06981e-07	0.347266	0.921	0.943	0.025042
RP11-124N14.3	7.16151e-07	-0.435388	0.211	0.748	0.0253668
SF3B5	7.80826e-07	-0.656374	0.079	0.536	0.0276576
ATP1B3	7.82341e-07	-0.496794	0.421	0.815	0.0277113
HNMT	7.90848e-07	-0.780482	0.079	0.488	0.0280126
TNS1	8.0657e-07	-0.783068	0	0.416	0.0285695
CD28	8.07116e-07	0.697278	0.263	0.066	0.0285889
BCKDK	8.30023e-07	-0.722687	0.184	0.58	0.0294002
TNFAIP2	8.30631e-07	-0.693617	0.395	0.709	0.0294218
SET	8.31348e-07	0.334464	0.842	0.902	0.0294472
TRGV4	8.42881e-07	0.405161	0.158	0.025	0.0298557
LEF1	8.48816e-07	0.501973	0.105	0.012	0.0300659
FTH1P2	8.59073e-07	-0.515053	0.132	0.637	0.0304292
NEK6	8.70138e-07	-0.668254	0.132	0.544	0.0308212
ZMIZ1	8.82449e-07	-0.502359	0.184	0.631	0.0312572
CTSB	8.89149e-07	-0.434485	0.737	0.964	0.0314945
HLA-V	9.12658e-07	0.490353	0.395	0.143	0.0323272
TGM2	9.30133e-07	-0.791323	0.026	0.434	0.0329462
NRP1	9.36106e-07	-0.760724	0.026	0.434	0.0331578
CD86	9.38042e-07	-0.587163	0.474	0.716	0.0332264
IFITM2	9.39471e-07	0.360736	0.868	0.866	0.033277
GATA3	9.52776e-07	0.72243	0.289	0.082	0.0337483
ANKRD36C	1.01389e-06	0.696341	0.526	0.237	0.0359132
GNB1	1.01663e-06	-0.612104	0.184	0.587	0.0360101
FCGR2C	1.0208e-06	-0.658815	0.211	0.627	0.0361576
TMSB4XP4	1.02259e-06	0.282232	0.789	0.874	0.036221
LPCAT2	1.05247e-06	-0.690895	0.105	0.509	0.0372796
DMXL2	1.05513e-06	-0.735227	0.211	0.578	0.0373736
LIPA	1.08303e-06	-0.629775	0.211	0.626	0.0383619
BCAT1	1.08759e-06	-0.730621	0.105	0.508	0.0385236
FUCA2	1.09062e-06	-0.692419	0.079	0.494	0.0386309
STK17A	1.09458e-06	0.596868	0.342	0.104	0.038771
YWHAZP3	1.12007e-06	0.397675	0.763	0.826	0.0396741
AFF4	1.13012e-06	-0.59891	0.211	0.643	0.0400299
CMTM6	1.1317e-06	-0.508599	0.5	0.819	0.040086
UPP1	1.14488e-06	-0.622446	0.237	0.672	0.0405527
SEC61B	1.14633e-06	-0.59575	0.211	0.705	0.0406041
APOBEC3C	1.1506e-06	0.494663	0.895	0.796	0.0407552
LEPROTL1	1.15518e-06	0.752403	0.684	0.491	0.0409176
UBB	1.16555e-06	0.35604	0.947	0.879	0.0412851
SLC25A19	1.20527e-06	-0.783292	0.026	0.444	0.0426919
AC040977.1	1.21766e-06	-0.517206	0.237	0.708	0.0431308
RPL18	1.28365e-06	0.300327	0.895	0.932	0.0454681
RNA5SP477	1.28982e-06	0.336367	0.053	0.003	0.0456868
RP11-173A16.2	1.28982e-06	0.301024	0.053	0.003	0.0456868
RP11-747H7.3	1.28982e-06	0.261506	0.053	0.003	0.0456868
TRAV12-2	1.28982e-06	0.253455	0.053	0.003	0.0456868
TMEM200A	1.28982e-06	0.212065	0.053	0.003	0.0456868
TRIM29	1.28982e-06	0.190909	0.053	0.003	0.0456868
HMGA1P1	1.28982e-06	0.116624	0.053	0.003	0.0456868
BMS1P10	1.31245e-06	0.263504	0.053	0.003	0.0464883
TRBV5-5	1.31245e-06	0.26247	0.053	0.003	0.0464883
RP11-956A19.1	1.31245e-06	0.202027	0.053	0.003	0.0464883
RP11-429D19.1	1.31245e-06	0.201607	0.053	0.003	0.0464883
MAPK11	1.31245e-06	0.165469	0.053	0.003	0.0464883
TRAV36DV7	1.33546e-06	0.289436	0.053	0.003	0.0473034
RP11-286O18.1	1.33546e-06	0.209348	0.053	0.003	0.0473034
CTD-3020H12.4	1.33546e-06	0.172622	0.053	0.003	0.0473034
ARHGEF4	1.33546e-06	0.168299	0.053	0.003	0.0473034
SPATA31E3P	1.33546e-06	0.0526273	0.053	0.003	0.0473034
KDELR2	1.3509e-06	-0.514678	0.237	0.68	0.0478501
TMEM139	1.35886e-06	0.221087	0.053	0.003	0.0481323
AC009473.1	1.35886e-06	0.209156	0.053	0.003	0.0481323
VIT	1.35886e-06	0.135527	0.053	0.003	0.0481323
RP13-996F3.3	1.35886e-06	0.0845965	0.053	0.003	0.0481323
RP11-341A22.2	1.35886e-06	0.0427214	0.053	0.003	0.0481323
C15orf53	1.35886e-06	0.0310199	0.053	0.003	0.0481323
RP1	1.35886e-06	0.0061371	0.053	0.003	0.0481323
ANK3	1.36239e-06	0.410059	0.158	0.026	0.0482573
PLIN2	1.36357e-06	-0.720017	0.263	0.65	0.0482989
ARHGAP15	1.37653e-06	0.735944	0.632	0.42	0.0487581
FAM171A1	1.38266e-06	0.189563	0.053	0.003	0.0489751
PWAR6	1.38266e-06	0.0591153	0.053	0.003	0.0489751
SEC14L6	1.38266e-06	0.025851	0.053	0.003	0.0489751
ZNF423	1.38266e-06	0.0255192	0.053	0.003	0.0489751
ENPEP	1.38266e-06	0.0145368	0.053	0.003	0.0489751
TDRD15	1.38266e-06	0.0123079	0.053	0.003	0.0489751
RP4-583P15.14	1.3973e-06	0.734965	0.237	0.057	0.0494939
AC004538.3	1.40685e-06	0.148125	0.053	0.003	0.0498321
LINC00982	1.40685e-06	0.112097	0.053	0.003	0.0498321
GABRE	1.40685e-06	0.0488272	0.053	0.003	0.0498321
KCNK3	1.40685e-06	0.0079379	0.053	0.003	0.0498321
FTLP2	1.41733e-06	-0.451915	0	0.403	0.0502033
RPS10	1.41745e-06	0.331525	0.868	0.892	0.0502075
CLIC4	1.42905e-06	-0.682135	0.053	0.447	0.0506184
DSG3	1.43145e-06	0.00850263	0.053	0.003	0.0507034
SPHKAP	1.43145e-06	0.00501842	0.053	0.003	0.0507034
RASGEF1B	1.43279e-06	-0.529858	0.368	0.849	0.0507508
ENG	1.43808e-06	-0.627562	0.184	0.625	0.0509383
ADRA2A	1.4819e-06	0.0180478	0.053	0.003	0.0524904
RP11-640N11.2	1.4819e-06	0.00848079	0.053	0.003	0.0524904
AJAP1	1.4819e-06	0.00446551	0.053	0.003	0.0524904
NDUFB4	1.50516e-06	-0.607477	0.132	0.599	0.0533142
FKBP11	1.50728e-06	0.681811	0.316	0.096	0.0533892
RP11-347P5.1	1.51657e-06	0.57107	0.737	0.516	0.0537183
TMEM109	1.53309e-06	-0.59115	0.132	0.588	0.0543034
SYTL3	1.58387e-06	0.814053	0.421	0.165	0.0561022
LRRC59	1.58843e-06	-0.379053	0.079	0.521	0.0562637
SPP1	1.61268e-06	-1.06628	0.026	0.423	0.0571228
CEP170	1.66443e-06	-0.584117	0.132	0.581	0.0589558
RNF19A	1.68473e-06	0.684558	0.658	0.395	0.0596749
FTH1P3	1.6895e-06	-0.491587	0.026	0.447	0.0598437
GUSB	1.6992e-06	-0.539448	0.158	0.603	0.0601875
MTPN	1.70428e-06	-0.495096	0.184	0.593	0.0603672
NAMPT	1.70488e-06	-0.491068	0.5	0.891	0.0603885
RP11-347C12.1	1.72606e-06	0.533794	0.763	0.629	0.0611388
NCF1C	1.73176e-06	-0.641055	0.184	0.593	0.0613408
ARSB	1.75811e-06	-0.522578	0.053	0.491	0.0622739
PHACTR1	1.78099e-06	-0.757507	0.053	0.446	0.0630846
RPL30	1.78167e-06	0.331019	0.921	0.946	0.0631084
CXCL2	1.80425e-06	-0.982731	0.026	0.42	0.0639085
C1orf56	1.81388e-06	0.46543	0.842	0.728	0.0642496
ZFHX3	1.83247e-06	-0.406599	0.026	0.421	0.0649081
RBM39	1.834e-06	0.314037	0.895	0.957	0.0649619
TUBB4B	1.88637e-06	-0.593863	0.211	0.629	0.0668172
ST8SIA1	1.88852e-06	0.360481	0.105	0.012	0.0668932
RP11-750H9.5	1.89865e-06	-0.723886	0.053	0.446	0.067252
RNF13	1.91801e-06	-0.601212	0.263	0.65	0.067938
NBPF10	1.91938e-06	-0.413703	0.289	0.79	0.0679864
HLA-DQA1	1.92801e-06	-0.539994	0.421	0.777	0.0682921
HADHA	1.94851e-06	-0.514736	0.263	0.683	0.0690182
NLRP3	1.99286e-06	-0.73522	0.132	0.536	0.0705891
RP5-940J5.9	1.99671e-06	0.172194	0.921	0.984	0.0707255
C1orf213	2.00846e-06	0.0977438	0.079	0.007	0.0711416
SOD2	2.01849e-06	-0.506739	0.711	0.883	0.0714969
AMY1B	2.03198e-06	0.0506499	0.079	0.007	0.0719747
KIAA0930	2.06901e-06	-0.486463	0	0.394	0.0732862
HLA-DQB1-AS1	2.08665e-06	-0.513023	0.026	0.443	0.0739114
NCOR2	2.09632e-06	-0.456684	0.132	0.575	0.0742538
FAM84B	2.10344e-06	0.271565	0.105	0.012	0.074506
TSPAN4	2.13312e-06	-0.777693	0.026	0.415	0.0755573
YIF1B	2.13443e-06	-0.6895	0.132	0.53	0.0756038
RNF152	2.15361e-06	0.0152595	0.079	0.007	0.0762831
HNRNPA1	2.1952e-06	0.311325	1	0.943	0.0777563
DOK3	2.20088e-06	-0.744708	0.105	0.504	0.0779573
STAB1	2.20349e-06	-0.896433	0.237	0.549	0.0780499
BLVRB	2.21113e-06	-0.741645	0.211	0.551	0.0783204
DENND3	2.2162e-06	-0.665959	0.105	0.551	0.0784999
PYCARD	2.26611e-06	-0.481927	0.316	0.779	0.0802678
LMO7	2.33151e-06	0.618254	0.237	0.057	0.0825843
CD55	2.33323e-06	-0.508187	0.474	0.811	0.0826455
TNS3	2.36815e-06	-0.595095	0.132	0.544	0.0838823
C10orf54	2.43274e-06	-0.491631	0.5	0.811	0.0861702
CLEC5A	2.44597e-06	-0.805308	0.026	0.413	0.0866386
RELT	2.45306e-06	-0.604469	0.184	0.589	0.0868898
SERPING1	2.45685e-06	-0.787595	0.053	0.447	0.087024
IRAK3	2.47156e-06	-0.68458	0.105	0.488	0.0875451
PSME1	2.57471e-06	0.281794	0.921	0.94	0.091199
PDCD5	2.65071e-06	-0.751323	0.053	0.448	0.0938909
HSPA1A	2.658e-06	-0.697338	0.342	0.683	0.0941491
ATP6V0A1	2.74487e-06	-0.73534	0.105	0.48	0.097226
TNFAIP3	2.7461e-06	0.436489	0.816	0.778	0.0972697
RP11-386G11.10	2.82037e-06	-0.438909	0.447	0.855	0.0999003
FLOT1	2.83171e-06	-0.445679	0.342	0.783	0.100302
ANKRD36	2.95281e-06	0.759872	0.553	0.295	0.104591
PLAU	3.00251e-06	-0.787109	0	0.386	0.106352
RNH1	3.04108e-06	-0.444224	0.368	0.825	0.107718
KMT2E	3.04997e-06	0.441756	0.842	0.835	0.108033
PFDN2	3.06182e-06	-0.609501	0.079	0.507	0.108453
AKR1A1	3.06357e-06	-0.541368	0.289	0.654	0.108515
TMBIM4	3.12214e-06	-0.450942	0.395	0.786	0.110589
RPS28	3.13529e-06	0.263943	0.868	0.954	0.111055
GNAI2	3.20097e-06	-0.462046	0.263	0.729	0.113381
TNFSF13	3.2598e-06	-0.690446	0.421	0.613	0.115465
ATP6V0B	3.26607e-06	-0.460373	0.474	0.845	0.115687
PRDX5	3.27315e-06	-0.552187	0.263	0.685	0.115938
RP11-219B17.1	3.30072e-06	0.385727	0.105	0.013	0.116915
COX7B	3.30693e-06	-0.523863	0.237	0.648	0.117135
POU6F1	3.35804e-06	0.504694	0.105	0.013	0.118945
ADAM15	3.39491e-06	-0.722826	0.079	0.46	0.120251
CPVL	3.42695e-06	-0.541033	0.579	0.716	0.121386
FPR1	3.46688e-06	-0.671752	0.395	0.652	0.1228
KMT2A	3.46891e-06	0.738109	0.579	0.324	0.122872
CORO1B	3.48562e-06	-0.524634	0.184	0.596	0.123464
DRAM2	3.53185e-06	-0.679836	0.158	0.558	0.125102
ATP6V1B2	3.57458e-06	-0.458883	0.605	0.797	0.126615
RP11-677N16.1	3.59701e-06	0.210896	0.105	0.013	0.12741
TNFRSF14	3.62185e-06	-0.517696	0.263	0.707	0.128289
CIRBP	3.62604e-06	0.505717	0.737	0.748	0.128438
FKBP15	3.64063e-06	-0.49891	0.237	0.608	0.128955
TCF4	3.65346e-06	-0.598397	0.053	0.443	0.129409
LAX1	3.65925e-06	0.310991	0.105	0.013	0.129614
ETS2	3.66226e-06	-0.634396	0.289	0.638	0.129721
LRPAP1	3.73673e-06	-0.496942	0.263	0.699	0.132359
PDLIM7	3.77207e-06	-0.652172	0.079	0.493	0.13361
SLX1A	3.8034e-06	-0.561198	0.184	0.606	0.13472
MDH2	3.8089e-06	-0.522165	0.237	0.634	0.134915
SLCO2B1	3.81936e-06	-0.766263	0.026	0.405	0.135286
CTSW	3.83534e-06	0.738414	0.263	0.073	0.135851
AC011933.1	3.83926e-06	-0.507374	0.395	0.832	0.135991
NDUFAF3	3.87131e-06	-0.650321	0.105	0.515	0.137126
RXRA	3.90512e-06	-0.537913	0.053	0.446	0.138323
RIN3	3.90732e-06	-0.426826	0.211	0.664	0.138401
TMEM154	3.97999e-06	0.517916	0.447	0.165	0.140975
RPL13P12	4.00303e-06	0.250284	0.868	0.883	0.141791
PSMC2	4.06365e-06	-0.636452	0.132	0.501	0.143939
RAB13	4.09596e-06	-0.716449	0	0.378	0.145083
SMCO4	4.18063e-06	-0.703066	0.079	0.487	0.148082
MAFB	4.20216e-06	-0.715777	0.158	0.512	0.148845
IL2RG	4.20398e-06	0.576905	0.684	0.569	0.148909
COX17	4.25358e-06	-0.627933	0.053	0.459	0.150666
DENND5A	4.25676e-06	-0.643318	0.342	0.65	0.150779
RAB27A	4.25855e-06	0.743861	0.474	0.21	0.150842
DUSP1	4.31155e-06	0.248081	0.947	0.938	0.152719
DAZAP2	4.32904e-06	0.308033	0.895	0.929	0.153339
PMP22	4.45481e-06	-0.760619	0	0.376	0.157794
SLC11A1	4.46122e-06	-0.696256	0.368	0.665	0.158021
HM13	4.50343e-06	-0.397837	0.342	0.815	0.159516
PLEKHB2	4.51875e-06	-0.495279	0.289	0.702	0.160059
AVPI1	4.58097e-06	-0.748954	0	0.375	0.162263
PSMA4	4.61596e-06	-0.486967	0.395	0.686	0.163502
RPL6P27	4.61971e-06	0.362738	0.789	0.768	0.163635
RPL8	4.69503e-06	0.260866	0.895	0.969	0.166303
EEF1A1P6	4.74962e-06	0.323585	0.763	0.831	0.168236
ZNF80	4.74993e-06	0.428244	0.079	0.007	0.168247
ZNF683	4.80168e-06	0.364208	0.079	0.007	0.17008
RP11-471L13.3	4.85398e-06	0.343743	0.079	0.007	0.171933
RP11-434I12.2	4.85398e-06	0.335931	0.079	0.007	0.171933
THBD	4.92871e-06	-0.779171	0.105	0.473	0.17458
GNAS	4.95692e-06	0.418373	0.789	0.818	0.175579
MCTP1	4.95961e-06	-0.62192	0.211	0.577	0.175674
FABP5P7	4.98807e-06	-0.654724	0.026	0.404	0.176682
ZNF676	5.01415e-06	0.0962696	0.079	0.007	0.177606
CANX	5.01438e-06	-0.349417	0.526	0.826	0.177614
CXCL13	5.02513e-06	0.543344	0.132	0.02	0.177995
DBH	5.06866e-06	0.100934	0.079	0.007	0.179537
RP11-344P13.1	5.12373e-06	0.178252	0.079	0.007	0.181488
RPS23	5.13391e-06	0.285398	0.895	0.939	0.181848
UBE2L3	5.15659e-06	-0.489516	0.237	0.669	0.182652
RP11-108K14.4	5.17938e-06	0.0619832	0.079	0.007	0.183459
PRKCSH	5.19515e-06	-0.490106	0.158	0.609	0.184017
DRAM1	5.2001e-06	-0.688648	0.105	0.461	0.184193
ANTXRLP1	5.2356e-06	0.279869	0.079	0.007	0.18545
RP11-5L12.1	5.26478e-06	-0.706332	0	0.372	0.186484
STAG3L3	5.30144e-06	0.816094	0.553	0.318	0.187782
TREM1	5.43773e-06	-0.672222	0.211	0.622	0.19261
IDH1	5.51563e-06	-0.728924	0.079	0.434	0.195369
TRPM3	5.52561e-06	0.08982	0.079	0.007	0.195722
VAMP3	5.53984e-06	-0.596493	0.211	0.544	0.196227
ARHGEF10L	5.55537e-06	-0.658194	0.079	0.437	0.196777
RPS6KA5	5.59163e-06	0.700527	0.316	0.105	0.198061
RPL27	5.59878e-06	0.301264	0.842	0.914	0.198314
NANS	5.62488e-06	-0.575819	0.184	0.627	0.199239
SRGAP2B	5.6431e-06	-0.580986	0.158	0.583	0.199884
MFSD1	5.66271e-06	-0.401823	0.474	0.802	0.200579
ALDH3B1	5.79601e-06	-0.689898	0.079	0.434	0.2053
SCPEP1	5.80247e-06	-0.657139	0.289	0.596	0.205529
RPS13	5.80322e-06	0.276227	0.921	0.947	0.205556
HAVCR2	5.90508e-06	-0.508091	0.184	0.684	0.209164
BNIP3L	5.97965e-06	-0.554034	0.316	0.699	0.211805
TNFRSF1A	6.06452e-06	-0.515377	0.263	0.725	0.214811
AFMID	6.09132e-06	-0.499742	0.053	0.443	0.215761
IL17RA	6.12553e-06	-0.559076	0.158	0.517	0.216972
ZNF101	6.135e-06	0.84714	0.263	0.077	0.217308
ASPH	6.14508e-06	-0.67906	0.053	0.437	0.217665
TMTC1	6.28568e-06	0.0228836	0.079	0.007	0.222645
DOCK9	6.28726e-06	0.482468	0.105	0.014	0.222701
AP001007.1	6.38799e-06	-0.616929	0	0.367	0.226269
ANXA4	6.45484e-06	-0.600248	0.158	0.509	0.228637
SGTA	6.54714e-06	-0.497693	0.026	0.418	0.231906
PTPRE	6.5642e-06	-0.485532	0.474	0.788	0.23251
FGR	6.63425e-06	-0.538231	0.579	0.775	0.234992
RABGAP1L-IT1	6.7133e-06	0.219006	0.105	0.014	0.237792
CTD-2192J16.22	6.72662e-06	-0.512033	0.237	0.644	0.238264
PRKCD	6.74121e-06	-0.658911	0.184	0.517	0.23878
NAPA	6.75741e-06	-0.489262	0.289	0.804	0.239354
TTN	6.76805e-06	0.33024	0.5	0.215	0.239731
AC016739.2	6.78055e-06	0.458516	0.684	0.608	0.240174
PLTP	6.93651e-06	-0.786228	0	0.365	0.245698
ANKRD20A5P	6.93654e-06	0.261448	0.105	0.014	0.245699
TOM1	6.98669e-06	-0.432135	0.158	0.612	0.247476
HLA-F	7.05114e-06	0.326126	0.947	0.965	0.249759
ADAP2	7.13318e-06	-0.692322	0.132	0.48	0.252664
LILRP1	7.33134e-06	-0.33433	0.053	0.458	0.259683
PCNXL2	7.34941e-06	0.69807	0.368	0.139	0.260324
SLC15A3	7.49585e-06	-0.728693	0.026	0.407	0.265511
PDIA6	7.52959e-06	-0.537815	0.316	0.684	0.266706
PABPC4	7.56443e-06	-0.645489	0.026	0.413	0.26794
ATP6AP1	7.6451e-06	-0.446713	0.421	0.766	0.270797
CD40	7.66385e-06	-0.697733	0.158	0.502	0.271461
MAT2A	7.69582e-06	-0.492546	0.421	0.762	0.272594
MKL1	8.15943e-06	-0.514534	0.211	0.608	0.289015
MEF2A	8.23725e-06	-0.50243	0.184	0.56	0.291772
DPYSL2	8.27415e-06	-0.433152	0.395	0.745	0.293079
HLA-DRB1	8.27885e-06	-0.292879	0.947	0.969	0.293245
HLA-J	8.29126e-06	0.303879	0.789	0.871	0.293685
DAB2	8.35855e-06	-0.687104	0.053	0.416	0.296068
FGD4	8.72391e-06	-0.606716	0.105	0.47	0.309009
RP11-166O4.1	8.72702e-06	0.493692	0.263	0.077	0.30912
CAPNS1	8.82675e-06	-0.632364	0.105	0.503	0.312652
LIMS1	9.04286e-06	-0.535725	0.342	0.703	0.320307
SLX1B	9.18561e-06	-0.485315	0.105	0.536	0.325363
ATP6V1A	9.20796e-06	-0.590172	0.211	0.57	0.326155
PIK3IP1	9.41173e-06	0.792937	0.474	0.227	0.333373
N4BP2L2	9.42126e-06	0.461909	0.816	0.673	0.333711
PIM2	9.55091e-06	0.736016	0.632	0.403	0.338303
PIGS	9.56963e-06	-0.679558	0.053	0.413	0.338966
RP11-18H21.1	9.59759e-06	0.338882	0.053	0.003	0.339956
RP11-564D11.3	9.59759e-06	0.315648	0.053	0.003	0.339956
RP11-346E8.1	9.59759e-06	0.270422	0.053	0.003	0.339956
PTGDR	9.59759e-06	0.267975	0.053	0.003	0.339956
RP11-1E4.1	9.59759e-06	0.214081	0.053	0.003	0.339956
RPL27A	9.61574e-06	0.303385	0.895	0.936	0.340599
LGMN	9.62372e-06	-0.7837	0.079	0.435	0.340882
TRDC	9.74096e-06	0.314021	0.053	0.003	0.345035
RP11-758P17.3	9.74096e-06	0.268301	0.053	0.003	0.345035
CDHR1	9.74096e-06	0.101025	0.053	0.003	0.345035
BHMT2	9.74096e-06	0.0991015	0.053	0.003	0.345035
SMS	9.76682e-06	-0.599369	0.105	0.492	0.34595
TIMP2	9.83706e-06	-0.556789	0.026	0.381	0.348438
TRAV4	9.88638e-06	0.243325	0.053	0.003	0.350186
RP11-549L6.2	9.88638e-06	0.228431	0.053	0.003	0.350186
BMS1P14	9.88638e-06	0.177592	0.053	0.003	0.350186
CACNA1I	9.88638e-06	0.158372	0.053	0.003	0.350186
RP4-803J11.2	9.88638e-06	0.117272	0.053	0.003	0.350186
FBXL16	1.00339e-05	0.11003	0.053	0.003	0.35541
CYSTM1	1.00526e-05	-0.673879	0.105	0.481	0.356073
TBX3	1.01835e-05	0.219009	0.053	0.003	0.360709
WNT1	1.01835e-05	0.172691	0.053	0.003	0.360709
TMEFF2	1.01835e-05	0.05612	0.053	0.003	0.360709
CTD-2311B13.5	1.01835e-05	0.0150577	0.053	0.003	0.360709
ART4	1.01835e-05	0.0128671	0.053	0.003	0.360709
RAB34	1.02071e-05	-0.607401	0.053	0.445	0.361545
USP2-AS1	1.03352e-05	0.171076	0.053	0.003	0.366083
GRHL2	1.03352e-05	0.0566448	0.053	0.003	0.366083
ADAMTS7	1.03352e-05	0.0181908	0.053	0.003	0.366083
HMOX1	1.03786e-05	-0.688952	0.132	0.494	0.367621
TMED9	1.04544e-05	-0.539526	0.211	0.59	0.370306
AE000661.37	1.04891e-05	0.134872	0.053	0.003	0.371534
HOOK1	1.04891e-05	0.132262	0.053	0.003	0.371534
MIR133A1	1.04891e-05	0.0480887	0.053	0.003	0.371534
EYA1	1.04891e-05	0.0352421	0.053	0.003	0.371534
AC011718.2	1.04891e-05	0.0146503	0.053	0.003	0.371534
PCYT1B	1.04891e-05	0.0106494	0.053	0.003	0.371534
B3GALT5	1.04891e-05	0.00420787	0.053	0.003	0.371534
HECW1	1.08034e-05	0.0183995	0.053	0.003	0.382668
AMY1A	1.08034e-05	0.0181188	0.053	0.003	0.382668
RP11-211N8.7	1.08034e-05	0.0139353	0.053	0.003	0.382668
TEX15	1.08034e-05	0.000570327	0.053	0.003	0.382668
UQCRH	1.08441e-05	-0.468518	0.289	0.68	0.384107
FN1	1.08909e-05	-0.797718	0.026	0.382	0.385768
FAM227A	1.0964e-05	0.00604505	0.053	0.003	0.388354
APOC1	1.10017e-05	-0.856374	0	0.354	0.389691
NTRK2	1.11268e-05	0.0096364	0.053	0.003	0.394121
DMWD	1.11989e-05	0.326843	0.105	0.014	0.396675
DOCK5	1.12279e-05	-0.437116	0.421	0.76	0.397704
PDXK	1.12468e-05	-0.598734	0.053	0.415	0.398372
FTH1P12	1.12691e-05	-0.366331	0.105	0.536	0.399163
ZFYVE28	1.12783e-05	0.448803	0.184	0.04	0.399488
FUOM	1.1301e-05	-0.734925	0	0.353	0.400292
ARHGAP18	1.14674e-05	-0.493892	0.211	0.592	0.406186
RUNX1	1.15631e-05	-0.404899	0.158	0.552	0.409576
TMEM120B	1.17749e-05	0.686911	0.447	0.212	0.41708
RP13-297E16.4	1.18299e-05	0.34521	0.105	0.014	0.419028
NCOR1	1.18647e-05	0.527408	0.763	0.745	0.420258
RN7SL749P	1.19171e-05	0.380048	0.079	0.008	0.422116
FOXP3	1.19171e-05	0.337111	0.079	0.008	0.422116
LYZ	1.19764e-05	-0.285621	0.921	0.952	0.424217
RP4-704D21.2	1.21592e-05	0.201148	0.079	0.008	0.430692
ATP8B2	1.22056e-05	0.260182	0.105	0.014	0.432336
CYBA	1.22084e-05	-0.468137	0.289	0.753	0.432432
UBA52	1.2268e-05	0.267243	0.947	0.965	0.434544
YWHAZP5	1.22769e-05	0.348054	0.737	0.764	0.434859
NPM1P39	1.23508e-05	0.497057	0.447	0.229	0.437477
ATOX1	1.26328e-05	-0.592671	0.105	0.512	0.447467
SETP5	1.26576e-05	0.302924	0.079	0.008	0.448345
TMEM9B	1.27063e-05	-0.539962	0.105	0.517	0.450071
CCDC64	1.28363e-05	0.377193	0.132	0.022	0.454674
KLF10	1.29934e-05	-0.640378	0.237	0.566	0.460241
BCDIN3D-AS1	1.31755e-05	0.213736	0.079	0.008	0.466688
AAED1	1.32949e-05	-0.436877	0.105	0.497	0.470919
MRPL18	1.33527e-05	-0.61429	0.105	0.478	0.472966
PCBD1	1.34041e-05	-0.537962	0.053	0.422	0.474788
AF131217.1	1.34419e-05	0.105931	0.079	0.008	0.476126
AC008746.12	1.36842e-05	0.584745	0.132	0.022	0.484707
ARHGAP17	1.38687e-05	-0.501844	0.184	0.542	0.491242
DDX17	1.42813e-05	0.399801	0.921	0.866	0.505859
MRC1	1.43682e-05	-0.513448	0	0.347	0.508935
ABCD2	1.43724e-05	0.168359	0.105	0.014	0.509086
GVINP1	1.47659e-05	0.530075	0.289	0.092	0.523021
PLCB2	1.4927e-05	-0.458298	0.211	0.656	0.52873
TPI1P1	1.49365e-05	-0.309395	0.211	0.678	0.529065
DUSP3	1.50091e-05	-0.593693	0.184	0.514	0.531636
PLEKHO2	1.5204e-05	-0.467443	0.211	0.606	0.538542
PSMB6	1.53378e-05	-0.422433	0.316	0.705	0.543279
KDELR1	1.53574e-05	-0.441414	0.184	0.578	0.543973
EML4	1.56266e-05	0.478857	0.789	0.754	0.55351
RALB	1.5767e-05	-0.552793	0.105	0.476	0.558485
DNPH1	1.57883e-05	-0.661585	0.053	0.434	0.559237
RREB1	1.608e-05	-0.306948	0.263	0.692	0.569569
EIF4E	1.60971e-05	-0.505885	0.184	0.582	0.570175
CLSTN3	1.62555e-05	0.696021	0.237	0.068	0.575786
NDUFB9	1.62939e-05	-0.48592	0.184	0.578	0.577146
ZNHIT1	1.63166e-05	-0.53247	0.211	0.571	0.577951
NAGK	1.63185e-05	-0.539443	0.421	0.69	0.578019
UCP2	1.67464e-05	-0.388445	0.447	0.849	0.593174
HSPA1B	1.71237e-05	-0.628651	0.211	0.6	0.606537
TMEM52B	1.72878e-05	-0.614598	0	0.342	0.612352
CCT5	1.77849e-05	-0.463847	0.342	0.638	0.629959
MIR623	1.78433e-05	0.276488	0.026	0.001	0.632029
TRAV22	1.78433e-05	0.245555	0.026	0.001	0.632029
RNU5A-6P	1.78433e-05	0.221075	0.026	0.001	0.632029
RNU6-82P	1.78433e-05	0.212701	0.026	0.001	0.632029
RNA5SP479	1.78433e-05	0.205478	0.026	0.001	0.632029
AC079781.7	1.78433e-05	0.20364	0.026	0.001	0.632029
SLC17A3	1.78433e-05	0.202077	0.026	0.001	0.632029
CSF2	1.78433e-05	0.194047	0.026	0.001	0.632029
KB-173C10.1	1.78433e-05	0.192572	0.026	0.001	0.632029
RP11-429H9.4	1.78433e-05	0.180037	0.026	0.001	0.632029
PFN1P10	1.78433e-05	0.174838	0.026	0.001	0.632029
OR10A5	1.78433e-05	0.172561	0.026	0.001	0.632029
RP11-466F5.6	1.78433e-05	0.171977	0.026	0.001	0.632029
KRT8P34	1.78433e-05	0.170984	0.026	0.001	0.632029
RP11-29H23.4	1.78433e-05	0.168423	0.026	0.001	0.632029
CTC-379B2.4	1.78433e-05	0.164847	0.026	0.001	0.632029
RN7SL589P	1.78433e-05	0.162161	0.026	0.001	0.632029
CTD-2207L17.1	1.78433e-05	0.161283	0.026	0.001	0.632029
IGHV3-16	1.78433e-05	0.156401	0.026	0.001	0.632029
RN7SL209P	1.78433e-05	0.154048	0.026	0.001	0.632029
RN7SKP110	1.78433e-05	0.152359	0.026	0.001	0.632029
CD177	1.78433e-05	0.151095	0.026	0.001	0.632029
RNU6-516P	1.78433e-05	0.143074	0.026	0.001	0.632029
RP4-717I23.2	1.78433e-05	0.140149	0.026	0.001	0.632029
RP11-310E22.4	1.78433e-05	0.13946	0.026	0.001	0.632029
MCF2L-AS1	1.78433e-05	0.137307	0.026	0.001	0.632029
HPCAL4	1.78433e-05	0.135165	0.026	0.001	0.632029
RP11-327I22.4	1.78433e-05	0.132047	0.026	0.001	0.632029
CTB-88F18.3	1.78433e-05	0.130698	0.026	0.001	0.632029
RP11-138I18.2	1.78433e-05	0.127506	0.026	0.001	0.632029
RP11-57H12.5	1.78433e-05	0.124741	0.026	0.001	0.632029
ADAM20P1	1.78433e-05	0.121535	0.026	0.001	0.632029
CHRNG	1.78433e-05	0.119354	0.026	0.001	0.632029
CTD-2012K14.7	1.78433e-05	0.117109	0.026	0.001	0.632029
RP11-161H23.8	1.78433e-05	0.116525	0.026	0.001	0.632029
RP11-54O7.11	1.78433e-05	0.110505	0.026	0.001	0.632029
RP11-52B19.10	1.78433e-05	0.109224	0.026	0.001	0.632029
AC015849.2	1.78433e-05	0.10889	0.026	0.001	0.632029
SPRR1A	1.78433e-05	0.108705	0.026	0.001	0.632029
CTD-2501E16.1	1.78433e-05	0.107849	0.026	0.001	0.632029
RP11-284F21.8	1.78433e-05	0.103015	0.026	0.001	0.632029
RP11-849N15.4	1.78433e-05	0.102208	0.026	0.001	0.632029
RP11-103G8.1	1.78433e-05	0.100444	0.026	0.001	0.632029
KRT13	1.78433e-05	0.0990699	0.026	0.001	0.632029
RP11-51J9.6	1.78433e-05	0.099017	0.026	0.001	0.632029
GS1-293C5.1	1.78433e-05	0.0947959	0.026	0.001	0.632029
CRCT1	1.78433e-05	0.0935065	0.026	0.001	0.632029
CALML5	1.78433e-05	0.0902932	0.026	0.001	0.632029
SPRR1B	1.78433e-05	0.0898702	0.026	0.001	0.632029
RP11-119F7.5	1.78433e-05	0.0894062	0.026	0.001	0.632029
SPSB4	1.78433e-05	0.0891649	0.026	0.001	0.632029
KCNQ5-IT1	1.78433e-05	0.0867024	0.026	0.001	0.632029
UBBP3	1.78433e-05	0.0858782	0.026	0.001	0.632029
STMN4	1.78433e-05	0.0846437	0.026	0.001	0.632029
HNRNPDP2	1.78433e-05	0.0795506	0.026	0.001	0.632029
TRBV23-1	1.78433e-05	0.0772406	0.026	0.001	0.632029
LDB3	1.78433e-05	0.075088	0.026	0.001	0.632029
RP11-7O20.4	1.78433e-05	0.0747633	0.026	0.001	0.632029
C11orf88	1.78433e-05	0.0729681	0.026	0.001	0.632029
IGHV1-8	1.78433e-05	0.0706119	0.026	0.001	0.632029
PLCXD2-AS1	1.78433e-05	0.0659171	0.026	0.001	0.632029
RP11-297M9.2	1.78433e-05	0.0597067	0.026	0.001	0.632029
RP5-1092A11.5	1.78433e-05	0.0557101	0.026	0.001	0.632029
RP11-434O22.2	1.78433e-05	0.0541605	0.026	0.001	0.632029
RP11-481A20.10	1.78433e-05	0.0527627	0.026	0.001	0.632029
CTD-2293H3.2	1.78433e-05	0.0509729	0.026	0.001	0.632029
RP3-522J7.6	1.78433e-05	0.0502312	0.026	0.001	0.632029
KB-288A10.17	1.78433e-05	0.050207	0.026	0.001	0.632029
DIO3OS	1.78433e-05	0.0501762	0.026	0.001	0.632029
RP11-597K23.2	1.78433e-05	0.0481595	0.026	0.001	0.632029
SLC1A1	1.78433e-05	0.0478502	0.026	0.001	0.632029
RP11-659P15.1	1.78433e-05	0.0471248	0.026	0.001	0.632029
KRT18P52	1.78433e-05	0.0452703	0.026	0.001	0.632029
RP11-214L19.1	1.78433e-05	0.0431021	0.026	0.001	0.632029
RPL21P13	1.78433e-05	0.0423289	0.026	0.001	0.632029
KLHL4	1.78433e-05	0.0416375	0.026	0.001	0.632029
RP11-234K24.3	1.78433e-05	0.0399986	0.026	0.001	0.632029
NR5A1	1.78433e-05	0.0387525	0.026	0.001	0.632029
DPY19L1P2	1.78433e-05	0.0380019	0.026	0.001	0.632029
RP11-87C12.5	1.78433e-05	0.0375966	0.026	0.001	0.632029
RP11-329N22.1	1.78433e-05	0.0375144	0.026	0.001	0.632029
RP11-850F7.7	1.78433e-05	0.037507	0.026	0.001	0.632029
SFN	1.78433e-05	0.0367574	0.026	0.001	0.632029
RP4-784A16.4	1.78433e-05	0.0362587	0.026	0.001	0.632029
PRKRIRP5	1.78433e-05	0.0345668	0.026	0.001	0.632029
PRKRIRP9	1.78433e-05	0.0336527	0.026	0.001	0.632029
CELF5	1.78433e-05	0.0313184	0.026	0.001	0.632029
RP11-495K9.3	1.78433e-05	0.0310646	0.026	0.001	0.632029
RPS3AP35	1.78433e-05	0.0306629	0.026	0.001	0.632029
PAX9	1.78433e-05	0.0299563	0.026	0.001	0.632029
DSG1	1.78433e-05	0.0286277	0.026	0.001	0.632029
LINC00347	1.78433e-05	0.0280953	0.026	0.001	0.632029
LMTK3	1.78433e-05	0.0279672	0.026	0.001	0.632029
RP11-572M11.1	1.78433e-05	0.0276405	0.026	0.001	0.632029
MYO5BP2	1.78433e-05	0.027461	0.026	0.001	0.632029
MIR3150B	1.78433e-05	0.0270594	0.026	0.001	0.632029
GRAMD4P2	1.78433e-05	0.0267008	0.026	0.001	0.632029
OR52I2	1.78433e-05	0.0259993	0.026	0.001	0.632029
DUX4L17	1.78433e-05	0.0251889	0.026	0.001	0.632029
RP11-397J20.1	1.78433e-05	0.0250274	0.026	0.001	0.632029
METTL15P3	1.78433e-05	0.0245712	0.026	0.001	0.632029
KRT8P37	1.78433e-05	0.0230553	0.026	0.001	0.632029
UGT2A3	1.78433e-05	0.0227689	0.026	0.001	0.632029
RP11-111J6.2	1.78433e-05	0.022685	0.026	0.001	0.632029
GPR17	1.78433e-05	0.020213	0.026	0.001	0.632029
TBX22	1.78433e-05	0.0196306	0.026	0.001	0.632029
MRGPRE	1.78433e-05	0.0189736	0.026	0.001	0.632029
CTD-2265D6.2	1.78433e-05	0.01856	0.026	0.001	0.632029
AKR1D1	1.78433e-05	0.0160086	0.026	0.001	0.632029
CTD-2516K3.3	1.78433e-05	0.0158776	0.026	0.001	0.632029
CTXN2	1.78433e-05	0.0148524	0.026	0.001	0.632029
RP11-447M4.1	1.78433e-05	0.0140685	0.026	0.001	0.632029
SLC15A1	1.78433e-05	0.0137999	0.026	0.001	0.632029
LMOD1	1.78433e-05	0.0134854	0.026	0.001	0.632029
SMPD4P1	1.78433e-05	0.0132172	0.026	0.001	0.632029
CYP27C1	1.78433e-05	0.0119169	0.026	0.001	0.632029
TMEM35	1.78433e-05	0.0112801	0.026	0.001	0.632029
AC004158.3	1.78433e-05	0.0108745	0.026	0.001	0.632029
RP5-934G17.6	1.78433e-05	0.0107136	0.026	0.001	0.632029
NLRP13	1.78433e-05	0.00932781	0.026	0.001	0.632029
AC006262.6	1.78433e-05	0.00913711	0.026	0.001	0.632029
XIRP1	1.78433e-05	0.00912804	0.026	0.001	0.632029
RP11-261N11.8	1.78433e-05	0.00893603	0.026	0.001	0.632029
AC026904.1	1.78433e-05	0.00848175	0.026	0.001	0.632029
KLHDC7A	1.78433e-05	0.00722624	0.026	0.001	0.632029
PAK7	1.78433e-05	0.00668943	0.026	0.001	0.632029
FRMD1	1.78433e-05	0.00636886	0.026	0.001	0.632029
PCDHA11	1.78433e-05	0.00594274	0.026	0.001	0.632029
LAPTM5	1.79714e-05	0.195307	1	0.987	0.636565
FTH1P20	1.80643e-05	-0.390204	0.211	0.665	0.639854
AC090602.2	1.81079e-05	0.345761	0.105	0.015	0.641401
PLSCR1	1.81132e-05	-0.380774	0.447	0.813	0.641588
PDCD1	1.82112e-05	0.705297	0.237	0.068	0.64506
PSMB7	1.82411e-05	-0.473304	0.263	0.649	0.646116
RB1	1.82498e-05	-0.428776	0.184	0.578	0.646428
SNX10	1.82521e-05	-0.545694	0.289	0.567	0.646508
RNA5SP363	1.833e-05	0.188642	0.026	0.001	0.649267
MC2R	1.833e-05	0.167542	0.026	0.001	0.649267
TRBV29-1	1.833e-05	0.161733	0.026	0.001	0.649267
RP11-62C3.6	1.833e-05	0.0853157	0.026	0.001	0.649267
RP6-74O6.3	1.833e-05	0.0796693	0.026	0.001	0.649267
AP000563.2	1.833e-05	0.0707693	0.026	0.001	0.649267
TRBV25-1	1.833e-05	0.0587036	0.026	0.001	0.649267
AC141928.1	1.833e-05	0.0526324	0.026	0.001	0.649267
BDKRB1	1.833e-05	0.0496855	0.026	0.001	0.649267
RP11-488I20.9	1.833e-05	0.0479535	0.026	0.001	0.649267
AP000322.53	1.833e-05	0.047136	0.026	0.001	0.649267
RP11-33O4.1	1.833e-05	0.0436363	0.026	0.001	0.649267
AC092431.3	1.833e-05	0.043591	0.026	0.001	0.649267
TRIM72	1.833e-05	0.043536	0.026	0.001	0.649267
RP11-874G11.1	1.833e-05	0.0418028	0.026	0.001	0.649267
UBE2V2P2	1.833e-05	0.0413029	0.026	0.001	0.649267
SLC22A25	1.833e-05	0.0383993	0.026	0.001	0.649267
RP11-2F9.4	1.833e-05	0.037735	0.026	0.001	0.649267
C2orf50	1.833e-05	0.0373613	0.026	0.001	0.649267
SLC7A10	1.833e-05	0.0339788	0.026	0.001	0.649267
RP11-355N15.1	1.833e-05	0.0338178	0.026	0.001	0.649267
KRTAP16-1	1.833e-05	0.0334284	0.026	0.001	0.649267
RP1-45N11.1	1.833e-05	0.0311428	0.026	0.001	0.649267
CLSTN2-AS1	1.833e-05	0.0309899	0.026	0.001	0.649267
LRCOL1	1.833e-05	0.0308822	0.026	0.001	0.649267
GOLGA8UP	1.833e-05	0.0298037	0.026	0.001	0.649267
RP11-381P6.1	1.833e-05	0.0297346	0.026	0.001	0.649267
RP11-744J10.3	1.833e-05	0.0284131	0.026	0.001	0.649267
RP11-588H23.3	1.833e-05	0.0277372	0.026	0.001	0.649267
LINC01029	1.833e-05	0.0273425	0.026	0.001	0.649267
GPR25	1.833e-05	0.0272575	0.026	0.001	0.649267
RP11-64D24.4	1.833e-05	0.025808	0.026	0.001	0.649267
MTND4P20	1.833e-05	0.0253142	0.026	0.001	0.649267
CELF3	1.833e-05	0.0250372	0.026	0.001	0.649267
RN7SL545P	1.833e-05	0.0244951	0.026	0.001	0.649267
RN7SL238P	1.833e-05	0.0244951	0.026	0.001	0.649267
RN7SL829P	1.833e-05	0.0244951	0.026	0.001	0.649267
DRC1	1.833e-05	0.0235262	0.026	0.001	0.649267
LDHAL6CP	1.833e-05	0.021119	0.026	0.001	0.649267
ZNF299P	1.833e-05	0.0209154	0.026	0.001	0.649267
GCNT1P1	1.833e-05	0.0196135	0.026	0.001	0.649267
CPLX4	1.833e-05	0.0195841	0.026	0.001	0.649267
PHEX-AS1	1.833e-05	0.0194239	0.026	0.001	0.649267
LRP1B	1.833e-05	0.0185127	0.026	0.001	0.649267
OR10H2	1.833e-05	0.0183999	0.026	0.001	0.649267
BEND7	1.833e-05	0.018285	0.026	0.001	0.649267
CTB-178M22.1	1.833e-05	0.0179676	0.026	0.001	0.649267
PCAT4	1.833e-05	0.0172695	0.026	0.001	0.649267
ADAMTS8	1.833e-05	0.0171298	0.026	0.001	0.649267
KIR2DP1	1.833e-05	0.0170335	0.026	0.001	0.649267
SERPINB7	1.833e-05	0.0169168	0.026	0.001	0.649267
LINC00675	1.833e-05	0.0167818	0.026	0.001	0.649267
RP11-909B2.1	1.833e-05	0.0167737	0.026	0.001	0.649267
CT64	1.833e-05	0.0165362	0.026	0.001	0.649267
NPAP1P3	1.833e-05	0.0163109	0.026	0.001	0.649267
RP11-65L3.1	1.833e-05	0.0163027	0.026	0.001	0.649267
RSPH1	1.833e-05	0.0158881	0.026	0.001	0.649267
PKP4P1	1.833e-05	0.0158212	0.026	0.001	0.649267
RP11-712B9.4	1.833e-05	0.0155093	0.026	0.001	0.649267
RP11-598F7.1	1.833e-05	0.015322	0.026	0.001	0.649267
RP11-586K12.4	1.833e-05	0.0152253	0.026	0.001	0.649267
RP11-19N8.7	1.833e-05	0.0152253	0.026	0.001	0.649267
CPZ	1.833e-05	0.0145315	0.026	0.001	0.649267
P2RX3	1.833e-05	0.014324	0.026	0.001	0.649267
MTND5P23	1.833e-05	0.0143068	0.026	0.001	0.649267
CCKAR	1.833e-05	0.0141901	0.026	0.001	0.649267
RP11-597A11.1	1.833e-05	0.0140614	0.026	0.001	0.649267
RP11-76E12.1	1.833e-05	0.013886	0.026	0.001	0.649267
LINC00052	1.833e-05	0.0132486	0.026	0.001	0.649267
RBBP8P1	1.833e-05	0.0128723	0.026	0.001	0.649267
CYS1	1.833e-05	0.0124727	0.026	0.001	0.649267
WASIR1	1.833e-05	0.0120723	0.026	0.001	0.649267
RP1-228P16.4	1.833e-05	0.0120487	0.026	0.001	0.649267
CRP	1.833e-05	0.0120326	0.026	0.001	0.649267
RP11-680F20.11	1.833e-05	0.0118654	0.026	0.001	0.649267
LINC00942	1.833e-05	0.0114565	0.026	0.001	0.649267
RP3-428A13.1	1.833e-05	0.0110267	0.026	0.001	0.649267
RBMXL3	1.833e-05	0.0107076	0.026	0.001	0.649267
RP11-162G10.1	1.833e-05	0.0106974	0.026	0.001	0.649267
ABCG4	1.833e-05	0.0106964	0.026	0.001	0.649267
ZNF781	1.833e-05	0.0106517	0.026	0.001	0.649267
RP11-805I24.3	1.833e-05	0.0106388	0.026	0.001	0.649267
CXXC11	1.833e-05	0.010409	0.026	0.001	0.649267
RP11-360A18.2	1.833e-05	0.00971403	0.026	0.001	0.649267
ZNF355P	1.833e-05	0.00967212	0.026	0.001	0.649267
PHYHIP	1.833e-05	0.00958672	0.026	0.001	0.649267
PTGFR	1.833e-05	0.00885334	0.026	0.001	0.649267
SHISA3	1.833e-05	0.00883596	0.026	0.001	0.649267
SLC22A8	1.833e-05	0.00882774	0.026	0.001	0.649267
FAM216B	1.833e-05	0.00872236	0.026	0.001	0.649267
INSM2	1.833e-05	0.00869003	0.026	0.001	0.649267
CDH7	1.833e-05	0.00866528	0.026	0.001	0.649267
NPAS4	1.833e-05	0.0086369	0.026	0.001	0.649267
FAM83C	1.833e-05	0.00856368	0.026	0.001	0.649267
AQP4	1.833e-05	0.00853117	0.026	0.001	0.649267
SCARA3	1.833e-05	0.00821738	0.026	0.001	0.649267
RP11-744K17.2	1.833e-05	0.00815067	0.026	0.001	0.649267
DMRTA1	1.833e-05	0.00785204	0.026	0.001	0.649267
AC138655.1	1.833e-05	0.00772404	0.026	0.001	0.649267
AMER3	1.833e-05	0.00731231	0.026	0.001	0.649267
ABCG5	1.833e-05	0.00685067	0.026	0.001	0.649267
GPR115	1.833e-05	0.0067654	0.026	0.001	0.649267
TRIM49	1.833e-05	0.00666858	0.026	0.001	0.649267
LINC00670	1.833e-05	0.00655117	0.026	0.001	0.649267
PKP1	1.833e-05	0.00631626	0.026	0.001	0.649267
FGF14	1.833e-05	0.00598237	0.026	0.001	0.649267
SYT13	1.833e-05	0.00589898	0.026	0.001	0.649267
POU4F1	1.833e-05	0.00535597	0.026	0.001	0.649267
GAD2	1.833e-05	0.00504578	0.026	0.001	0.649267
DZIP1	1.833e-05	0.00358637	0.026	0.001	0.649267
NCAN	1.833e-05	0.00325628	0.026	0.001	0.649267
DSP	1.833e-05	0.00316569	0.026	0.001	0.649267
LIFR	1.833e-05	0.0025157	0.026	0.001	0.649267
GPR112	1.833e-05	0.00250692	0.026	0.001	0.649267
RP11-395E19.5	1.833e-05	0.00138643	0.026	0.001	0.649267
CTD-2288O8.1	1.833e-05	-0.00047789	0.026	0.001	0.649267
GNB2L1	1.84296e-05	0.25374	0.974	0.97	0.652795
P2RX7	1.86045e-05	-0.662173	0.026	0.365	0.658988
ATG7	1.86225e-05	-0.507532	0.263	0.67	0.659627
ST3GAL6	1.86877e-05	-0.635947	0.026	0.386	0.661938
TBXAS1	1.8806e-05	-0.481687	0.289	0.709	0.666128
TOP1	1.89667e-05	-0.468367	0.158	0.531	0.67182
HMHA1	1.90653e-05	0.60697	0.684	0.639	0.675313
ATG3	1.91355e-05	-0.44659	0.421	0.758	0.677798
RP11-290F20.3	1.92029e-05	-0.699622	0.184	0.521	0.680185
NDUFB11	1.97004e-05	-0.444496	0.132	0.567	0.697807
OSER1	1.98499e-05	-0.625381	0.053	0.411	0.703102
SFI1	1.98662e-05	0.708094	0.421	0.185	0.703679
MNDA	2.06804e-05	-0.457104	0.605	0.721	0.73252
EIF5	2.06895e-05	-0.462673	0.342	0.751	0.732843
SLC1A3	2.07688e-05	-0.646737	0	0.337	0.735653
RBL2	2.10248e-05	0.788536	0.579	0.386	0.744718
PROK2	2.10366e-05	0.293536	0.105	0.015	0.745138
SLC41A2	2.11868e-05	-0.572984	0.053	0.392	0.750459
GRB2	2.119e-05	-0.349962	0.447	0.923	0.750569
RP4-791M13.3	2.16758e-05	0.404061	0.132	0.023	0.767779
LINC00649	2.19328e-05	0.447044	0.184	0.042	0.77688
ARRB2	2.21805e-05	-0.341001	0.342	0.807	0.785655
NFAM1	2.22138e-05	-0.522435	0.211	0.557	0.786835
PIK3R5	2.23536e-05	-0.398039	0.184	0.624	0.791786
PSTPIP2	2.24665e-05	-0.648045	0.105	0.439	0.795787
ARAP1-AS1	2.27288e-05	-0.522993	0.158	0.572	0.805077
GIMAP5	2.29193e-05	0.663933	0.579	0.339	0.811826
PVRL2	2.30484e-05	-0.580258	0	0.335	0.816399
SLAMF6	2.34774e-05	0.577438	0.184	0.043	0.831592
ADRBK2	2.35839e-05	-0.549449	0.158	0.46	0.835366
SEC11A	2.36518e-05	-0.42502	0.263	0.659	0.837772
FADS1	2.36546e-05	-0.617797	0	0.334	0.837869
APOBEC3D	2.38145e-05	0.581369	0.368	0.146	0.843533
CD300LF	2.4133e-05	-0.706697	0.026	0.36	0.854814
CXCL3	2.49128e-05	-0.84059	0	0.333	0.882437
CSF3R	2.50207e-05	-0.468289	0.447	0.726	0.88626
FRMD4B	2.5025e-05	-0.540434	0.053	0.407	0.886412
ODF2L	2.51357e-05	0.776935	0.316	0.113	0.890331
GOLIM4	2.54172e-05	-0.335732	0.211	0.663	0.900302
EFTUD2	2.56258e-05	-0.529405	0.158	0.528	0.907692
ABL2	2.58673e-05	-0.458695	0.026	0.382	0.916247
RPS4XP22	2.5906e-05	0.406587	0.684	0.625	0.917616
OPTN	2.62178e-05	0.767001	0.447	0.223	0.928662
CTB-50E14.5	2.62483e-05	-0.380246	0.079	0.482	0.92974
MGST2	2.64632e-05	-0.635253	0.079	0.419	0.937355
BAG6	2.65504e-05	-0.380588	0.158	0.575	0.940442
STXBP2	2.70229e-05	-0.442869	0.395	0.787	0.957179
ATP5F1	2.7141e-05	-0.416366	0.342	0.704	0.961362
ATP2C1	2.7147e-05	-0.495134	0.053	0.419	0.961575
IFNGR1	2.75546e-05	-0.331875	0.579	0.864	0.97601
TAPBP	2.78131e-05	0.251894	0.842	0.924	0.985167
NDUFS6	2.78398e-05	-0.412492	0.132	0.537	0.986115
MYL6	2.80197e-05	0.200092	0.895	0.969	0.992486
GK	2.82202e-05	-0.41286	0.263	0.727	0.999588
TET1	2.82302e-05	0.249709	0.079	0.009	0.999941
PASK	2.89068e-05	0.77839	0.237	0.071	1
TFE3	2.90821e-05	-0.464854	0	0.329	1
RP11-47L3.1	2.91005e-05	0.43493	0.105	0.016	1
IL18	2.94369e-05	-0.530269	0.053	0.405	1
NQO2	2.94921e-05	-0.616428	0.053	0.405	1
RNF165	2.95804e-05	0.0539036	0.079	0.009	1
VDAC1	2.96298e-05	-0.407518	0.342	0.708	1
MMP25	3.01304e-05	0.427457	0.184	0.043	1
RHOG	3.02513e-05	-0.407912	0.474	0.788	1
RNASET2	3.08414e-05	-0.438196	0.368	0.781	1
VDR	3.10105e-05	-0.492048	0.026	0.378	1
TPH1	3.12817e-05	0.168937	0.079	0.009	1
RANBP1	3.16222e-05	-0.532969	0.053	0.425	1
PHPT1	3.18471e-05	-0.547217	0.158	0.506	1
SLC39A11	3.21693e-05	-0.359952	0.105	0.531	1
MRPL17	3.22228e-05	-0.611373	0	0.326	1
SFT2D2	3.23243e-05	-0.35387	0.342	0.711	1
INSR	3.24762e-05	-0.458716	0.079	0.397	1
RP11-864N7.2	3.24976e-05	0.485869	0.684	0.647	1
IFNAR1	3.28068e-05	-0.617717	0.158	0.485	1
TUBB6	3.30435e-05	-0.589289	0.079	0.437	1
NRP2	3.30571e-05	-0.554215	0	0.325	1
SRC	3.33041e-05	-0.5774	0.053	0.392	1
CARD9	3.35844e-05	-0.623776	0.026	0.36	1
PAPSS2	3.39119e-05	-0.553493	0	0.325	1
GSAP	3.4137e-05	-0.637333	0.105	0.426	1
SNX17	3.41657e-05	-0.40581	0.289	0.625	1
PRDX4	3.4317e-05	-0.490124	0.053	0.427	1
MLLT6	3.46662e-05	0.675179	0.526	0.32	1
VASP	3.47066e-05	-0.475301	0.132	0.508	1
SLC38A6	3.47879e-05	-0.621643	0	0.324	1
SRGAP2	3.48786e-05	-0.340532	0.316	0.806	1
TMOD3	3.50671e-05	-0.476394	0.132	0.484	1
GM2A	3.56103e-05	-0.461454	0.237	0.587	1
VAMP5	3.57758e-05	-0.557468	0.132	0.504	1
FNDC3B	3.59298e-05	-0.540131	0.237	0.571	1
PIK3AP1	3.63415e-05	-0.582851	0.211	0.511	1
SPINT2	3.6395e-05	-0.424324	0.158	0.58	1
C1orf54	3.65003e-05	-0.676565	0.026	0.349	1
GNPDA1	3.7387e-05	-0.654278	0.053	0.371	1
DSC2	3.85121e-05	-0.433373	0	0.321	1
DBNL	3.92547e-05	-0.407686	0.447	0.779	1
CD302	3.94484e-05	-0.663095	0.289	0.523	1
STAG3L2	3.95684e-05	0.695111	0.5	0.293	1
ARF6	3.95904e-05	0.387222	0.816	0.798	1
PGD	3.96851e-05	-0.416152	0.368	0.654	1
SLC9A3R1	4.00825e-05	0.710925	0.5	0.284	1
RTN4	4.01429e-05	-0.527367	0.158	0.519	1
PARVB	4.04113e-05	-0.387881	0.079	0.418	1
IL18RAP	4.04624e-05	0.382074	0.132	0.024	1
YWHAZP2	4.09018e-05	0.361773	0.711	0.741	1
SCARB1	4.10961e-05	-0.604492	0.026	0.345	1
SNX8	4.14753e-05	-0.603636	0.079	0.415	1
ADRM1	4.20458e-05	-0.385268	0.184	0.63	1
TRAF3IP3	4.25264e-05	0.701379	0.526	0.313	1
APOE	4.26147e-05	-0.718375	0	0.318	1
CDC14A	4.30228e-05	0.501507	0.289	0.096	1
TRAV5	4.35789e-05	0.28115	0.053	0.004	1
B4GALNT3	4.35789e-05	0.269706	0.053	0.004	1
MYLK3	4.35789e-05	0.263562	0.053	0.004	1
RP6-65G23.3	4.35789e-05	0.249231	0.053	0.004	1
CTB-54O9.9	4.35789e-05	0.245396	0.053	0.004	1
ANKRD53	4.35789e-05	0.236103	0.053	0.004	1
MXRA8	4.35789e-05	0.229063	0.053	0.004	1
TRBV7-7	4.35789e-05	0.205176	0.053	0.004	1
RP4-665N4.8	4.35789e-05	0.182295	0.053	0.004	1
NPM1P30	4.35789e-05	0.168028	0.053	0.004	1
POU3F1	4.35789e-05	0.0700369	0.053	0.004	1
ESD	4.401e-05	-0.484789	0.132	0.517	1
CHMP2A	4.40414e-05	-0.459085	0.211	0.657	1
IGSF9B	4.41449e-05	0.11805	0.053	0.004	1
BIRC3	4.43627e-05	0.605987	0.632	0.434	1
DGKA	4.46562e-05	0.81115	0.526	0.318	1
OR2A7	4.47179e-05	0.228992	0.053	0.004	1
RP11-333A23.4	4.47179e-05	0.158764	0.053	0.004	1
FBN3	4.47179e-05	0.069352	0.053	0.004	1
BID	4.52512e-05	-0.46736	0.289	0.64	1
RP11-567J24.4	4.52979e-05	0.224984	0.053	0.004	1
TRAV8-3	4.52979e-05	0.21345	0.053	0.004	1
AP000892.8	4.52979e-05	0.204736	0.053	0.004	1
CELF1	4.53912e-05	-0.407399	0.158	0.582	1
RN7SL246P	4.58851e-05	0.205034	0.053	0.004	1
HNRNPL	4.61501e-05	0.230825	0.816	0.944	1
CCBE1	4.64795e-05	0.118633	0.053	0.004	1
SKIDA1	4.64795e-05	0.0925665	0.053	0.004	1
RP11-92B11.3	4.64795e-05	0.0886799	0.053	0.004	1
CNBD2	4.64795e-05	0.0576364	0.053	0.004	1
ZC3H12B	4.64795e-05	0.0525654	0.053	0.004	1
ST13	4.6588e-05	-0.427622	0.289	0.682	1
GUSBP5	4.70812e-05	0.18127	0.053	0.004	1
RP11-444D3.1	4.70812e-05	0.103332	0.053	0.004	1
ATP1A3	4.70812e-05	0.0564896	0.053	0.004	1
LAMA1	4.70812e-05	0.0147477	0.053	0.004	1
SLC3A2	4.72621e-05	-0.398561	0.289	0.694	1
LIMS3L	4.72862e-05	-0.170898	0.026	0.36	1
TSPO	4.73563e-05	-0.363947	0.5	0.831	1
TCEB2	4.76673e-05	-0.385136	0.263	0.741	1
FXYD7	4.76903e-05	0.139259	0.053	0.004	1
NBEAP1	4.76903e-05	0.0378375	0.053	0.004	1
RP6-24A23.7	4.76903e-05	0.0277288	0.053	0.004	1
ZBTB8B	4.76903e-05	0.00292365	0.053	0.004	1
UBC	4.77907e-05	0.184766	0.947	0.983	1
CLTA	4.79394e-05	-0.337242	0.289	0.701	1
RP11-345J4.5	4.81414e-05	-0.408666	0.132	0.531	1
BX255923.3	4.83068e-05	0.0815352	0.053	0.004	1
AC011893.3	4.83068e-05	0.0325635	0.053	0.004	1
GRK7	4.83068e-05	0.0323311	0.053	0.004	1
TMEM51	4.83305e-05	-0.528564	0	0.315	1
SEC13	4.86641e-05	-0.461015	0.316	0.594	1
NFE2L1	4.88971e-05	-0.294284	0.053	0.392	1
AKIRIN2	4.88982e-05	-0.369237	0.158	0.587	1
C17orf49	4.92057e-05	-0.463852	0.158	0.614	1
PNPLA6	4.9247e-05	-0.508747	0.184	0.546	1
LILRB5	4.92851e-05	-0.359017	0.053	0.389	1
RPL14P1	4.93864e-05	0.469296	0.658	0.604	1
AC007278.3	4.95626e-05	0.0358652	0.053	0.004	1
TNR	4.95626e-05	0.00452056	0.053	0.004	1
STOX2	5.0202e-05	0.0175493	0.053	0.004	1
FREM2	5.0202e-05	0.00298087	0.053	0.004	1
FREM1	5.0202e-05	0.000833848	0.053	0.004	1
C12orf5	5.03962e-05	-0.642156	0.026	0.34	1
RP11-1136G11.6	5.05123e-05	-0.222109	0.053	0.392	1
CPNE8	5.15446e-05	-0.45329	0.053	0.388	1
RNU6-118P	5.16216e-05	0.487357	0.079	0.01	1
BEX2	5.16216e-05	0.417895	0.079	0.01	1
CDCP1	5.16564e-05	-0.490631	0.026	0.36	1
TRIB2	5.19879e-05	0.475926	0.237	0.071	1
HDLBP	5.20375e-05	-0.478654	0.316	0.654	1
CD33	5.28035e-05	-0.694696	0.237	0.493	1
GAB2	5.31068e-05	-0.537457	0.079	0.415	1
SLC39A1	5.31781e-05	-0.495898	0.158	0.516	1
TMEM70	5.32172e-05	-0.607969	0.079	0.403	1
FSCN1	5.3422e-05	-0.29252	0	0.312	1
STT3A	5.45537e-05	-0.316453	0.263	0.661	1
ADCY7	5.51462e-05	-0.53046	0.184	0.505	1
C9orf89	5.62524e-05	-0.574245	0.132	0.483	1
NIT2	5.65669e-05	-0.595481	0.026	0.337	1
PTDSS1	5.69871e-05	-0.3764	0.105	0.485	1
IL1B	5.72909e-05	-0.703191	0.184	0.531	1
C2	5.75718e-05	-0.678933	0	0.31	1
PLXDC1	5.83702e-05	0.225717	0.079	0.01	1
VPS41	5.849e-05	-0.430154	0.158	0.545	1
HLA-DOA	5.87557e-05	-0.614331	0.079	0.412	1
ZDHHC11B	5.88829e-05	0.213101	0.079	0.01	1
BST2	6.0576e-05	-0.377982	0.316	0.719	1
RPL29	6.13796e-05	0.255381	0.789	0.931	1
NDUFAB1	6.16166e-05	-0.487937	0.105	0.487	1
ELOVL1	6.20376e-05	-0.398506	0.237	0.648	1
CYP2S1	6.2082e-05	-0.625486	0.053	0.36	1
FTH1P16	6.22763e-05	-0.199289	0.184	0.633	1
RBM42	6.23833e-05	-0.366431	0.105	0.504	1
CD52	6.26238e-05	0.498116	0.711	0.555	1
CHRM3	6.3141e-05	0.0826787	0.079	0.01	1
GRIN2B	6.3141e-05	0.00326071	0.079	0.01	1
CCL3	6.33163e-05	-0.593497	0.184	0.595	1
SFXN3	6.35252e-05	-0.444086	0.158	0.534	1
ABCC3	6.35847e-05	-0.566438	0	0.308	1
ZNF107	6.43337e-05	0.542457	0.289	0.103	1
ATF7IP	6.43544e-05	0.618484	0.658	0.503	1
ATP5J2	6.44756e-05	-0.439057	0.184	0.637	1
SLC11A2	6.45184e-05	-0.433398	0.079	0.435	1
NDUFB5	6.45975e-05	-0.425143	0.184	0.516	1
NEU1	6.48077e-05	-0.430955	0.158	0.5	1
TPD52L2	6.5625e-05	-0.473036	0.316	0.601	1
TUBA1C	6.56313e-05	-0.287782	0.289	0.696	1
SLC44A2	6.62497e-05	0.667896	0.395	0.17	1
NAPRT1	6.62942e-05	-0.523853	0.132	0.478	1
SNRPD1	6.63205e-05	-0.41278	0.132	0.513	1
HSBP1	6.70523e-05	-0.443373	0.395	0.656	1
SWAP70	6.72612e-05	-0.574945	0.105	0.399	1
BACH2	6.77456e-05	0.306615	0.105	0.017	1
DNAJB14	6.78621e-05	0.592755	0.658	0.544	1
CBR1	6.83706e-05	-0.610507	0.132	0.444	1
DYNC1I2	6.84876e-05	-0.360394	0.184	0.585	1
NPL	6.85504e-05	-0.625989	0.079	0.416	1
CNP	6.85976e-05	-0.484606	0.158	0.483	1
GADD45GIP1	6.87033e-05	-0.538632	0.079	0.418	1
CHID1	6.89873e-05	-0.598767	0.026	0.35	1
RP11-638I2.10	6.93533e-05	-0.619599	0.026	0.354	1
AMPD3	6.94721e-05	-0.528519	0.026	0.333	1
NUPL1	6.99133e-05	-0.33272	0.132	0.517	1
SEC61A1	7.03923e-05	-0.326917	0.316	0.716	1
FLCN	7.05533e-05	-0.345781	0.184	0.597	1
RWDD1	7.09416e-05	-0.51193	0.105	0.447	1
RIT1	7.27069e-05	-0.452129	0.184	0.557	1
SIGLEC7	7.337e-05	-0.596147	0.079	0.409	1
CTB-147C22.3	7.37376e-05	-0.443591	0	0.303	1
FOXP1	7.42983e-05	0.605932	0.711	0.577	1
METRNL	7.43254e-05	-0.56649	0.105	0.454	1
CREG1	7.4445e-05	-0.504867	0.316	0.589	1
PPIF	7.50489e-05	-0.495672	0.263	0.64	1
KLF6	7.55244e-05	0.292809	0.868	0.933	1
GBGT1	7.55732e-05	-0.565475	0	0.303	1
PLA2G15	7.55732e-05	-0.589309	0	0.303	1
MRPS35	7.7527e-05	-0.593692	0.053	0.358	1
RP11-1143G9.4	7.82775e-05	-0.299538	0.816	0.938	1
DNAJB12	7.90312e-05	-0.393208	0.105	0.456	1
HEXA	7.91933e-05	-0.451239	0.263	0.623	1
FAM129B	7.95041e-05	-0.200802	0.026	0.353	1
HNRNPC	7.96356e-05	0.232291	0.921	0.942	1
MEF2C	8.02457e-05	-0.562371	0.184	0.499	1
CD9	8.04609e-05	-0.590394	0.105	0.445	1
APBB3	8.10397e-05	-0.490887	0.132	0.506	1
MTCH2	8.1092e-05	-0.442882	0.132	0.49	1
RP11-792D21.2	8.13449e-05	-0.576866	0	0.301	1
CBLB	8.23888e-05	0.766411	0.474	0.27	1
TMEM176B	8.2827e-05	-0.73937	0.211	0.475	1
MPZL3	8.33003e-05	0.607292	0.342	0.134	1
GIMAP7	8.3416e-05	0.727409	0.526	0.307	1
LINC00657	8.34438e-05	-0.344789	0.105	0.432	1
PLCG1	8.50037e-05	0.648688	0.184	0.048	1
TMEM212	8.50605e-05	0.0967193	0.132	0.026	1
ACP2	8.51413e-05	-0.439416	0.053	0.402	1
ETV5	8.52085e-05	-0.519189	0.026	0.327	1
PLEKHM2	8.54233e-05	-0.492669	0	0.299	1
RPLP0P6	8.63857e-05	0.324438	0.763	0.844	1
SPG21	8.6625e-05	-0.459643	0.263	0.57	1
ATP6V0D1	8.70956e-05	-0.366239	0.395	0.803	1
SDCBP	8.72594e-05	-0.325021	0.684	0.855	1
TREM2	8.75348e-05	-0.678966	0	0.299	1
LSM6	8.93293e-05	-0.495547	0.053	0.374	1
ITGA5	9.21861e-05	-0.423504	0.237	0.6	1
STARD8	9.28058e-05	-0.392737	0.026	0.328	1
GLRX3	9.28835e-05	-0.532355	0.158	0.464	1
LRBA	9.40405e-05	0.652473	0.342	0.144	1
IMPDH2	9.62783e-05	-0.487318	0.105	0.455	1
RP11-849F2.8	9.69303e-05	0.513553	0.105	0.018	1
IRF7	9.70181e-05	-0.59825	0.211	0.517	1
IFI27L2	9.70705e-05	-0.52784	0.053	0.394	1
BCAP29	9.7089e-05	-0.596215	0.026	0.323	1
ARL6IP1	9.71943e-05	-0.310916	0.368	0.761	1
EIF4H	9.76794e-05	-0.30222	0.316	0.782	1
TOLLIP	9.7976e-05	-0.45696	0.079	0.418	1
MEA1	9.84552e-05	-0.432482	0.105	0.462	1
FCGR3B	9.88625e-05	-0.409027	0.105	0.469	1
MITF	0.000100709	-0.52598	0.026	0.327	1
RP11-121L10.3	0.000101823	-0.174276	0.079	0.434	1
PID1	0.000101886	-0.621293	0.026	0.325	1
H2AFJ	0.000102567	-0.457861	0.105	0.451	1
FAM65A	0.000103423	-0.413472	0.237	0.614	1
IL8	0.000105536	-0.695697	0.211	0.525	1
PCK2	0.000107725	-0.548503	0.053	0.366	1
FAM46A	0.000108173	-0.536615	0.053	0.359	1
CLMN	0.000108235	-0.536602	0.053	0.345	1
RP11-488C13.5	0.00010891	-0.509423	0	0.293	1
ANAPC11	0.000109189	-0.453647	0.184	0.591	1
LAMP2	0.000109476	-0.359059	0.447	0.743	1
RP11-1033A18.1	0.000110088	-0.229008	0.079	0.426	1
PSMA6	0.000110447	-0.37877	0.395	0.762	1
MRPS16	0.000112572	-0.409839	0.132	0.476	1
VMA21	0.000112625	-0.468512	0.105	0.43	1
FTH1P4	0.000112932	-0.302033	0.079	0.413	1
MRPL15	0.00011324	-0.518015	0.026	0.343	1
MBNL1	0.00011343	0.295023	0.842	0.884	1
RAPGEF6	0.000113687	0.722028	0.5	0.302	1
GPR84	0.000113715	-0.718157	0.105	0.386	1
STX4	0.000115576	-0.363977	0.158	0.559	1
SDCCAG8	0.000116102	-0.459962	0.158	0.534	1
CLCN7	0.000116268	-0.457643	0.026	0.331	1
AZI2	0.000116586	-0.530905	0.184	0.485	1
YWHAG	0.000117753	-0.365219	0.237	0.587	1
PLD3	0.000117816	-0.405624	0.263	0.642	1
C15orf39	0.000118573	-0.415356	0.132	0.474	1
GRHPR	0.000119221	-0.443578	0.105	0.458	1
TSEN54	0.000119832	0.804193	0.316	0.13	1
SH3BP2	0.000120548	-0.433783	0.395	0.709	1
TUBB	0.000120953	-0.414512	0.342	0.74	1
CYC1	0.000121108	-0.343748	0.289	0.66	1
BTK	0.000121659	-0.541521	0.158	0.479	1
NUDT3	0.000121789	-0.138369	0.105	0.469	1
G6PD	0.000122437	-0.453391	0.026	0.339	1
PNPO	0.000122845	-0.463712	0	0.289	1
RP11-661A12.7	0.000123165	0.517607	0.421	0.227	1
ZFC3H1	0.000123185	-0.406666	0.237	0.597	1
ARFGAP3	0.000123516	-0.417009	0.132	0.46	1
BANF1	0.000124721	-0.39193	0.289	0.663	1
CCR7	0.000126061	0.609997	0.211	0.061	1
RP3-467K16.4	0.000126993	0.0192684	0.079	0.01	1
SMCHD1	0.000127391	0.570303	0.605	0.407	1
SIGLEC1	0.000127453	-0.616522	0.079	0.364	1
GPS1	0.000127685	-0.533925	0.158	0.463	1
NBPF14	0.000130477	-0.249709	0.263	0.678	1
NKIRAS2	0.000131367	-0.446188	0.079	0.416	1
TXNDC12	0.000132074	-0.541502	0.237	0.527	1
EMP1	0.000132557	-0.448518	0.026	0.336	1
DOCK4	0.000132579	-0.485949	0.053	0.375	1
MOB3A	0.000133726	-0.335447	0.237	0.621	1
DOK2	0.000134361	-0.444102	0.342	0.651	1
THRAP3	0.00013523	0.383465	0.789	0.842	1
NOD2	0.000136437	-0.533175	0.158	0.462	1
FIBP	0.000137185	-0.422172	0.105	0.451	1
NSFL1C	0.000137568	-0.493914	0.158	0.484	1
EMR2	0.000137697	-0.453374	0.316	0.647	1
PAK1	0.000138072	-0.484682	0.316	0.599	1
ZFP82	0.000138577	0.166845	0.158	0.035	1
LAP3	0.000139568	-0.374031	0.658	0.794	1
MRPS21	0.000140607	-0.358098	0.132	0.492	1
MTMR8	0.000140718	0.355703	0.105	0.018	1
CD59	0.000141834	-0.439036	0.053	0.362	1
RP11-325O24.2	0.000142215	0.27452	0.053	0.005	1
CTC-499J9.1	0.000142215	0.179544	0.053	0.005	1
RP11-561N12.2	0.000142215	0.0718145	0.053	0.005	1
XXyac-YRM2039.2	0.000143704	-0.323853	0.026	0.332	1
HSPA7	0.000144189	-0.622759	0.158	0.419	1
SH3TC1	0.000144366	-0.437966	0.184	0.549	1
IL1RN	0.000144959	-0.601138	0.237	0.551	1
YIF1A	0.000145447	-0.408031	0.079	0.435	1
RP4-539M6.22	0.000145496	0.196892	0.053	0.005	1
LA16c-390H2.4	0.000145496	0.187596	0.053	0.005	1
RP11-690D19.3	0.000145496	0.0894835	0.053	0.005	1
[truncated: 31,021 more rows]
