# Supplementary material for: A gene expression signature of TREM2hi macrophages and γδ T cells predicts immunotherapy response
Source: Nat Commun. 2020 Oct 8;11:5084. doi: 10.1038/s41467-020-18546-x (PMC7545100; doi:10.1038/s41467-020-18546-x)
Supplement: Supplementary file 7 — Supplementary Dataset 4 [file 41467_2020_18546_MOESM7_ESM.xlsx]

## Sheet: Sheet1
Supplementary Data 4. Reactome pathways analysis for cluster 6 macrophages (IDO1hi inflammatory macrophages) specific genes detected by Seurat.
Reactome pathways	Homo sapiens - REFLIST (20996)	upload_1 (379)	upload_1 (expected)	upload_1 (over/under)	upload_1 (fold Enrichment)	upload_1 (raw P-value)	upload_1 (FDR)
FCERI mediated NF-kB activation	142	35	2.56	+	13.65	1.37e-26	1e-23
Fc epsilon receptor (FCERI) signaling	189	36	3.41	+	10.55	5.57e-24	2.44e-21
Fcgamma receptor	147	27	2.65	+	10.18	6.6e-18	1.21e-15
FCGR activation	74	21	1.34	+	15.72	1.78e-17	2.29e-15
Role of LAT2/NTAL/LAB on calcium mobilization	75	21	1.35	+	15.51	2.24e-17	2.58e-15
FCERI mediated MAPK activation	90	22	1.62	+	13.54	4.46e-17	4.88e-15
FCERI mediated Ca+2 mobilization	89	21	1.61	+	13.07	4.3e-16	3.62e-14
Binding and Uptake of Ligands by Scavenger Receptors	102	21	1.84	+	11.41	4.58e-15	3.14e-13
Negative regulation of NOTCH4 signaling	53	13	0.96	+	13.59	1.22e-10	5.14e-09
Ribosomal scanning and start codon recognition	58	13	1.05	+	12.42	3.2e-10	1.21e-08
NIK-->noncanonical NF-kB signaling	59	13	1.07	+	12.21	3.85e-10	1.43e-08
Dectin-1 mediated noncanonical NF-kB signaling	60	13	1.08	+	12	4.61e-10	1.6e-08
Regulation of RUNX2 expression and activity	71	13	1.28	+	10.14	2.8e-09	7.87e-08
Autodegradation of the E3 ubiquitin ligase COP1	52	11	0.94	+	11.72	1.27e-08	3.17e-07
Ubiquitin-dependent degradation of Cyclin D1	52	11	0.94	+	11.72	1.27e-08	3.13e-07
Regulation of Apoptosis	53	11	0.96	+	11.5	1.51e-08	3.52e-07
p53-Independent G1/S DNA damage checkpoint	53	11	0.96	+	11.5	1.51e-08	3.48e-07
p53-Independent DNA Damage Response	53	11	0.96	+	11.5	1.51e-08	3.45e-07
Ubiquitin Mediated Degradation of Phosphorylated Cdc25A	53	11	0.96	+	11.5	1.51e-08	3.41e-07
Vif-mediated degradation of APOBEC3G	53	11	0.96	+	11.5	1.51e-08	3.38e-07
Regulation of RUNX3 expression and activity	54	11	0.97	+	11.28	1.79e-08	3.96e-07
AUF1 (hnRNP D0) binds and destabilizes mRNA (R-HSA-450408)	54	11	0.97	+	11.28	1.79e-08	3.92e-07
Degradation of AXIN	55	11	0.99	+	11.08	2.11e-08	4.5e-07
Stabilization of p53	56	11	1.01	+	10.88	2.49e-08	5.2e-07
Hh mutants that don't undergo autocatalytic processing are degraded by ERAD	56	11	1.01	+	10.88	2.49e-08	5.15e-07
Degradation of DVL	57	11	1.03	+	10.69	2.92e-08	5.93e-07
CDT1 association with the CDC6:ORC:origin complex	59	11	1.07	+	10.33	4e-08	7.82e-07
Hh mutants abrogate ligand secretion	59	11	1.07	+	10.33	4e-08	7.75e-07
Cross-presentation of soluble exogenous antigens	50	10	0.9	+	11.08	9.35e-08	1.67e-06
Regulation of ornithine decarboxylase (ODC)	51	10	0.92	+	10.86	1.1e-07	1.88e-06
Gluconeogenesis	33	7	0.6	+	11.75	5.87e-06	7.89e-05
Gene and protein expression by JAK-STAT signaling after Interleukin-12 stimulation	38	7	0.69	+	10.2	1.32e-05	0.000172
Dissolution of Fibrin Clot	13	4	0.23	+	17.05	0.000193	0.00218
PD-1 signaling	26	5	0.47	+	10.65	0.000198	0.00223
Translocation of ZAP-70 to Immunological synapse	22	4	0.4	+	10.07	0.00107	0.0114
MAP3K8 (TPL2)-dependent MAPK1/3 activation	16	3	0.29	+	10.39	0.00434	0.0421
Loss of Function of FBXW7 in Cancer and NOTCH1 Signaling	4	2	0.07	+	27.7	0.00449	0.0433
FBXW7 Mutants and NOTCH1 in Cancer	4	2	0.07	+	27.7	0.00449	0.0431
