# Supplementary material for: A gene expression signature of TREM2hi macrophages and γδ T cells predicts immunotherapy response
Source: Nat Commun. 2020 Oct 8;11:5084. doi: 10.1038/s41467-020-18546-x (PMC7545100; doi:10.1038/s41467-020-18546-x)
Supplement: Supplementary file 8 — Supplementary Dataset 5 [file 41467_2020_18546_MOESM8_ESM.xlsx]

## Sheet: Sheet1
Supplementary Data 5. Reactome pathways analysis for cluster 12 macrophages (TREM2hi macrophages) specific genes detected by Seurat.
Reactome.pathways	Homo sapiens - REFLIST (20996)	upload_1 (164)	upload_1 (expected)	upload_1 (over/under)	Fold.Enrichment	upload_1 (raw.P.value)	upload_1 (FDR)
Complement cascade	120	13	0.94	+	13.87	3.6e-11	7.89e-08
Regulation of Complement cascade	110	12	0.86	+	13.97	1.95e-10	2.13e-07
Initial triggering of complement	85	11	0.66	+	16.57	2.16e-10	1.58e-07
Creation of C4 and C2 activators	77	10	0.6	+	16.63	1.42e-09	7.79e-07
Classical antibody-mediated complement activation	70	9	0.55	+	16.46	1.05e-08	4.59e-06
Immunoregulatory interactions between a Lymphoid and a non-Lymphoid cell	194	11	1.52	+	7.26	6.08e-07	0.00019
FCGR activation	74	7	0.58	+	12.11	3.17e-06	0.000869
Chemokine receptors bind chemokines	48	6	0.37	+	16	3.75e-06	0.000914
Role of phospholipids in phagocytosis	88	7	0.69	+	10.18	9.21e-06	0.00202
Binding and Uptake of Ligands by Scavenger Receptors	102	7	0.8	+	8.79	2.27e-05	0.00382
Interleukin-10 signaling	45	5	0.35	+	14.22	4.21e-05	0.00614
Signaling by Interleukins	449	13	3.51	+	3.71	6.67e-05	0.0086
Regulation of actin dynamics for phagocytic cup formation	123	7	0.96	+	7.29	7.02e-05	0.00855
Peptide ligand-binding receptors	186	8	1.45	+	5.51	0.000139	0.0161
Fcgamma receptor	147	7	1.15	+	6.1	0.000202	0.0221
Cell surface interactions at the vascular wall	198	8	1.55	+	5.17	0.00021	0.0219
Role of LAT2/NTAL/LAB on calcium mobilization	75	5	0.59	+	8.53	0.000396	0.0377
