# Supplementary material for: A gene expression signature of TREM2hi macrophages and γδ T cells predicts immunotherapy response
Source: Nat Commun. 2020 Oct 8;11:5084. doi: 10.1038/s41467-020-18546-x (PMC7545100; doi:10.1038/s41467-020-18546-x)
Supplement: Supplementary file 9 — Supplementary Dataset 6 [file 41467_2020_18546_MOESM9_ESM.xlsx]

## Sheet: Sheet1
Supplementary Data 6. Reactome pathways analysis for cluster 23 macrophages (Immunoregulatory related macrophages) specific genes detected by Seurat.
Reactome.pathways	Homo sapiens - REFLIST (20996)	upload_1 (280)	upload_1 (expected)	upload_1 (over/under)	Fold Enrichment	upload_1 (raw.P.value)	upload_1 (FDR)
Regulation of expression of SLITs and ROBOs	170	15	2.27	+	6.62	2.49e-08	1.82e-05
Signaling by ROBO receptors	216	16	2.88	+	5.55	8.24e-08	4.51e-05
SRP-dependent cotranslational protein targeting to membrane	112	12	1.49	+	8.03	9.18e-08	2.87e-05
Selenocysteine synthesis	93	11	1.24	+	8.87	1.27e-07	3.49e-05
Eukaryotic Translation Termination	93	11	1.24	+	8.87	1.27e-07	3.1e-05
Eukaryotic Translation Elongation	94	11	1.25	+	8.77	1.41e-07	3.08e-05
Nonsense Mediated Decay	95	11	1.27	+	8.68	1.55e-07	3.09e-05
Cell surface interactions at the vascular wall	198	15	2.64	+	5.68	1.6e-07	2.7e-05
Selenoamino acid metabolism	116	11	1.55	+	7.11	9.72e-07	0.000101
Eukaryotic Translation Initiation	119	11	1.59	+	6.93	1.23e-06	0.000122
Cap-dependent Translation Initiation	119	11	1.59	+	6.93	1.23e-06	0.000117
Binding and Uptake of Ligands by Scavenger Receptors	102	10	1.36	+	7.35	2.31e-06	0.000211
FCERI mediated MAPK activation	90	9	1.2	+	7.5	6.41e-06	0.000453
Axon guidance	550	22	7.33	+	3	7.79e-06	0.000517
Role of LAT2/NTAL/LAB on calcium mobilization	75	8	1	+	8	1.37e-05	0.00081
Creation of C4 and C2 activators	77	8	1.03	+	7.79	1.63e-05	0.000916
Generation of second messenger molecules	36	6	0.48	+	12.5	1.74e-05	0.000927
Translocation of ZAP-70 to Immunological synapse	22	5	0.29	+	17.04	2.43e-05	0.00124
Role of phospholipids in phagocytosis	88	8	1.17	+	6.82	3.97e-05	0.00185
PD-1 signaling	26	5	0.35	+	14.42	4.89e-05	0.00214
Metabolism of amino acids and derivatives	365	16	4.87	+	3.29	4.95e-05	0.00213
Major pathway of rRNA processing in the nucleolus and cytosol	181	11	2.41	+	4.56	5.04e-05	0.00212
Signaling by Interleukins	449	18	5.99	+	3.01	5.15e-05	0.00213
Interleukin-2 family signaling	44	5	0.59	+	8.52	0.000452	0.0163
Chemokine receptors bind chemokines	48	5	0.64	+	7.81	0.000652	0.0231
Interleukin-2 signaling	12	3	0.16	+	18.75	0.000913	0.0312
RAF/MAP kinase cascade	230	10	3.07	+	3.26	0.00136	0.045
MAPK family signaling cascades	274	11	3.65	+	3.01	0.00147	0.048
