# Supplementary material for: A gene expression signature of TREM2hi macrophages and γδ T cells predicts immunotherapy response
Source: Nat Commun. 2020 Oct 8;11:5084. doi: 10.1038/s41467-020-18546-x (PMC7545100; doi:10.1038/s41467-020-18546-x)
Supplement: Supplementary file 10 — Supplementary Dataset 7 [file 41467_2020_18546_MOESM10_ESM.xlsx]

## Sheet: Sheet1
Supplementary Data 7. Single-cell differential expression analyses results of the comparison of Tgd_c21 to Tgd_c8 cells.
Gene	p_val	avg_logFC	pct.1	pct.2	p_val_adj	FoldChange
RRM2	1.84816e-147	1.30206	0.829	0.013	6.54638e-143	63.7692
BIRC5	5.80535e-142	1.1243	0.808	0.013	2.05631e-137	62.1538
SPC24	6.464e-142	1.07227	0.842	0.018	2.28961e-137	46.7778
UBE2C	1.22725e-139	1.28242	0.767	0.006	4.34706e-135	127.833
CDCA5	2.45712e-133	1.06517	0.719	0.004	8.70336e-129	179.75
MKI67	1.60528e-131	1.00691	0.87	0.036	5.68605e-127	24.1667
CDK1	3.36991e-130	1.19103	0.815	0.024	1.19366e-125	33.9583
TK1	1.00031e-128	1.15962	0.781	0.019	3.5432e-124	41.1053
KIAA0101	1.88369e-128	1.22645	0.877	0.049	6.67221e-124	17.898
ASPM	2.48883e-127	0.900315	0.788	0.023	8.81568e-123	34.2609
TYMS	1.73114e-125	1.20378	0.877	0.045	6.13189e-121	19.4889
AURKB	2.5814e-125	1.14238	0.74	0.014	9.14358e-121	52.8571
ZWINT	6.63355e-125	1.12339	0.753	0.018	2.34967e-120	41.8333
CDCA8	2.55777e-123	0.983027	0.692	0.008	9.05988e-119	86.5
TOP2A	4.55061e-122	1.09523	0.815	0.035	1.61187e-117	23.2857
HIST1H3G	4.1157e-121	0.843825	0.658	0.004	1.45782e-116	164.5
KIFC1	2.94065e-120	0.975467	0.705	0.013	1.04161e-115	54.2308
KIF18B	1.01169e-119	0.811252	0.651	0.004	3.58352e-115	162.75
TPX2	2.91778e-118	1.05293	0.74	0.023	1.03351e-113	32.1739
CCNB2	2.37503e-116	1.04675	0.664	0.009	8.41261e-112	73.7778
KIF11	2.18916e-115	0.886849	0.76	0.027	7.75423e-111	28.1481
UHRF1	3.07439e-115	0.892606	0.74	0.024	1.08898e-110	30.8333
ASF1B	2.72574e-113	1.00402	0.767	0.029	9.65486e-109	26.4483
GTSE1	7.52037e-113	0.852242	0.692	0.015	2.66379e-108	46.1333
CENPF	7.93258e-113	0.924775	0.795	0.038	2.8098e-108	20.9211
POLQ	2.36624e-110	0.666323	0.644	0.01	8.38146e-106	64.4
CCNF	1.30014e-109	0.875824	0.719	0.026	4.60524e-105	27.6538
KIF15	2.44729e-109	0.812642	0.616	0.006	8.66854e-105	102.667
DLGAP5	1.81646e-107	0.944199	0.623	0.009	6.43408e-103	69.2222
CDC20	4.9652e-107	1.00382	0.63	0.01	1.75872e-102	63
CASC5	7.21113e-105	0.870176	0.726	0.031	2.55425e-100	23.4194
ESCO2	7.48403e-105	0.822265	0.582	0.005	2.65092e-100	116.4
NCAPG2	2.45488e-102	0.823888	0.753	0.042	8.69543e-98	17.9286
FEN1	4.4134e-101	0.987693	0.74	0.035	1.56327e-96	21.1429
MLF1IP	4.42816e-101	0.915433	0.692	0.028	1.5685e-96	24.7143
PKMYT1	8.98141e-101	0.950605	0.651	0.022	3.18131e-96	29.5909
CENPW	1.33025e-100	0.956917	0.603	0.01	4.71189e-96	60.3
KIF2C	4.92354e-100	0.925178	0.664	0.026	1.74397e-95	25.5385
ANLN	5.90088e-100	0.827988	0.568	0.006	2.09015e-95	94.6667
DHFR	9.72504e-100	0.866317	0.705	0.037	3.44471e-95	19.0541
UBE2T	1.23082e-98	0.983223	0.699	0.029	4.35968e-94	24.1034
NCAPG	1.51228e-98	0.874569	0.644	0.02	5.35664e-94	32.2
CKS1B	9.4995e-98	1.00608	0.877	0.074	3.36482e-93	11.8514
BUB1B	4.37373e-97	0.888185	0.61	0.017	1.54922e-92	35.8824
KIF23	3.82848e-96	0.877169	0.623	0.018	1.35609e-91	34.6111
RP11-424C20.2	6.66579e-96	0.626113	0.589	0.013	2.36109e-91	45.3077
CDCA2	3.0769e-95	0.815744	0.555	0.008	1.08987e-90	69.375
SMC2	5.1498e-95	0.849148	0.801	0.059	1.82411e-90	13.5763
MELK	1.32619e-94	0.828805	0.562	0.009	4.69749e-90	62.4444
CLSPN	3.00492e-94	0.689606	0.623	0.022	1.06437e-89	28.3182
HJURP	3.64543e-93	0.817133	0.555	0.009	1.29125e-88	61.6667
PLK1	4.10292e-93	0.956551	0.589	0.015	1.45329e-88	39.2667
DHFRP1	6.40075e-93	0.758459	0.534	0.006	2.26721e-88	89
NCAPH	9.87861e-93	0.905867	0.712	0.042	3.4991e-88	16.9524
HIST1H3B	2.68786e-92	0.744166	0.527	0.005	9.52066e-88	105.4
PRR11	4.48056e-92	0.750266	0.596	0.019	1.58706e-87	31.3684
SPC25	3.01792e-91	0.827609	0.555	0.013	1.06898e-86	42.6923
CENPE	3.28344e-91	0.832378	0.637	0.029	1.16303e-86	21.9655
RAD51AP1	1.27475e-90	0.839249	0.548	0.01	4.51528e-86	54.8
CDCA3	1.55462e-90	0.920366	0.555	0.013	5.50662e-86	42.6923
CDKN3	1.64178e-90	0.997451	0.596	0.019	5.81534e-86	31.3684
TCF19	1.23845e-89	0.858236	0.671	0.037	4.38672e-85	18.1351
SKA1	9.78978e-88	0.686909	0.555	0.015	3.46764e-83	37
BUB1	1.36146e-87	0.849839	0.705	0.045	4.82244e-83	15.6667
PRC1	6.42028e-87	0.907298	0.623	0.027	2.27413e-82	23.0741
CIT	1.50351e-86	0.607459	0.534	0.012	5.32557e-82	44.5
DEPDC1B	3.7731e-86	0.759035	0.527	0.012	1.33647e-81	43.9167
STIL	1.04979e-85	0.719597	0.568	0.02	3.71845e-81	28.4
PLK4	3.94196e-85	0.712424	0.521	0.01	1.39628e-80	52.1
MAD2L1	6.33635e-85	0.93936	0.76	0.065	2.2444e-80	11.6923
CDC45	7.35147e-85	0.781784	0.473	0.003	2.60397e-80	157.667
HIST1H1B	8.06845e-85	0.797631	0.527	0.012	2.85792e-80	43.9167
STMN1	1.0876e-84	1.05866	0.966	0.131	3.8524e-80	7.37405
CCNA2	3.96476e-84	0.946435	0.815	0.1	1.40436e-79	8.15
NUF2	1.93352e-83	0.852688	0.568	0.02	6.84872e-79	28.4
E2F2	6.56837e-83	0.569295	0.486	0.006	2.32658e-78	81
TROAP	1.55932e-82	0.873114	0.534	0.015	5.52326e-78	35.6
SPAG5	4.68029e-82	0.841035	0.568	0.023	1.65781e-77	24.6957
MCM2	1.34042e-81	0.77418	0.658	0.044	4.7479e-77	14.9545
EEF1A1	2.85781e-81	-0.507792	1	1	1.01227e-76	1
RAD54L	5.16776e-81	0.689044	0.473	0.006	1.83047e-76	78.8333
DTL	7.68029e-81	0.727001	0.603	0.033	2.72043e-76	18.2727
B2M	9.64649e-81	-0.518715	1	1	3.41688e-76	1
RPL13A	1.59185e-80	-0.524167	1	1	5.63848e-76	1
RPS27	2.90842e-80	-0.525086	1	0.999	1.03019e-75	1.001
RPL10	3.50207e-80	-0.51094	1	0.999	1.24047e-75	1.001
RPL41	3.83048e-80	-0.495489	1	0.999	1.35679e-75	1.001
GGH	4.38012e-80	0.842993	0.507	0.013	1.55148e-75	39
MT-RNR2	5.88054e-80	-0.492957	1	1	2.08295e-75	1
CKAP2L	6.07523e-80	0.776568	0.534	0.019	2.15191e-75	28.1053
RPL13	6.98838e-80	-0.518044	1	0.999	2.47536e-75	1.001
HLA-B	8.85198e-80	-0.493432	1	1	3.13546e-75	1
HLA-A	2.10776e-79	-0.480113	1	1	7.46591e-75	1
ECT2	2.25475e-79	0.743889	0.555	0.023	7.98654e-75	24.1304
HLA-C	2.80732e-79	-0.468747	1	1	9.94381e-75	1
RACGAP1	2.82779e-79	0.832524	0.637	0.041	1.00163e-74	15.5366
TMSB4X	3.46343e-79	-0.477648	1	0.999	1.22678e-74	1.001
MALAT1	3.48554e-79	-0.611348	1	1	1.23461e-74	1
FANCI	5.66526e-79	0.829915	0.76	0.077	2.00669e-74	9.87013
MT-RNR1	7.33216e-79	-0.473876	1	0.999	2.59712e-74	1.001
RPLP1	2.50759e-78	-0.458743	1	0.996	8.88215e-74	1.00402
CENPM	9.39072e-78	0.893132	0.747	0.069	3.32629e-73	10.8261
CCNB1	1.05646e-77	0.920757	0.548	0.024	3.74209e-73	22.8333
SGOL2	1.38563e-77	0.714695	0.562	0.027	4.90802e-73	20.8148
RPL18A	2.15481e-77	-0.486178	1	0.99	7.63256e-73	1.0101
HNRNPH1	4.69623e-77	-0.497727	1	1	1.66345e-72	1
SHCBP1	5.52792e-77	0.76641	0.479	0.012	1.95805e-72	39.9167
SKA3	6.91268e-77	0.695529	0.479	0.01	2.44854e-72	47.9
NUSAP1	7.29226e-77	0.944447	0.849	0.114	2.58299e-72	7.44737
RPS6	9.59583e-77	-0.477174	1	0.994	3.39894e-72	1.00604
TIMELESS	1.40548e-76	0.672171	0.555	0.024	4.97836e-72	23.125
EEF1A1P5	1.95789e-76	-0.472431	0.993	0.995	6.93505e-72	0.99799
RPS3	2.74292e-76	-0.487786	1	0.988	9.71569e-72	1.01215
RPS19	2.91984e-76	-0.489199	1	0.991	1.03424e-71	1.00908
HLA-E	4.96169e-76	-0.527691	1	1	1.75748e-71	1
MT-CO1	1.20828e-75	-0.47725	1	0.995	4.27983e-71	1.00503
ACTB	1.70049e-75	-0.388993	1	1	6.02331e-71	1
DTYMK	4.33912e-75	0.795297	0.788	0.082	1.53696e-70	9.60976
RPS3A	9.39621e-75	-0.475062	1	0.987	3.32823e-70	1.01317
TUBBP1	9.6522e-75	0.487844	0.829	0.119	3.4189e-70	6.96639
RPS14	1.74133e-74	-0.503127	1	0.982	6.16797e-70	1.01833
RPL23A	4.52418e-74	-0.471387	1	0.985	1.60251e-69	1.01523
HIST1H2AM	4.72314e-74	0.766005	0.575	0.032	1.67298e-69	17.9688
RPS4X	9.99231e-74	-0.439317	1	0.985	3.53937e-69	1.01523
TRDC	1.70852e-73	-0.494765	0.993	0.986	6.05174e-69	1.0071
KIF14	1.75081e-73	0.47999	0.452	0.009	6.20156e-69	50.2222
NCAPD2	2.2186e-73	0.785275	0.849	0.11	7.85851e-69	7.71818
CTD-2031P19.4	3.25674e-73	-0.472627	0.986	0.982	1.15357e-68	1.00407
RPL15	4.42224e-73	-0.458282	1	0.983	1.5664e-68	1.01729
HMGB3	4.47243e-73	0.735798	0.459	0.012	1.58418e-68	38.25
RNASEH2A	4.58951e-73	0.790187	0.637	0.047	1.62565e-68	13.5532
RPL3	5.64653e-73	-0.483119	1	0.986	2.00006e-68	1.0142
RPS12	6.03516e-73	-0.486532	1	0.98	2.13771e-68	1.02041
RAD51	6.97944e-73	0.786406	0.527	0.024	2.47219e-68	21.9583
SGOL1	6.98817e-73	0.741226	0.493	0.017	2.47528e-68	29
FBXO5	7.99426e-73	0.724491	0.644	0.051	2.83165e-68	12.6275
TPT1	1.18758e-72	-0.471902	1	0.982	4.20652e-68	1.01833
MT-CO2	1.35854e-72	-0.444349	1	0.999	4.81209e-68	1.001
HLA-H	2.32013e-72	-0.384058	1	1	8.21812e-68	1
RPL19	2.55526e-72	-0.475038	1	0.981	9.05098e-68	1.01937
MT-ND4L	4.98481e-72	-0.456556	1	0.994	1.76567e-67	1.00604
MCM4	6.67161e-72	0.824642	0.685	0.061	2.36315e-67	11.2295
RPL28	2.03759e-71	-0.450272	1	0.974	7.21736e-67	1.02669
RP11-121L10.3	3.57839e-71	0.422872	0.836	0.127	1.2675e-66	6.58268
RPL21	4.25524e-71	-0.487243	1	0.98	1.50725e-66	1.02041
PBK	5.79905e-71	0.627046	0.39	0.001	2.05408e-66	390
TTK	1.11765e-70	0.625249	0.404	0.004	3.95881e-66	101
HIST1H3J	1.68478e-70	0.653946	0.452	0.012	5.96766e-66	37.6667
RPL41P1	1.86552e-70	-0.472155	1	0.978	6.60787e-66	1.02249
FANCD2	2.08597e-70	0.686357	0.877	0.133	7.38871e-66	6.59398
ATAD5	5.82901e-70	0.592548	0.671	0.065	2.06469e-65	10.3231
KIF4A	6.51265e-70	0.566018	0.432	0.009	2.30684e-65	48
RPL9	6.77794e-70	-0.459543	1	0.968	2.40082e-65	1.03306
ESPL1	7.04546e-70	0.611685	0.438	0.01	2.49557e-65	43.8
CDK2	7.80443e-70	0.738214	0.726	0.086	2.76441e-65	8.44186
WDR34	1.11713e-69	0.749731	0.521	0.026	3.95697e-65	20.0385
PTMA	1.52056e-69	-0.398763	1	0.992	5.38599e-65	1.00806
RFC3	2.12604e-69	0.676099	0.493	0.02	7.53065e-65	24.65
PABPC1	2.50641e-69	-0.442656	1	0.99	8.87795e-65	1.0101
DDX5	9.24409e-69	-0.495629	1	0.986	3.27435e-64	1.0142
TMSB10	1.52785e-68	-0.394463	1	0.981	5.41178e-64	1.01937
E2F8	2.12231e-68	0.592387	0.377	0.001	7.51744e-64	377
KIAA1524	2.3803e-68	0.652108	0.534	0.032	8.43127e-64	16.6875
RPS27A	6.52702e-68	-0.468836	1	0.962	2.31193e-63	1.0395
MT-ND4	7.78084e-68	-0.443903	1	1	2.75605e-63	1
RPS15A	3.61613e-67	-0.453713	1	0.959	1.28087e-62	1.04275
UBC	6.71579e-67	-0.46699	1	0.98	2.3788e-62	1.02041
CDC6	8.75831e-67	0.659273	0.452	0.015	3.10228e-62	30.1333
RPL11	9.36705e-67	-0.45651	0.993	0.982	3.3179e-62	1.0112
RPL5	1.0879e-66	-0.426037	1	0.969	3.85344e-62	1.03199
RPS18	1.11731e-66	-0.45874	1	0.962	3.95762e-62	1.0395
TMSB4XP8	1.26147e-66	-0.408637	1	0.986	4.46824e-62	1.0142
DIAPH3	1.33089e-66	0.497401	0.39	0.005	4.71415e-62	78
MT-ND1	1.42561e-66	-0.441033	1	0.986	5.04964e-62	1.0142
RPS9	2.33899e-66	-0.442942	1	0.96	8.28492e-62	1.04167
RPLP2	4.3085e-66	-0.440342	1	0.963	1.52611e-61	1.03842
RPL6	4.39129e-66	-0.448774	1	0.968	1.55544e-61	1.03306
RPL17	7.46145e-66	-0.451694	1	0.959	2.64292e-61	1.04275
RPL26	1.79254e-65	-0.461981	1	0.954	6.34935e-61	1.04822
RPS25	1.80753e-65	-0.451125	1	0.959	6.40245e-61	1.04275
DSN1	2.91264e-65	0.632839	0.486	0.023	1.03169e-60	21.1304
CFL1	3.31175e-65	-0.359522	1	0.983	1.17306e-60	1.01729
PTPRC	6.56924e-65	-0.470323	1	0.983	2.32689e-60	1.01729
EIF1	1.40633e-64	-0.483721	1	0.968	4.98138e-60	1.03306
H3F3B	5.02441e-64	-0.429987	0.993	0.962	1.7797e-59	1.03222
ATAD2	9.67126e-64	0.648885	0.733	0.096	3.42566e-59	7.63542
APOBEC3B	1.00714e-63	0.731183	0.575	0.056	3.56739e-59	10.2679
RPL7	1.73541e-63	-0.43748	1	0.955	6.14699e-59	1.04712
KIF20A	2.93574e-63	0.659458	0.384	0.006	1.03987e-58	64
PFN1	3.3582e-63	-0.338838	1	0.983	1.18951e-58	1.01729
POLE	4.50385e-63	0.636211	0.582	0.05	1.59531e-58	11.64
NPIPB4	5.76296e-63	-0.508746	0.993	0.976	2.0413e-58	1.01742
AURKA	7.15565e-63	0.727234	0.507	0.032	2.5346e-58	15.8438
HMMR	8.18011e-63	0.575967	0.411	0.012	2.89748e-58	34.25
TRIP13	9.37824e-63	0.578336	0.363	0.004	3.32187e-58	90.75
RPS8	1.20288e-62	-0.413072	1	0.953	4.26074e-58	1.04932
SH3BGRL3	1.40246e-62	-0.38687	1	0.971	4.96766e-58	1.02987
RPS29	2.63774e-62	-0.45274	1	0.946	9.34314e-58	1.05708
RPL4	3.1068e-62	-0.399791	1	0.956	1.10046e-57	1.04603
NDC80	3.39899e-62	0.754019	0.685	0.085	1.20396e-57	8.05882
DDX12P	3.45683e-62	0.502364	0.623	0.068	1.22444e-57	9.16176
RPL12	3.48446e-62	-0.426002	1	0.942	1.23423e-57	1.06157
IFITM2	6.29644e-62	-0.464559	0.993	0.96	2.23026e-57	1.03438
MXD3	7.21186e-62	0.838109	0.61	0.079	2.55451e-57	7.72152
RPL13AP5	1.01171e-61	-0.49494	0.952	0.963	3.58359e-57	0.988577
BRCA1	1.07784e-61	0.608356	0.459	0.023	3.81781e-57	19.9565
RPS15	1.1701e-61	-0.41537	1	0.949	4.14459e-57	1.05374
CENPK	1.77294e-61	0.717146	0.747	0.095	6.27994e-57	7.86316
FAM111B	3.05995e-61	0.58439	0.349	0.003	1.08386e-56	116.333
RPL8	6.37021e-61	-0.430375	0.993	0.946	2.25639e-56	1.04968
RP11-161H23.5	6.42006e-61	0.731011	0.726	0.09	2.27405e-56	8.06667
MCM10	6.55768e-61	0.559825	0.363	0.005	2.3228e-56	72.6
HIST1H2BF	8.34797e-61	0.465038	0.5	0.032	2.95693e-56	15.625
GNB2L1	1.69792e-60	-0.417133	1	0.941	6.0142e-56	1.0627
YWHAZ	1.84279e-60	-0.412689	1	0.976	6.52733e-56	1.02459
MT-ND5	3.44648e-60	-0.423895	1	0.978	1.22078e-55	1.02249
CDC25C	4.76916e-60	0.498213	0.342	0.003	1.68929e-55	114
RPS11	6.67149e-60	-0.423345	1	0.944	2.36311e-55	1.05932
RPL10A	8.3184e-60	-0.42654	1	0.944	2.94646e-55	1.05932
FAU	1.17338e-59	-0.448328	0.993	0.941	4.15624e-55	1.05526
RPL30	1.31978e-59	-0.440671	1	0.936	4.6748e-55	1.06838
MTRNR2L12	4.05999e-59	-0.496359	0.986	0.959	1.43809e-54	1.02815
MND1	4.08722e-59	0.5318	0.329	0.001	1.44773e-54	329
MTFR2	4.18029e-59	0.610247	0.37	0.008	1.4807e-54	46.25
CALM1	5.00504e-59	-0.39433	1	0.959	1.77284e-54	1.04275
HSPA8	5.41366e-59	-0.432923	1	0.951	1.91757e-54	1.05152
RPL32	5.78457e-59	-0.447156	0.993	0.939	2.04895e-54	1.05751
HNRNPA1	8.48393e-59	-0.365056	1	0.953	3.00509e-54	1.04932
TRBC2	1.12176e-58	-0.444093	0.993	0.946	3.97339e-54	1.04968
RPS24	1.30746e-58	-0.425254	1	0.939	4.63115e-54	1.06496
POC1A	1.37707e-58	0.594942	0.342	0.004	4.8777e-54	85.5
EXO1	1.68973e-58	0.53336	0.349	0.005	5.98518e-54	69.8
MT-ND2	2.18084e-58	-0.404089	1	0.968	7.72475e-54	1.03306
RPS16	4.13726e-58	-0.408277	1	0.936	1.46546e-53	1.06838
CDCA7	5.13311e-58	0.713328	0.644	0.07	1.8182e-53	9.2
JUNB	1.49315e-57	-0.561032	1	0.949	5.28889e-53	1.05374
CHEK1	2.38671e-57	0.663605	0.459	0.028	8.45398e-53	16.3929
EEF1D	3.05508e-57	-0.45556	1	0.939	1.08214e-52	1.06496
C2orf48	5.22991e-57	0.383318	0.336	0.004	1.85249e-52	84
RPL9P8	5.67154e-57	-0.476448	0.979	0.945	2.00892e-52	1.03598
RPL9P9	5.67154e-57	-0.476448	0.979	0.945	2.00892e-52	1.03598
RPLP0	7.00999e-57	-0.363372	1	0.959	2.48301e-52	1.04275
RP11-3P17.3	8.69214e-57	-0.425089	0.979	0.939	3.07884e-52	1.0426
PSME1	1.32089e-56	-0.383185	1	0.93	4.67874e-52	1.07527
CD74	1.32115e-56	-0.374983	1	0.96	4.67963e-52	1.04167
FAM72D	1.50855e-56	0.47969	0.356	0.008	5.34343e-52	44.5
INCENP	1.67932e-56	0.557074	0.363	0.009	5.94831e-52	40.3333
RPL7A	1.92639e-56	-0.396307	1	0.927	6.82348e-52	1.07875
WDR62	2.27404e-56	0.54249	0.445	0.026	8.05487e-52	17.1154
GAPDH	4.61864e-56	-0.313767	1	0.962	1.63597e-51	1.0395
HLA-F	5.74061e-56	-0.441839	1	0.995	2.03338e-51	1.00503
C19orf48	7.83492e-56	0.69797	0.685	0.088	2.77521e-51	7.78409
NRM	1.00553e-55	0.674113	0.486	0.035	3.56169e-51	13.8857
E2F7	1.41466e-55	0.43133	0.301	0	5.01085e-51	Inf
ARHGDIB	1.54238e-55	-0.362919	1	0.946	5.46328e-51	1.05708
HIST1H3C	1.84407e-55	0.426649	0.336	0.005	6.53189e-51	67.2
RPL27A	2.4995e-55	-0.410338	1	0.928	8.85349e-51	1.07759
DSCC1	2.59178e-55	0.550641	0.349	0.008	9.18033e-51	43.625
OAZ1	2.83866e-55	-0.383263	1	0.933	1.00548e-50	1.07181
FAM72A	3.36215e-55	0.559075	0.452	0.031	1.19091e-50	14.5806
LMNB2	3.6057e-55	0.530751	0.514	0.046	1.27717e-50	11.1739
RPL18AP3	4.15454e-55	-0.432947	0.959	0.936	1.47158e-50	1.02457
CTC-575D19.1	5.16338e-55	-0.43115	0.979	0.948	1.82892e-50	1.0327
RPL35A	7.91231e-55	-0.429155	1	0.928	2.80262e-50	1.07759
HIST1H4I	9.34064e-55	0.359462	0.411	0.02	3.30855e-50	20.55
CCDC34	9.87245e-55	0.464941	0.411	0.02	3.49692e-50	20.55
KNTC1	1.15774e-54	0.650437	0.664	0.091	4.10083e-50	7.2967
KNSTRN	1.38049e-54	0.684217	0.438	0.027	4.88984e-50	16.2222
POLD1	3.10765e-54	0.681173	0.589	0.067	1.10076e-49	8.79104
MTND2P28	3.17611e-54	-1.11775	0.315	0.872	1.12501e-49	0.361239
WDR76	4.06979e-54	0.561738	0.685	0.099	1.44156e-49	6.91919
GINS2	4.90231e-54	0.572177	0.411	0.022	1.73645e-49	18.6818
RPS28	7.65651e-54	-0.407508	0.986	0.917	2.71201e-49	1.07525
LIG1	9.48883e-54	0.709552	0.692	0.096	3.36104e-49	7.20833
CENPH	1.3641e-53	0.584803	0.404	0.019	4.83178e-49	21.2632
STK17B	1.6907e-53	-0.481051	0.986	0.964	5.98863e-49	1.02282
CHTF18	2.06188e-53	0.613219	0.452	0.031	7.3034e-49	14.5806
LRR1	3.8753e-53	0.637197	0.486	0.04	1.37267e-48	12.15
HIRIP3	4.01092e-53	0.636711	0.527	0.05	1.42071e-48	10.54
TUBG1	4.08191e-53	0.670202	0.568	0.061	1.44585e-48	9.31148
CENPN	5.12118e-53	0.750211	0.575	0.074	1.81397e-48	7.77027
DNA2	5.12423e-53	0.417862	0.377	0.015	1.81505e-48	25.1333
HLA-L	6.04466e-53	-0.422377	0.993	0.969	2.14108e-48	1.02477
PTPRCAP	6.32183e-53	-0.405398	0.986	0.913	2.23925e-48	1.07996
HIST1H3I	9.86162e-53	0.552705	0.397	0.019	3.49308e-48	20.8947
CXCR4	1.06947e-52	-0.491258	0.973	0.928	3.78815e-48	1.04849
C4orf21	1.13821e-52	0.451557	0.349	0.01	4.03167e-48	34.9
FTL	1.30141e-52	-0.457859	0.986	0.926	4.60971e-48	1.06479
KIF18A	1.39596e-52	0.606802	0.562	0.06	4.94464e-48	9.36667
FTH1	1.94486e-52	-0.415736	1	0.927	6.8889e-48	1.07875
ACAT2	2.34292e-52	0.665893	0.644	0.09	8.29884e-48	7.15556
WDHD1	3.6355e-52	0.527445	0.418	0.026	1.28773e-47	16.0769
MIS18A	3.64887e-52	0.540917	0.438	0.028	1.29247e-47	15.6429
IL32	4.10765e-52	-0.375233	0.993	0.932	1.45497e-47	1.06545
HLA-J	8.03685e-52	-0.599158	0.932	0.951	2.84673e-47	0.980021
RP11-22B23.1	9.63657e-52	0.440572	0.548	0.061	3.41337e-47	8.98361
NUDT1	1.25936e-51	0.685919	0.664	0.086	4.4608e-47	7.72093
RPS3AP6	1.99777e-51	-0.388933	0.993	0.937	7.0763e-47	1.05977
RPS20	2.59067e-51	-0.404972	1	0.909	9.17641e-47	1.10011
C21orf58	2.75244e-51	0.469499	0.342	0.01	9.74943e-47	34.2
CCL5	3.0372e-51	-0.542603	0.973	0.909	1.07581e-46	1.07041
NCAPD3	5.09277e-51	0.555788	0.658	0.09	1.80391e-46	7.31111
BRCA2	5.36905e-51	0.564808	0.493	0.047	1.90177e-46	10.4894
SRGN	1.15012e-50	-0.419756	1	0.921	4.07383e-46	1.08578
PHF19	1.25477e-50	0.582753	0.644	0.088	4.44451e-46	7.31818
MZT1	1.49533e-50	0.602638	0.555	0.064	5.29662e-46	8.67188
RP5-940J5.9	1.68323e-50	-0.276279	1	0.944	5.96217e-46	1.05932
FOXM1	1.74467e-50	0.54699	0.39	0.022	6.17981e-46	17.7273
RPL34	2.00548e-50	-0.448568	0.993	0.903	7.1036e-46	1.09967
ORC6	2.31612e-50	0.656992	0.466	0.047	8.20392e-46	9.91489
H2AFX	2.48392e-50	0.564849	0.795	0.138	8.7983e-46	5.76087
ACTG1	2.7514e-50	-0.307015	1	0.946	9.74572e-46	1.05708
RPS13	2.7587e-50	-0.3784	1	0.91	9.7716e-46	1.0989
SLC29A1	3.89525e-50	0.518056	0.377	0.018	1.37974e-45	20.9444
HLA-G	5.6172e-50	-0.368392	0.993	0.972	1.98967e-45	1.0216
RPL10P3	7.08104e-50	-0.403194	0.986	0.921	2.50818e-45	1.07058
PAICS	7.46001e-50	0.622682	0.582	0.072	2.64241e-45	8.08333
ARHGAP11A	1.05159e-49	0.575117	0.527	0.061	3.72483e-45	8.63934
CEP55	1.24693e-49	0.455719	0.301	0.005	4.41675e-45	60.2
IFITM1	1.42997e-49	-0.460311	0.973	0.908	5.0651e-45	1.07159
GMNN	1.52052e-49	0.637164	0.63	0.086	5.38582e-45	7.32558
RPS7	1.69123e-49	-0.385886	1	0.901	5.9905e-45	1.10988
PCNA	1.81647e-49	0.778969	0.788	0.134	6.43413e-45	5.8806
CDC20P1	1.92326e-49	0.253862	0.295	0.004	6.81238e-45	73.75
OIP5	2.03011e-49	0.589141	0.349	0.014	7.19084e-45	24.9286
LMNB1	2.11647e-49	0.54708	0.658	0.1	7.49673e-45	6.58
UBB	1.02554e-48	-0.376012	0.993	0.912	3.63255e-44	1.08882
DHCR24	1.25728e-48	0.518685	0.418	0.031	4.45342e-44	13.4839
RPL31	1.31586e-48	-0.40808	0.986	0.896	4.66092e-44	1.10045
CDCA4	1.34156e-48	0.594018	0.555	0.065	4.75192e-44	8.53846
RPSA	1.85716e-48	-0.319322	1	0.905	6.57826e-44	1.10497
NEK2	2.67854e-48	0.501303	0.308	0.008	9.48766e-44	38.5
RPL29	2.82885e-48	-0.387881	0.986	0.9	1.00201e-43	1.09556
C4orf46	3.64559e-48	0.533968	0.411	0.029	1.29131e-43	14.1724
SPDL1	5.29312e-48	0.566954	0.411	0.028	1.87488e-43	14.6786
IQGAP3	6.72606e-48	0.23671	0.329	0.012	2.38244e-43	27.4167
FAM72B	9.43078e-48	0.516199	0.37	0.02	3.34048e-43	18.5
MT-CYB	1.12718e-47	-0.379456	1	0.945	3.99258e-43	1.0582
NPIPB5	1.36048e-47	-0.503961	0.993	0.945	4.81895e-43	1.05079
RFC4	1.70379e-47	0.640114	0.582	0.074	6.03499e-43	7.86486
RPL14	1.89202e-47	-0.394704	0.993	0.894	6.70171e-43	1.11074
SNRNP25	2.14846e-47	0.605837	0.582	0.082	7.61006e-43	7.09756
RBBP8	2.6436e-47	0.520676	0.541	0.068	9.36391e-43	7.95588
HIST1H4F	3.52568e-47	0.4906	0.411	0.029	1.24883e-42	14.1724
POLD3	4.93221e-47	0.511953	0.452	0.04	1.74704e-42	11.3
RP11-742N3.1	7.75198e-47	-0.399147	0.966	0.898	2.74583e-42	1.07572
UBA52	7.94867e-47	-0.365771	1	0.904	2.8155e-42	1.10619
CD3G	8.77955e-47	-0.401901	0.973	0.91	3.1098e-42	1.06923
ACOT7	1.32658e-46	0.640385	0.541	0.065	4.69889e-42	8.32308
ZWILCH	1.55977e-46	0.52287	0.432	0.036	5.52487e-42	12
MYBL2	1.6485e-46	0.391941	0.295	0.006	5.83917e-42	49.1667
MYL12A	2.63919e-46	-0.364692	1	0.905	9.34828e-42	1.10497
HIST1H2BH	3.45146e-46	0.5564	0.336	0.014	1.22254e-41	24
MYL6	4.55048e-46	-0.307472	1	0.918	1.61183e-41	1.08932
PPIA	6.5292e-46	-0.274429	1	0.922	2.31271e-41	1.0846
KLRK1	6.82842e-46	-0.454076	0.986	0.914	2.41869e-41	1.07877
PTTG1	7.5058e-46	0.705317	0.849	0.163	2.65863e-41	5.20859
FABP5P7	1.00765e-45	0.618723	0.767	0.137	3.56921e-41	5.59854
BCL2L12	1.22801e-45	0.538037	0.411	0.032	4.34974e-41	12.8438
TACC3	1.34618e-45	0.650145	0.822	0.157	4.76829e-41	5.23567
TMEM106C	1.51883e-45	0.67517	0.678	0.109	5.37984e-41	6.22018
DUSP1	1.65273e-45	-0.684821	0.856	0.905	5.85414e-41	0.945856
RBM39	1.75232e-45	-0.434864	1	0.924	6.20688e-41	1.08225
TAPBP	2.4938e-45	-0.401411	1	0.923	8.8333e-41	1.08342
DNAJC9	2.68298e-45	0.601094	0.795	0.151	9.50339e-41	5.2649
HIST1H2BC	3.19176e-45	0.484869	0.486	0.051	1.13055e-40	9.52941
DUT	3.52626e-45	0.667719	0.829	0.161	1.24904e-40	5.14907
RPL13P12	4.23047e-45	-0.486908	0.932	0.907	1.49848e-40	1.02756
RFC5	6.9656e-45	0.524787	0.452	0.045	2.46729e-40	10.0444
DEPDC1	7.8005e-45	0.401431	0.26	0.003	2.76301e-40	86.6667
HIST1H4C	8.4409e-45	0.760123	0.808	0.159	2.98985e-40	5.08176
CEP152	1.34168e-44	0.513827	0.541	0.074	4.75235e-40	7.31081
ARPC2	1.59649e-44	-0.318176	1	0.923	5.65493e-40	1.08342
WHSC1	3.91564e-44	0.537125	0.671	0.123	1.38696e-39	5.45528
GEN1	4.07878e-44	0.467797	0.452	0.049	1.44474e-39	9.22449
HADH	5.5446e-44	0.569847	0.521	0.067	1.96395e-39	7.77612
RPL37A	7.75062e-44	-0.358166	0.993	0.882	2.74535e-39	1.12585
SAE1	8.19368e-44	0.646505	0.849	0.182	2.90228e-39	4.66484
C6orf62	9.19877e-44	-0.388197	0.993	0.94	3.2583e-39	1.05638
POLA2	1.40622e-43	0.522643	0.527	0.068	4.98098e-39	7.75
ZFP36	6.53483e-43	-0.505295	0.973	0.896	2.3147e-38	1.08594
IL2RG	7.98056e-43	-0.389248	0.986	0.894	2.82679e-38	1.10291
C1orf112	8.07752e-43	0.485991	0.452	0.052	2.86114e-38	8.69231
CENPO	8.24057e-43	0.440987	0.534	0.078	2.91889e-38	6.84615
AIMP2	9.16933e-43	0.529598	0.363	0.024	3.24787e-38	15.125
RPL39	9.33606e-43	-0.380001	1	0.878	3.30693e-38	1.13895
RPS26	1.13759e-42	-0.379892	1	0.876	4.02944e-38	1.14155
EEF2	1.43795e-42	-0.375153	0.966	0.896	5.09337e-38	1.07812
GSTM1	1.4737e-42	0.615185	0.541	0.082	5.21998e-38	6.59756
HIST1H2AL	1.4817e-42	0.380059	0.288	0.009	5.24834e-38	32
HAUS8	1.60314e-42	0.502195	0.459	0.049	5.67849e-38	9.36735
NACA	1.74212e-42	-0.378161	0.973	0.881	6.17077e-38	1.10443
PDLIM7	2.04885e-42	0.566663	0.527	0.069	7.25723e-38	7.63768
CORO1A	2.12754e-42	-0.292725	1	0.931	7.53596e-38	1.07411
RNF213	3.27168e-42	-0.41591	1	0.948	1.15886e-37	1.05485
NEIL3	6.33711e-42	0.476321	0.315	0.015	2.24467e-37	21
MT-ATP6	7.49123e-42	-0.348836	1	0.94	2.65347e-37	1.06383
NPIPB3	7.86802e-42	-0.491684	0.986	0.928	2.78693e-37	1.0625
MTRNR2L2	8.26557e-42	-0.344906	0.979	0.965	2.92775e-37	1.01451
NME1	8.89e-42	0.622325	0.705	0.124	3.14893e-37	5.68548
RFWD3	1.05756e-41	0.472697	0.623	0.109	3.74599e-37	5.7156
ACTL6A	1.24759e-41	0.590704	0.658	0.113	4.41908e-37	5.82301
RAC2	1.95124e-41	-0.321232	1	0.901	6.91148e-37	1.10988
PPP2R5C	2.13666e-41	-0.400012	1	0.918	7.56827e-37	1.08932
TMSB4XP4	2.47707e-41	-0.332355	0.979	0.933	8.77401e-37	1.0493
HNRNPC	2.4837e-41	-0.325038	0.993	0.905	8.79751e-37	1.09724
EEF1G	2.6793e-41	-0.347846	1	0.89	9.49034e-37	1.1236
CAPZA1	2.95668e-41	-0.358677	0.986	0.896	1.04728e-36	1.10045
USP1	4.2828e-41	0.495805	0.692	0.129	1.51701e-36	5.36434
MCM7	5.27112e-41	0.685855	0.829	0.182	1.86709e-36	4.55495
DDX11	5.59886e-41	0.487924	0.699	0.131	1.98317e-36	5.33588
LSM3	6.70648e-41	0.462019	0.747	0.147	2.3755e-36	5.08163
CDT1	8.66048e-41	0.348554	0.295	0.013	3.06763e-36	22.6923
EEF1A1P6	1.52452e-40	-0.394517	0.932	0.892	5.4e-36	1.04484
TICRR	1.56099e-40	0.305068	0.267	0.008	5.52918e-36	33.375
RPS23	1.74401e-40	-0.336666	1	0.872	6.17746e-36	1.14679
RRM1	2.32194e-40	0.603233	0.747	0.151	8.22454e-36	4.94702
RPL18	2.42289e-40	-0.338724	1	0.867	8.58211e-36	1.1534
PPIF	3.16894e-40	0.464521	0.61	0.102	1.12247e-35	5.98039
RP11-572P18.1	4.68834e-40	-0.375467	0.993	0.881	1.66066e-35	1.12713
HIST1H1D	6.40828e-40	0.574575	0.651	0.115	2.26988e-35	5.66087
SKA2	6.68736e-40	0.576828	0.856	0.19	2.36873e-35	4.50526
KIF20B	1.17282e-39	0.541926	0.658	0.129	4.15423e-35	5.10078
CENPJ	1.25282e-39	0.398213	0.342	0.024	4.43763e-35	14.25
RPS2	1.63183e-39	-0.350811	0.993	0.873	5.78012e-35	1.13746
PRIM1	1.74572e-39	0.574299	0.459	0.055	6.18351e-35	8.34545
GINS1	3.75386e-39	0.394599	0.281	0.012	1.32966e-34	23.4167
BARD1	4.54816e-39	0.46431	0.678	0.137	1.611e-34	4.94891
PIP4K2A	5.04219e-39	-0.474037	0.979	0.895	1.786e-34	1.09385
SLC1A4	8.14452e-39	0.428535	0.527	0.081	2.88487e-34	6.50617
RECQL4	9.98628e-39	0.4889	0.288	0.014	3.53724e-34	20.5714
HAUS1	1.06744e-38	0.535921	0.568	0.09	3.78099e-34	6.31111
RPL27	1.07334e-38	-0.341224	1	0.864	3.80186e-34	1.15741
NKG7	1.22961e-38	-0.361465	0.993	0.863	4.35541e-34	1.15064
KIF22	1.41546e-38	0.597964	0.877	0.197	5.01371e-34	4.45178
MT-CO3	1.41557e-38	-0.342431	1	0.908	5.01408e-34	1.10132
ORC1	1.81274e-38	0.393141	0.274	0.012	6.42092e-34	22.8333
TMEM66	3.23451e-38	-0.430436	0.973	0.887	1.1457e-33	1.09696
H2AFV	5.18683e-38	0.615132	0.918	0.227	1.83723e-33	4.04405
CKAP5	5.6912e-38	0.525912	0.753	0.168	2.01588e-33	4.48214
HIST1H3D	7.43394e-38	0.463484	0.5	0.072	2.63317e-33	6.94444
SETD8	7.45877e-38	0.301008	0.582	0.105	2.64197e-33	5.54286
CENPP	7.58347e-38	0.311347	0.37	0.036	2.68614e-33	10.2778
TPRKB	9.17345e-38	0.536339	0.507	0.076	3.24933e-33	6.67105
MTCH2	1.00954e-37	0.547112	0.678	0.132	3.57588e-33	5.13636
KLF6	1.12415e-37	-0.573506	0.904	0.946	3.98185e-33	0.955603
MTATP6P1	1.16755e-37	-1.00457	0.336	0.771	4.13557e-33	0.435798
BLM	1.27846e-37	0.467085	0.5	0.072	4.52842e-33	6.94444
PDCD4	2.47943e-37	-0.540516	0.911	0.871	8.78238e-33	1.04592
HAUS4	2.575e-37	0.511772	0.541	0.088	9.12092e-33	6.14773
RBL1	3.00054e-37	0.302426	0.61	0.119	1.06282e-32	5.12605
TSC22D3	3.70128e-37	-0.503626	0.897	0.869	1.31103e-32	1.03222
DUSP2	4.46694e-37	-0.479916	0.952	0.867	1.58224e-32	1.09804
BRIP1	4.97329e-37	0.284297	0.26	0.01	1.76159e-32	26
RPA3	5.22006e-37	0.599598	0.685	0.141	1.849e-32	4.85816
TRAIP	5.88297e-37	0.415323	0.24	0.006	2.08381e-32	40
CDKN2D	7.43372e-37	0.494198	0.473	0.068	2.6331e-32	6.95588
HIST1H2BE	8.21634e-37	0.372712	0.247	0.008	2.91031e-32	30.875
ZFP91	8.37132e-37	0.337273	0.651	0.128	2.96521e-32	5.08594
NCAPH2	8.61707e-37	0.562206	0.671	0.131	3.05225e-32	5.12214
MCM8	9.70296e-37	0.270181	0.24	0.006	3.43689e-32	40
RP11-138I1.4	1.43828e-36	-0.332502	0.993	0.88	5.09452e-32	1.12841
ARHGAP19	1.63802e-36	0.375836	0.452	0.059	5.80205e-32	7.66102
TFDP1	2.06409e-36	0.443373	0.527	0.086	7.31123e-32	6.12791
CDC42SE2	2.123e-36	-0.455032	0.938	0.873	7.51988e-32	1.07446
TIMM10	2.233e-36	0.576948	0.493	0.072	7.90949e-32	6.84722
FABP5	2.7698e-36	0.650174	0.911	0.246	9.81089e-32	3.70325
POLR3K	2.86519e-36	0.486915	0.61	0.108	1.01488e-31	5.64815
CD3D	4.10333e-36	-0.369352	0.973	0.853	1.45344e-31	1.14068
FANCG	4.14652e-36	0.534254	0.445	0.058	1.46874e-31	7.67241
CPSF3	4.15367e-36	0.521259	0.507	0.077	1.47127e-31	6.58442
RP11-778D9.4	4.19975e-36	-0.381193	0.897	0.881	1.4876e-31	1.01816
CD44	4.29244e-36	-0.639495	0.781	0.854	1.52043e-31	0.91452
MRPL37	5.27784e-36	0.532805	0.733	0.16	1.86947e-31	4.58125
MCM3	6.34971e-36	0.607766	0.692	0.149	2.24913e-31	4.6443
CCNE2	8.25793e-36	0.463963	0.336	0.029	2.92504e-31	11.5862
SRSF3	9.54038e-36	-0.320678	1	0.899	3.3793e-31	1.11235
VRK1	9.57315e-36	0.518526	0.61	0.115	3.3909e-31	5.30435
EBNA1BP2	1.16737e-35	0.521512	0.548	0.09	4.13495e-31	6.08889
CHAF1B	2.09425e-35	0.426182	0.329	0.028	7.41803e-31	11.75
NPM1	2.21343e-35	-0.308051	1	0.914	7.84018e-31	1.09409
HELLS	2.33957e-35	0.542984	0.74	0.173	8.287e-31	4.27746
EZH2	2.53666e-35	0.500902	0.911	0.3	8.9851e-31	3.03667
RPL23	2.84662e-35	-0.348817	1	0.862	1.0083e-30	1.16009
CD3E	2.92989e-35	-0.37046	0.986	0.871	1.03779e-30	1.13203
TMPO	3.57199e-35	0.584635	0.952	0.269	1.26523e-30	3.53903
FAM83D	4.54156e-35	0.435893	0.322	0.027	1.60867e-30	11.9259
RANBP1	4.55625e-35	0.566898	0.863	0.215	1.61387e-30	4.01395
SEPHS1	6.18338e-35	0.47551	0.438	0.059	2.19022e-30	7.42373
ANAPC15	6.32283e-35	0.553572	0.582	0.102	2.23961e-30	5.70588
RUVBL2	9.68427e-35	0.557266	0.623	0.122	3.43026e-30	5.10656
CCDC150	1.20947e-34	0.398866	0.219	0.005	4.28406e-30	43.8
TTF2	1.33402e-34	0.533764	0.479	0.078	4.72523e-30	6.14103
MT1E	1.3363e-34	0.546069	0.541	0.092	4.73331e-30	5.88043
LSMD1	1.52425e-34	0.538197	0.671	0.136	5.39906e-30	4.93382
FANCC	1.70111e-34	0.372349	0.288	0.019	6.02549e-30	15.1579
LCP1	1.83262e-34	-0.269603	1	0.886	6.49133e-30	1.12867
PARPBP	2.19033e-34	0.432829	0.315	0.026	7.75836e-30	12.1154
TMEM194A	2.223e-34	0.44999	0.5	0.086	7.8741e-30	5.81395
PDLIM1	2.25054e-34	0.51632	0.452	0.064	7.97162e-30	7.0625
RPL39L	2.30281e-34	0.466094	0.37	0.041	8.1568e-30	9.02439
FOS	2.88935e-34	-0.47871	0.952	0.863	1.02343e-29	1.10313
TNFAIP3	3.35911e-34	-0.4932	0.911	0.863	1.18983e-29	1.05562
HIST2H3C	3.60274e-34	0.185511	0.185	0	1.27613e-29	Inf
HIST2H3A	3.60274e-34	0.185511	0.185	0	1.27613e-29	Inf
LRRC59	4.06554e-34	0.40355	0.692	0.15	1.44006e-29	4.61333
MT-ND3	4.4197e-34	-0.350206	0.993	0.851	1.5655e-29	1.16686
PSMB5	4.63009e-34	0.473313	0.479	0.073	1.64003e-29	6.56164
MRPL11	5.13502e-34	0.510645	0.61	0.113	1.81887e-29	5.39823
CALR	5.49758e-34	-0.311256	1	0.926	1.9473e-29	1.07991
KIF24	5.51221e-34	0.337571	0.267	0.017	1.95248e-29	15.7059
RPL3P4	5.6914e-34	-0.417743	0.863	0.837	2.01595e-29	1.03106
TRA2A	1.10532e-33	-0.399185	0.979	0.908	3.91515e-29	1.07819
SMC1A	1.24411e-33	0.476225	0.87	0.248	4.40678e-29	3.50806
CCDC167	1.33788e-33	0.523168	0.719	0.151	4.73889e-29	4.76159
RFC2	1.46202e-33	0.483161	0.432	0.061	5.17861e-29	7.08197
SMTN	2.11e-33	0.374126	0.247	0.012	7.47383e-29	20.5833
HIST1H2AJ	2.11058e-33	0.421988	0.205	0.004	7.47587e-29	51.25
ARHGAP11B	2.11987e-33	0.502363	0.521	0.095	7.50881e-29	5.48421
CLK1	3.36337e-33	-0.495013	0.911	0.839	1.19134e-28	1.08582
POP4	3.44617e-33	0.543175	0.719	0.165	1.22067e-28	4.35758
LSM4	3.74331e-33	0.534655	0.863	0.218	1.32592e-28	3.95872
YEATS4	3.86148e-33	0.508791	0.493	0.079	1.36777e-28	6.24051
RPS10	5.18712e-33	-0.321517	0.979	0.837	1.83733e-28	1.16965
LAPTM5	5.35792e-33	-0.430625	0.945	0.857	1.89783e-28	1.10268
CENPA	6.2167e-33	0.310327	0.178	0	2.20202e-28	Inf
RRM2P3	6.2167e-33	0.0900754	0.178	0	2.20202e-28	Inf
KHSRP	6.95692e-33	0.324097	0.521	0.102	2.46421e-28	5.10784
SLC43A3	7.28768e-33	0.4375	0.5	0.082	2.58137e-28	6.09756
HDGF	1.20574e-32	0.404081	0.548	0.101	4.27085e-28	5.42574
AHCY	1.33767e-32	0.473161	0.445	0.067	4.73815e-28	6.64179
MAD2L2	1.76837e-32	0.501216	0.719	0.159	6.26374e-28	4.52201
THOC6	1.87237e-32	0.471935	0.541	0.1	6.63212e-28	5.41
RP11-51O6.1	2.04439e-32	-0.388162	0.925	0.834	7.24142e-28	1.10911
CDCA7L	2.06483e-32	0.436667	0.329	0.032	7.31382e-28	10.2812
ITGB3BP	2.38676e-32	0.455461	0.452	0.07	8.45414e-28	6.45714
GLO1	2.99678e-32	0.50892	0.527	0.097	1.06149e-27	5.43299
HMGN2P17	3.21331e-32	0.257005	0.521	0.092	1.13819e-27	5.66304
UBL7-AS1	3.3447e-32	0.417751	0.336	0.036	1.18473e-27	9.33333
HIST1H2BM	5.52151e-32	0.313109	0.205	0.005	1.95577e-27	41
RAD51C	5.83125e-32	0.488983	0.466	0.074	2.06549e-27	6.2973
HSP90AA1	5.94038e-32	-0.350946	1	0.896	2.10414e-27	1.11607
RPS5	6.6033e-32	-0.301537	0.959	0.825	2.33895e-27	1.16242
ASH2L	8.39313e-32	0.406847	0.486	0.081	2.97293e-27	6
MAGOHB	9.01444e-32	0.457892	0.589	0.118	3.19301e-27	4.99153
HNRNPK	9.64667e-32	-0.281705	1	0.885	3.41695e-27	1.12994
FAM72C	9.79962e-32	0.332676	0.253	0.015	3.47112e-27	16.8667
EXOSC8	1.05015e-31	0.492709	0.644	0.14	3.71973e-27	4.6
PRIM2	1.05023e-31	0.414266	0.527	0.104	3.72003e-27	5.06731
MPHOSPH6	1.09852e-31	0.492501	0.459	0.074	3.89106e-27	6.2027
GNB4	1.11796e-31	0.393676	0.308	0.028	3.95991e-27	11
MTHFD1	1.27627e-31	0.482732	0.692	0.161	4.52067e-27	4.29814
CST7	1.36194e-31	-0.386996	0.966	0.831	4.82414e-27	1.16245
NUP107	1.3769e-31	0.480262	0.664	0.149	4.87713e-27	4.45638
RNF26	1.45785e-31	0.43427	0.397	0.056	5.16385e-27	7.08929
SDC4	1.91915e-31	0.382038	0.432	0.067	6.79783e-27	6.44776
HIST1H4E	2.32284e-31	0.194285	0.301	0.027	8.22773e-27	11.1481
RPL36	2.48033e-31	-0.326047	0.986	0.828	8.78557e-27	1.19082
PPIH	2.54175e-31	0.440916	0.637	0.134	9.00312e-27	4.75373
KIF4B	2.66855e-31	0.0504837	0.178	0.001	9.45229e-27	178
CDC25B	2.6795e-31	0.390073	0.671	0.169	9.49104e-27	3.97041
MRPS12	2.71111e-31	0.494336	0.548	0.102	9.60301e-27	5.37255
DLEU2	3.40889e-31	0.477573	0.445	0.076	1.20746e-26	5.85526
ADI1	3.46461e-31	0.45691	0.438	0.072	1.2272e-26	6.08333
SERF2	3.89939e-31	-0.270185	0.993	0.837	1.3812e-26	1.18638
MRPS18C	3.96409e-31	0.490011	0.527	0.096	1.40412e-26	5.48958
RAD18	4.27243e-31	0.398099	0.349	0.04	1.51334e-26	8.725
HIST1H3H	4.41053e-31	0.372855	0.301	0.027	1.56225e-26	11.1481
WIPF1	4.4273e-31	-0.352534	0.986	0.871	1.56819e-26	1.13203
DNAJB1	4.75971e-31	-0.507804	0.966	0.846	1.68594e-26	1.14184
FAM64A	5.72797e-31	0.414417	0.192	0.004	2.0289e-26	48
PIDD	5.93775e-31	0.402466	0.377	0.05	2.10321e-26	7.54
DERA	7.93926e-31	0.447802	0.404	0.058	2.81216e-26	6.96552
FOXRED1	7.95024e-31	0.449188	0.377	0.05	2.81606e-26	7.54
CORO1C	8.40007e-31	0.4208	0.39	0.054	2.97539e-26	7.22222
MRPL17	8.8702e-31	0.419451	0.384	0.051	3.14191e-26	7.52941
DCTPP1	9.09298e-31	0.459482	0.493	0.083	3.22082e-26	5.93976
CTD-2192J16.15	9.10913e-31	-0.430288	0.829	0.821	3.22655e-26	1.00974
MCM5	9.67682e-31	0.562747	0.822	0.219	3.42763e-26	3.75342
LSM5	1.1681e-30	0.511807	0.582	0.115	4.13751e-26	5.06087
MDM1	1.58268e-30	0.414315	0.425	0.065	5.60601e-26	6.53846
TONSL	1.60542e-30	0.288936	0.24	0.014	5.68656e-26	17.1429
HN1L	1.74805e-30	0.295574	0.295	0.027	6.19177e-26	10.9259
ZNF85	2.05304e-30	0.434688	0.356	0.046	7.27208e-26	7.73913
FDPS	2.09081e-30	0.503255	0.808	0.198	7.40587e-26	4.08081
CENPL	2.17115e-30	0.460281	0.384	0.052	7.69043e-26	7.38462
PMVK	2.34801e-30	0.452699	0.596	0.127	8.31689e-26	4.69291
MBNL1	2.64593e-30	-0.348158	0.979	0.889	9.37213e-26	1.10124
SLCO4A1	3.0747e-30	0.407439	0.377	0.051	1.08909e-25	7.39216
CHEK2	3.57843e-30	0.410693	0.322	0.036	1.26752e-25	8.94444
SASS6	3.7791e-30	0.318081	0.356	0.047	1.3386e-25	7.57447
AC004057.1	3.92432e-30	-0.319497	0.986	0.83	1.39004e-25	1.18795
PIN4P1	4.05099e-30	0.406362	0.26	0.019	1.4349e-25	13.6842
SSRP1	4.28184e-30	0.276142	0.562	0.125	1.51667e-25	4.496
POLD2	6.78916e-30	0.480459	0.493	0.09	2.40479e-25	5.47778
ZDHHC12	7.26326e-30	0.477171	0.678	0.152	2.57272e-25	4.46053
PAQR4	7.42932e-30	0.227581	0.233	0.013	2.63154e-25	17.9231
RPL12P38	8.62561e-30	0.319716	0.973	0.487	3.05528e-25	1.99795
LRRC42	1.45281e-29	0.404705	0.322	0.036	5.14599e-25	8.94444
SHMT2	1.53323e-29	0.471541	0.575	0.117	5.43086e-25	4.91453
RGS1	1.54644e-29	-0.349619	0.986	0.839	5.47764e-25	1.17521
HIST1H1C	1.55069e-29	0.477411	0.589	0.119	5.4927e-25	4.94958
MRPL52	2.02191e-29	0.476906	0.637	0.141	7.16182e-25	4.51773
CNTROB	2.29278e-29	0.352053	0.37	0.05	8.12127e-25	7.4
SCD	2.35199e-29	0.419099	0.575	0.129	8.33097e-25	4.45736
HAUS5	2.50093e-29	0.370292	0.555	0.114	8.85855e-25	4.86842
PRDX3	2.56215e-29	0.528956	0.89	0.243	9.07541e-25	3.66255
APOO	2.62868e-29	0.446106	0.315	0.033	9.31103e-25	9.54545
SNRPD1	3.04309e-29	0.513763	0.884	0.237	1.07789e-24	3.72996
SUV39H2	3.1095e-29	0.389723	0.267	0.022	1.10142e-24	12.1364
ALG3	3.35806e-29	0.455848	0.411	0.063	1.18946e-24	6.52381
AARS	3.62705e-29	0.388807	0.425	0.069	1.28474e-24	6.15942
RPS17L	4.57205e-29	-0.315239	0.986	0.857	1.61947e-24	1.15053
SLC7A1	5.0329e-29	0.341267	0.404	0.065	1.78271e-24	6.21538
APITD1	5.20719e-29	0.391808	0.267	0.022	1.84444e-24	12.1364
TUBA1C	5.85588e-29	0.46828	0.856	0.337	2.07421e-24	2.54006
NABP2	5.95128e-29	0.393538	0.548	0.114	2.108e-24	4.80702
CHD1L	6.20592e-29	0.442593	0.527	0.109	2.1982e-24	4.83486
GUCD1	6.89456e-29	0.438018	0.452	0.077	2.44212e-24	5.87013
PPIL1	7.25264e-29	0.439081	0.363	0.049	2.56896e-24	7.40816
NUP85	7.94131e-29	0.475899	0.575	0.124	2.81289e-24	4.6371
GMPS	8.06281e-29	0.444594	0.671	0.17	2.85593e-24	3.94706
RCC1	9.27463e-29	0.408543	0.384	0.059	3.28517e-24	6.50847
SMPD4	9.65541e-29	0.367836	0.63	0.155	3.42004e-24	4.06452
SMG1	9.97581e-29	-0.387908	0.986	0.896	3.53353e-24	1.10045
COPS3	1.16113e-28	0.496466	0.664	0.159	4.11284e-24	4.1761
RPSAP58	1.17444e-28	-0.277578	0.979	0.866	4.16e-24	1.13048
TMEM237	1.19042e-28	0.34055	0.226	0.013	4.21659e-24	17.3846
TMEM97	1.20167e-28	0.380481	0.26	0.022	4.25645e-24	11.8182
TOMM40	1.43552e-28	0.284954	0.267	0.023	5.08475e-24	11.6087
XRCC2	1.46276e-28	0.251215	0.192	0.006	5.18124e-24	32
C17orf53	1.52501e-28	0.307311	0.185	0.005	5.40175e-24	37
MCM6	1.58214e-28	0.480101	0.678	0.173	5.6041e-24	3.91908
PDCD5	2.14256e-28	0.475342	0.74	0.177	7.58917e-24	4.18079
PSMC3	2.40436e-28	0.497398	0.89	0.241	8.51647e-24	3.69295
CSRP1	2.61282e-28	0.419676	0.644	0.149	9.25487e-24	4.32215
IFI30	2.61746e-28	0.434972	0.404	0.067	9.27132e-24	6.02985
MRPL27	2.63646e-28	0.464293	0.521	0.101	9.33862e-24	5.15842
YIF1B	2.6639e-28	0.465437	0.589	0.127	9.43579e-24	4.6378
NLRC5	3.20832e-28	-0.413076	0.938	0.84	1.13642e-23	1.11667
CDC23	3.64857e-28	0.358269	0.349	0.046	1.29236e-23	7.58696
LRRCC1	4.23363e-28	0.37106	0.281	0.028	1.49959e-23	10.0357
MRPS10	4.43215e-28	0.394716	0.534	0.113	1.56991e-23	4.72566
SNRNP40	4.87172e-28	0.442412	0.747	0.193	1.72561e-23	3.87047
HIST1H3F	5.22689e-28	0.266934	0.151	0	1.85142e-23	Inf
AC087645.1	5.22689e-28	0.114076	0.151	0	1.85142e-23	Inf
RCCD1	5.86637e-28	0.325403	0.219	0.013	2.07793e-23	16.8462
HLTF	6.72315e-28	0.338598	0.486	0.093	2.38141e-23	5.22581
GINS3	6.74889e-28	0.312198	0.226	0.014	2.39052e-23	16.1429
SMC4	7.31304e-28	0.512721	0.863	0.264	2.59035e-23	3.26894
NUP37	7.47339e-28	0.452035	0.438	0.076	2.64715e-23	5.76316
REEP4	7.74863e-28	0.411835	0.418	0.068	2.74464e-23	6.14706
TEX30	7.79312e-28	0.438766	0.329	0.041	2.7604e-23	8.02439
IGHG1	7.87145e-28	0.162653	0.349	0.047	2.78815e-23	7.42553
SNRPA	8.0362e-28	0.408002	0.753	0.191	2.8465e-23	3.94241
OXCT1	8.60699e-28	0.418522	0.712	0.201	3.04868e-23	3.54229
FAM149B1	8.83385e-28	0.320509	0.5	0.104	3.12904e-23	4.80769
ARHGAP19-SLIT1	9.7068e-28	0.366816	0.288	0.031	3.43824e-23	9.29032
ODF2	1.02256e-27	0.396164	0.534	0.118	3.62201e-23	4.52542
TMEM126A	1.28777e-27	0.446615	0.438	0.077	4.56139e-23	5.68831
CD69	1.31674e-27	-0.482031	0.925	0.823	4.66404e-23	1.12394
FTSJ2	1.44896e-27	0.357098	0.301	0.033	5.13237e-23	9.12121
CEP85	1.53465e-27	0.275182	0.356	0.051	5.43589e-23	6.98039
C18orf54	1.65112e-27	0.256712	0.205	0.01	5.84843e-23	20.5
HPRT1	1.75924e-27	0.479019	0.596	0.136	6.23139e-23	4.38235
POP7	1.88428e-27	0.427352	0.425	0.07	6.67431e-23	6.07143
RPL24	2.05706e-27	-0.292442	1	0.808	7.28632e-23	1.23762
BOLA3	2.17076e-27	0.402521	0.438	0.076	7.68904e-23	5.76316
DOT1L	2.59915e-27	0.307432	0.39	0.068	9.20645e-23	5.73529
WRAP53	2.64796e-27	0.348717	0.315	0.04	9.37933e-23	7.875
FBXO43	2.74447e-27	0.241277	0.185	0.006	9.72118e-23	30.8333
RP11-298I3.5	2.93032e-27	0.303922	0.281	0.028	1.03795e-22	10.0357
ITGB2	4.33928e-27	-0.318701	0.993	0.862	1.53701e-22	1.15197
HIST1H1E	4.85627e-27	0.465055	0.74	0.197	1.72014e-22	3.75635
UBE2S	5.39516e-27	0.347433	0.411	0.072	1.91102e-22	5.70833
NUP155	6.30652e-27	0.293637	0.534	0.124	2.23383e-22	4.30645
CARHSP1	6.35187e-27	0.45448	0.795	0.225	2.2499e-22	3.53333
CSE1L	6.46739e-27	0.380824	0.63	0.16	2.29081e-22	3.9375
ERI1	6.62212e-27	0.378711	0.514	0.109	2.34562e-22	4.7156
RAB33A	7.04375e-27	0.402809	0.329	0.044	2.49497e-22	7.47727
AKIP1	7.2336e-27	0.415426	0.342	0.047	2.56221e-22	7.2766
WEE1	8.69702e-27	0.181837	0.418	0.073	3.08057e-22	5.72603
GTF3C5	8.87091e-27	0.424919	0.514	0.108	3.14217e-22	4.75926
STRA13	9.10314e-27	0.478952	0.671	0.163	3.22442e-22	4.11656
MRPS16	1.15371e-26	0.44227	0.774	0.218	4.08654e-22	3.55046
DARS2	1.53845e-26	0.372833	0.37	0.058	5.44933e-22	6.37931
TRMT5	1.62416e-26	0.071859	0.363	0.056	5.75295e-22	6.48214
PPP2R1B	1.83807e-26	0.329333	0.452	0.087	6.51062e-22	5.1954
RPL37	1.97288e-26	-0.265373	0.993	0.81	6.98814e-22	1.22593
MIS18BP1	1.9986e-26	0.399009	0.808	0.242	7.07924e-22	3.33884
MASTL	2.09575e-26	0.334987	0.507	0.11	7.42335e-22	4.60909
FARSB	2.21034e-26	0.364738	0.445	0.087	7.82925e-22	5.11494
HNRNPL	2.41906e-26	-0.300515	1	0.918	8.56857e-22	1.08932
THOC3	2.59411e-26	0.404234	0.568	0.127	9.1886e-22	4.47244
RTN3	2.68392e-26	0.37889	0.651	0.163	9.5067e-22	3.99387
TTL	2.91493e-26	0.156374	0.521	0.124	1.0325e-21	4.20161
G2E3	3.444e-26	0.348173	0.507	0.111	1.2199e-21	4.56757
MZT2B	3.4492e-26	0.442716	0.466	0.09	1.22174e-21	5.17778
NUP93	4.26395e-26	0.436037	0.705	0.197	1.51033e-21	3.57868
FANCB	4.34113e-26	0.270651	0.199	0.01	1.53767e-21	19.9
INIP	4.44931e-26	0.347712	0.459	0.096	1.57599e-21	4.78125
ARHGAP33	4.5237e-26	0.341335	0.363	0.056	1.60234e-21	6.48214
EEF1E1	4.68899e-26	0.464784	0.459	0.087	1.66089e-21	5.27586
SGTA	4.88287e-26	0.35154	0.568	0.127	1.72956e-21	4.47244
RP11-303E16.2	4.90551e-26	0.235139	0.192	0.009	1.73758e-21	21.3333
SET	5.00273e-26	-0.260334	1	0.867	1.77202e-21	1.1534
IPO9	5.20305e-26	0.341646	0.596	0.147	1.84297e-21	4.05442
SAPCD2	5.27229e-26	0.215741	0.185	0.008	1.8675e-21	23.125
SNRPE	5.39101e-26	0.492047	0.788	0.202	1.90955e-21	3.90099
CBX5	5.42523e-26	0.450157	0.952	0.307	1.92167e-21	3.10098
POLE3	5.43043e-26	0.414318	0.712	0.192	1.92351e-21	3.70833
PSMG2	5.91173e-26	0.44335	0.781	0.207	2.09399e-21	3.77295
RP11-79P5.3	6.12782e-26	0.171071	0.363	0.056	2.17054e-21	6.48214
GPAA1	6.69188e-26	0.40032	0.733	0.186	2.37033e-21	3.94086
CEP78	7.20263e-26	0.400203	0.438	0.088	2.55124e-21	4.97727
MRPL12	7.82267e-26	0.433986	0.473	0.091	2.77087e-21	5.1978
EXOSC7	8.23369e-26	0.422644	0.486	0.102	2.91645e-21	4.76471
PFKL	8.64911e-26	0.412657	0.801	0.225	3.0636e-21	3.56
TP73	8.76379e-26	0.239355	0.226	0.017	3.10422e-21	13.2941
LIN54	9.04687e-26	0.335519	0.507	0.113	3.20449e-21	4.48673
DPP3	9.531e-26	0.400971	0.479	0.099	3.37598e-21	4.83838
DHRS4L2	1.07837e-25	0.303954	0.418	0.073	3.81969e-21	5.72603
MRPL13	1.0822e-25	0.458631	0.534	0.125	3.83327e-21	4.272
MRPS15	1.10169e-25	0.371447	0.589	0.134	3.90229e-21	4.39552
HAUS7	1.18151e-25	0.409661	0.425	0.079	4.18503e-21	5.37975
CEP72	1.22557e-25	0.286273	0.212	0.014	4.34111e-21	15.1429
WDR54	1.37166e-25	0.465141	0.589	0.14	4.85856e-21	4.20714
COA6	1.47136e-25	0.433366	0.452	0.087	5.21171e-21	5.1954
HAT1	1.66872e-25	0.455372	0.678	0.182	5.91077e-21	3.72527
WIBG	1.8694e-25	0.394302	0.521	0.115	6.62162e-21	4.53043
MRPL51	2.19635e-25	0.440769	0.747	0.201	7.7797e-21	3.71642
SON	2.92923e-25	-0.323582	0.979	0.83	1.03756e-20	1.17952
SIVA1	2.99657e-25	0.497215	0.815	0.227	1.06141e-20	3.59031
DCAF7	3.08867e-25	0.391039	0.856	0.277	1.09404e-20	3.09025
MT-ATP8	3.28428e-25	-0.257984	1	0.816	1.16332e-20	1.22549
NDUFB6	3.30094e-25	0.455439	0.801	0.233	1.16923e-20	3.43777
IFI27L1	3.55488e-25	0.390809	0.315	0.042	1.25917e-20	7.5
CDC7	3.68651e-25	0.344008	0.308	0.041	1.3058e-20	7.5122
FOSB	3.8635e-25	-0.557832	0.795	0.823	1.36849e-20	0.965978
MRPL47	4.1011e-25	0.367622	0.568	0.132	1.45265e-20	4.30303
GNAI3	4.18415e-25	0.414834	0.733	0.2	1.48207e-20	3.665
MRPL4	4.2065e-25	0.3913	0.616	0.15	1.48998e-20	4.10667
BRI3BP	4.55559e-25	0.248184	0.281	0.035	1.61364e-20	8.02857
XRCC4	4.62956e-25	0.362459	0.288	0.036	1.63984e-20	8
SRSF5	4.70682e-25	-0.373688	0.973	0.816	1.6672e-20	1.1924
CENPQ	4.74755e-25	0.236095	0.192	0.01	1.68163e-20	19.2
CCP110	4.81516e-25	0.353245	0.404	0.076	1.70558e-20	5.31579
CDC42	4.84477e-25	-0.273536	1	0.866	1.71607e-20	1.15473
SMS	4.90354e-25	0.383602	0.527	0.12	1.73688e-20	4.39167
CKS2	5.16817e-25	0.497541	0.89	0.261	1.83062e-20	3.40996
PSMD1	5.47682e-25	0.382469	0.678	0.174	1.93994e-20	3.89655
SUZ12	5.63638e-25	0.21617	0.664	0.175	1.99646e-20	3.79429
TP53	5.79083e-25	0.316258	0.836	0.28	2.05117e-20	2.98571
EXOSC3	5.82614e-25	0.41649	0.541	0.124	2.06368e-20	4.3629
MSH6	5.82938e-25	0.370777	0.527	0.131	2.06482e-20	4.0229
H2AFY	6.02593e-25	0.435286	0.87	0.292	2.13444e-20	2.97945
MYL6B	6.17475e-25	0.444456	0.466	0.097	2.18716e-20	4.80412
ID3	6.24013e-25	0.451413	0.705	0.182	2.21031e-20	3.87363
DCLRE1B	6.35942e-25	0.236797	0.247	0.023	2.25257e-20	10.7391
SCCPDH	7.01903e-25	0.351267	0.418	0.078	2.48621e-20	5.35897
KEAP1	8.9597e-25	0.395981	0.658	0.172	3.17361e-20	3.82558
C18orf56	9.05853e-25	0.272392	0.158	0.004	3.20862e-20	39.5
RPL35	9.26979e-25	-0.271267	0.959	0.785	3.28345e-20	1.22166
HINT2	1.02765e-24	0.4505	0.521	0.115	3.64005e-20	4.53043
NET1	1.07654e-24	0.257573	0.212	0.015	3.81321e-20	14.1333
MEA1	1.09421e-24	0.384649	0.808	0.234	3.87581e-20	3.45299
MRPS11	1.19931e-24	0.409147	0.527	0.119	4.24807e-20	4.42857
PRPSAP1	1.22949e-24	0.439196	0.527	0.122	4.35497e-20	4.31967
API5	1.39656e-24	0.398462	0.705	0.196	4.94674e-20	3.59694
SAT1	1.49301e-24	-0.482757	0.877	0.791	5.28838e-20	1.10872
DCPS	1.6543e-24	0.427609	0.479	0.105	5.85969e-20	4.5619
COMMD4	1.86779e-24	0.474419	0.527	0.119	6.61591e-20	4.42857
DCLRE1C	1.96341e-24	0.310052	0.616	0.165	6.9546e-20	3.73333
SLC2A3	2.085e-24	-0.517278	0.822	0.775	7.38527e-20	1.06065
C1orf35	2.11908e-24	0.347093	0.397	0.073	7.50601e-20	5.43836
ICMT	2.24849e-24	0.329216	0.39	0.069	7.96439e-20	5.65217
HSPBP1	2.2565e-24	0.33691	0.404	0.073	7.99274e-20	5.53425
MMS22L	2.35599e-24	0.310044	0.521	0.123	8.34516e-20	4.23577
LGALS1	2.35651e-24	0.470903	0.541	0.123	8.34701e-20	4.39837
FH	2.50807e-24	0.385115	0.432	0.083	8.88384e-20	5.20482
RAC1	2.65341e-24	0.32925	0.582	0.14	9.39865e-20	4.15714
RMI1	2.98975e-24	0.366239	0.267	0.032	1.059e-19	8.34375
PLGRKT	3.25779e-24	0.39081	0.555	0.128	1.15394e-19	4.33594
EIF4A2	3.36534e-24	-0.376099	0.959	0.803	1.19204e-19	1.19427
TPM3	3.44705e-24	-0.229713	1	0.835	1.22098e-19	1.1976
BORA	3.55547e-24	0.394949	0.322	0.049	1.25938e-19	6.57143
UQCC2	3.80716e-24	0.384924	0.575	0.149	1.34854e-19	3.85906
STOML2	4.0949e-24	0.424351	0.678	0.178	1.45045e-19	3.80899
TMEM261	4.73091e-24	0.372622	0.534	0.12	1.67573e-19	4.45
CDK4	5.62307e-24	0.440554	0.596	0.147	1.99175e-19	4.05442
BDH1	5.8725e-24	0.375721	0.288	0.037	2.0801e-19	7.78378
RP11-864N7.2	6.33534e-24	-0.395687	0.795	0.767	2.24404e-19	1.03651
CBX1	6.53167e-24	0.293126	0.295	0.04	2.31358e-19	7.375
LINC00116	8.0979e-24	0.370372	0.37	0.063	2.86836e-19	5.87302
AAAS	8.25277e-24	0.363527	0.418	0.081	2.92321e-19	5.16049
RAD54B	8.33537e-24	0.299713	0.151	0.004	2.95247e-19	37.75
MRPL39	9.38226e-24	0.411284	0.5	0.117	3.32329e-19	4.2735
WDR36	1.01635e-23	0.275746	0.548	0.132	3.60002e-19	4.15152
C11orf82	1.05402e-23	0.325729	0.199	0.014	3.73346e-19	14.2143
CENPI	1.08952e-23	0.254542	0.151	0.004	3.8592e-19	37.75
RPL38	1.12381e-23	-0.293736	0.979	0.794	3.98066e-19	1.233
TALDO1	1.13443e-23	0.473054	0.884	0.251	4.01828e-19	3.52191
EZR	1.15294e-23	-0.324966	0.986	0.86	4.08383e-19	1.14651
TUBB6	1.15777e-23	0.402941	0.281	0.038	4.10094e-19	7.39474
RP11-307P22.1	1.16959e-23	0.154064	0.171	0.008	4.14281e-19	21.375
NDC1	1.34779e-23	0.349688	0.363	0.065	4.77402e-19	5.58462
CSTF2	1.59241e-23	0.38318	0.37	0.065	5.64047e-19	5.69231
HNRNPA2B1	1.77075e-23	-0.202588	1	0.877	6.27217e-19	1.14025
ARL3	1.90293e-23	0.272963	0.438	0.088	6.74038e-19	4.97727
CHAF1A	1.92383e-23	0.227537	0.267	0.032	6.8144e-19	8.34375
VDAC3	2.03606e-23	0.416803	0.808	0.224	7.21194e-19	3.60714
EXOSC9	2.54907e-23	0.33433	0.76	0.225	9.02905e-19	3.37778
ARHGEF39	2.70472e-23	0.387115	0.274	0.037	9.58039e-19	7.40541
H2AFZP3	2.79164e-23	0.259522	0.356	0.06	9.88827e-19	5.93333
LRRC58	2.97769e-23	0.257661	0.514	0.127	1.05473e-18	4.04724
TTF1	3.18307e-23	0.302282	0.432	0.092	1.12747e-18	4.69565
ILVBL	3.90162e-23	0.400715	0.418	0.082	1.38199e-18	5.09756
GUSB	3.99543e-23	0.386697	0.61	0.163	1.41522e-18	3.74233
MED30	4.10912e-23	0.374578	0.562	0.133	1.45549e-18	4.22556
PPP1R15A	4.25104e-23	-0.425342	0.897	0.781	1.50576e-18	1.14853
GPANK1	4.26897e-23	0.346253	0.411	0.081	1.51211e-18	5.07407
HMGN1P38	4.85351e-23	0.330502	0.76	0.254	1.71916e-18	2.99213
PPP2R5D	4.92623e-23	0.361316	0.644	0.177	1.74492e-18	3.63842
POLR2D	5.05984e-23	0.399824	0.479	0.108	1.79225e-18	4.43519
VPS25	5.60437e-23	0.374927	0.473	0.102	1.98512e-18	4.63725
GGCT	5.67594e-23	0.411978	0.452	0.096	2.01047e-18	4.70833
NDUFA2	5.82278e-23	0.420974	0.644	0.17	2.06249e-18	3.78824
PRMT5	5.86821e-23	0.386894	0.384	0.072	2.07858e-18	5.33333
ELP5	5.97286e-23	0.380159	0.541	0.127	2.11565e-18	4.25984
RNF5P1	7.70702e-23	0.343259	0.493	0.115	2.7299e-18	4.28696
CEP97	7.76759e-23	0.28651	0.349	0.063	2.75136e-18	5.53968
CBR1	9.45409e-23	0.345077	0.425	0.086	3.34873e-18	4.94186
RAB11A	9.87114e-23	0.383355	0.712	0.196	3.49646e-18	3.63265
GTF3C6	9.88332e-23	0.415738	0.685	0.183	3.50077e-18	3.74317
MZT2A	9.98409e-23	0.380486	0.356	0.063	3.53646e-18	5.65079
MLH1	1.04257e-22	0.356318	0.514	0.124	3.69289e-18	4.14516
RP11-423H2.1	1.07236e-22	0.313298	0.527	0.124	3.79839e-18	4.25
SLC19A1	1.08491e-22	0.369733	0.288	0.042	3.84286e-18	6.85714
POLE2	1.15382e-22	0.382406	0.233	0.024	4.08693e-18	9.70833
DCTN3	1.1769e-22	0.438074	0.795	0.223	4.16871e-18	3.56502
AP2A1	1.27422e-22	0.223406	0.562	0.147	4.51343e-18	3.82313
RPL26L1	1.2865e-22	0.373036	0.308	0.046	4.55692e-18	6.69565
TXNL4A	1.33252e-22	0.332462	0.349	0.06	4.71993e-18	5.81667
OLA1	1.37137e-22	0.365114	0.527	0.129	4.85753e-18	4.08527
BTG1	1.42275e-22	-0.631118	0.719	0.752	5.03951e-18	0.956117
TSFM	1.42619e-22	0.366283	0.322	0.051	5.05172e-18	6.31373
EIF4E	1.45963e-22	0.336178	0.897	0.303	5.17015e-18	2.9604
ZNF367	1.71837e-22	0.200487	0.158	0.006	6.08663e-18	26.3333
BANF1	1.76262e-22	0.453462	0.938	0.291	6.24338e-18	3.22337
EXOC5	1.7776e-22	0.337481	0.493	0.118	6.29643e-18	4.17797
MRTO4	1.93233e-22	0.293946	0.247	0.028	6.84452e-18	8.82143
DKC1	1.97434e-22	0.346704	0.514	0.125	6.99332e-18	4.112
PRPS2	2.02862e-22	0.394045	0.623	0.166	7.18559e-18	3.75301
FYB	2.11625e-22	-0.314658	0.979	0.862	7.49596e-18	1.13573
ALDOA	2.42133e-22	-0.218747	0.986	0.795	8.5766e-18	1.24025
AC006011.4	2.46237e-22	0.372254	0.418	0.086	8.72196e-18	4.86047
KPNA2	2.62242e-22	0.437518	0.815	0.251	9.28889e-18	3.24701
RSRC1	2.66184e-22	0.323574	0.705	0.214	9.42849e-18	3.29439
GLE1	2.80019e-22	0.275236	0.555	0.145	9.91856e-18	3.82759
EBP	2.91369e-22	0.399293	0.76	0.225	1.03206e-17	3.37778
COMMD8	3.09485e-22	0.372893	0.459	0.101	1.09623e-17	4.54455
APOBEC3C	3.27461e-22	-0.270324	1	0.868	1.1599e-17	1.15207
PHF13	3.3523e-22	0.253389	0.192	0.014	1.18742e-17	13.7143
SCO2	3.39123e-22	0.366567	0.342	0.059	1.20121e-17	5.79661
CEP128	3.51753e-22	0.344156	0.384	0.076	1.24594e-17	5.05263
MRPL15	3.52801e-22	0.410758	0.384	0.073	1.24966e-17	5.26027
BLMH	3.58692e-22	0.385016	0.445	0.099	1.27052e-17	4.49495
CCDC28B	3.89898e-22	0.40323	0.315	0.051	1.38106e-17	6.17647
TMEM160	4.24637e-22	0.357277	0.651	0.177	1.50411e-17	3.67797
DLAT	4.56242e-22	0.24369	0.336	0.056	1.61605e-17	6
PSMC3IP	4.68883e-22	0.32567	0.199	0.017	1.66083e-17	11.7059
MRPL48	4.84903e-22	0.430458	0.479	0.113	1.71758e-17	4.23894
NUDT8	5.07724e-22	0.316631	0.212	0.019	1.79841e-17	11.1579
FOPNL	5.15186e-22	0.375132	0.445	0.099	1.82484e-17	4.49495
ATP5G1	5.18043e-22	0.397472	0.63	0.166	1.83496e-17	3.79518
UCK2	5.25823e-22	0.353761	0.349	0.064	1.86252e-17	5.45312
TRGC2	5.29539e-22	-0.296056	0.966	0.805	1.87568e-17	1.2
EIF2S1	5.67172e-22	0.370317	0.678	0.2	2.00898e-17	3.39
PSMG1	5.74775e-22	0.355805	0.308	0.047	2.03591e-17	6.55319
NDUFB1	5.7576e-22	0.427844	0.637	0.169	2.0394e-17	3.76923
RPL6P27	5.80914e-22	-0.321053	0.884	0.791	2.05766e-17	1.11757
PHGDH	6.38195e-22	0.371933	0.24	0.028	2.26055e-17	8.57143
PARP2	6.41818e-22	0.327408	0.274	0.037	2.27339e-17	7.40541
CISD2	6.45981e-22	0.35488	0.61	0.161	2.28813e-17	3.78882
MED16	6.51262e-22	0.342772	0.493	0.118	2.30684e-17	4.17797
PAGR1	6.75258e-22	0.304036	0.452	0.099	2.39183e-17	4.56566
CCT5	6.83049e-22	0.42543	0.842	0.251	2.41943e-17	3.35458
MRPL14	7.14808e-22	0.370162	0.507	0.117	2.53192e-17	4.33333
HNRNPA1P48	7.52132e-22	-0.21445	0.993	0.859	2.66413e-17	1.156
SSNA1	7.54071e-22	0.364364	0.658	0.182	2.671e-17	3.61538
PAFAH1B3	7.61779e-22	0.38188	0.411	0.085	2.6983e-17	4.83529
WDR12	7.74347e-22	0.359994	0.301	0.047	2.74281e-17	6.40426
EME1	7.90992e-22	0.284953	0.158	0.008	2.80177e-17	19.75
SCLT1	8.09286e-22	0.265318	0.562	0.146	2.86657e-17	3.84932
XRCC1	9.07686e-22	0.36781	0.514	0.127	3.21511e-17	4.04724
CNP	9.44675e-22	0.368616	0.74	0.225	3.34613e-17	3.28889
PSAT1	9.85098e-22	0.26763	0.26	0.033	3.48931e-17	7.87879
SMC3	9.90569e-22	0.379686	0.815	0.264	3.50869e-17	3.08712
RPL9P7	1.06579e-21	-0.491033	0.658	0.709	3.77515e-17	0.928068
TPGS2	1.09702e-21	0.349813	0.671	0.193	3.88576e-17	3.47668
RAVER1	1.25835e-21	0.246788	0.425	0.092	4.45721e-17	4.61957
GEMIN4	1.33312e-21	0.300568	0.274	0.038	4.72206e-17	7.21053
GS1-44D20.1	1.35669e-21	0.176138	0.404	0.082	4.80553e-17	4.92683
MRPS23	1.55583e-21	0.370887	0.39	0.078	5.5109e-17	5
ANAPC11	1.57505e-21	0.444295	0.836	0.237	5.57897e-17	3.52743
HMGN2P4	1.62476e-21	0.249194	0.377	0.072	5.75505e-17	5.23611
TIMD4	1.77797e-21	0.362742	0.411	0.086	6.29775e-17	4.77907
PGD	1.80124e-21	0.351196	0.507	0.127	6.38018e-17	3.99213
HIST2H2BF	1.80892e-21	0.205152	0.267	0.036	6.40736e-17	7.41667
LIN9	1.81193e-21	0.239389	0.164	0.009	6.41803e-17	18.2222
PSRC1	1.82351e-21	0.362817	0.212	0.02	6.45904e-17	10.6
THOC7	1.89737e-21	0.367732	0.658	0.175	6.72067e-17	3.76
NDUFS3	1.90794e-21	0.401249	0.637	0.178	6.7581e-17	3.57865
IGJ	2.02152e-21	0.155978	0.274	0.04	7.16044e-17	6.85
NIPSNAP3A	2.09521e-21	0.337247	0.315	0.052	7.42146e-17	6.05769
RPS3AP26	2.28385e-21	-0.337107	0.863	0.771	8.08961e-17	1.11933
GPN3	2.43354e-21	0.301426	0.253	0.032	8.61985e-17	7.90625
SRD5A3	2.45748e-21	0.324829	0.233	0.027	8.70464e-17	8.62963
AC004381.6	2.52956e-21	0.273316	0.144	0.005	8.95995e-17	28.8
RIBC2	2.64862e-21	0.254388	0.144	0.005	9.38167e-17	28.8
POLA1	2.66176e-21	0.256778	0.363	0.072	9.42822e-17	5.04167
RNF5	2.68228e-21	0.293506	0.623	0.164	9.50091e-17	3.79878
AC004797.1	2.79236e-21	0.361515	0.795	0.237	9.89083e-17	3.35443
PTPLB	2.80972e-21	0.203173	0.233	0.027	9.95229e-17	8.62963
BCAT1	2.92754e-21	0.316112	0.26	0.036	1.03697e-16	7.22222
CCDC124	2.94085e-21	0.306466	0.555	0.14	1.04168e-16	3.96429
CTA-384D8.36	2.97106e-21	0.244733	0.158	0.008	1.05238e-16	19.75
BTF3	3.12487e-21	-0.265659	0.979	0.796	1.10686e-16	1.2299
CD320	3.20513e-21	0.340133	0.445	0.101	1.13529e-16	4.40594
NHP2	3.20884e-21	0.412729	0.747	0.214	1.1366e-16	3.49065
SNRPC	3.29187e-21	0.397864	0.699	0.198	1.16601e-16	3.5303
NNT	3.29231e-21	0.284403	0.616	0.179	1.16617e-16	3.44134
SGCB	3.30939e-21	0.290621	0.24	0.029	1.17222e-16	8.27586
ATIC	3.49327e-21	0.364542	0.541	0.137	1.23735e-16	3.94891
HIST1H2AI	3.65229e-21	0.239882	0.144	0.005	1.29368e-16	28.8
APOA1BP	3.77898e-21	0.356913	0.575	0.149	1.33855e-16	3.85906
NUP133	3.92706e-21	0.308279	0.404	0.092	1.39101e-16	4.3913
ASNA1	4.07951e-21	0.376318	0.589	0.161	1.445e-16	3.65839
TIMM8B	4.29424e-21	0.35182	0.486	0.119	1.52106e-16	4.08403
USP5	4.29777e-21	0.320355	0.527	0.133	1.52231e-16	3.96241
RP11-312O7.2	4.38481e-21	0.23764	0.322	0.055	1.55314e-16	5.85455
RNASEH2B	4.52852e-21	0.361996	0.705	0.201	1.60405e-16	3.50746
SLC1A5	4.56228e-21	0.318296	0.61	0.181	1.61601e-16	3.37017
SLC35B2	4.76547e-21	0.320548	0.452	0.102	1.68798e-16	4.43137
NAGA	4.86737e-21	0.354383	0.438	0.102	1.72407e-16	4.29412
CLIC1	4.95701e-21	-0.20241	1	0.789	1.75582e-16	1.26743
RPL21P75	5.08706e-21	-0.407198	0.781	0.744	1.80189e-16	1.04973
ARHGEF1	5.09784e-21	-0.367261	0.973	0.826	1.80571e-16	1.17797
ERH	5.32788e-21	0.387106	0.801	0.246	1.88719e-16	3.2561
HIST2H2AC	5.48581e-21	0.358386	0.301	0.049	1.94313e-16	6.14286
TRAP1	6.00241e-21	0.392308	0.514	0.134	2.12611e-16	3.83582
IGKC	6.2437e-21	0.226016	0.377	0.077	2.21158e-16	4.8961
LCK	6.42896e-21	-0.286719	0.979	0.784	2.2772e-16	1.24872
SLC38A5	6.611e-21	0.335329	0.397	0.085	2.34168e-16	4.67059
POLE4	7.2048e-21	0.397515	0.356	0.069	2.55201e-16	5.15942
AKR7A2	7.20819e-21	0.351435	0.479	0.115	2.55321e-16	4.16522
TIFA	7.27839e-21	0.326426	0.473	0.117	2.57808e-16	4.04274
OMD	7.35472e-21	0.234895	0.171	0.012	2.60512e-16	14.25
KDELR1	8.00486e-21	0.312481	0.562	0.149	2.8354e-16	3.77181
ACYP1	8.26425e-21	0.374967	0.466	0.111	2.92728e-16	4.1982
FAM210A	8.66364e-21	0.271873	0.301	0.05	3.06875e-16	6.02
SRGAP2B	8.9104e-21	0.284664	0.555	0.147	3.15615e-16	3.77551
YWHAZP3	9.03285e-21	-0.213257	0.973	0.822	3.19952e-16	1.1837
GOLIM4	9.57958e-21	0.290702	0.808	0.261	3.39318e-16	3.09579
THOP1	1.02769e-20	0.346233	0.308	0.052	3.64017e-16	5.92308
CETN3	1.03658e-20	0.376644	0.342	0.068	3.67165e-16	5.02941
MLST8	1.06076e-20	0.35084	0.377	0.076	3.75731e-16	4.96053
SNRPD3	1.12551e-20	0.380309	0.849	0.26	3.98667e-16	3.26538
NSL1	1.20439e-20	0.315945	0.438	0.1	4.26608e-16	4.38
RANGAP1	1.22725e-20	0.302403	0.678	0.197	4.34704e-16	3.44162
RPL36A	1.26727e-20	-0.268575	0.966	0.764	4.4888e-16	1.2644
LAMTOR2	1.27401e-20	0.367803	0.555	0.141	4.51267e-16	3.93617
TMEM209	1.28178e-20	0.236865	0.575	0.159	4.54019e-16	3.61635
VBP1	1.29509e-20	0.369416	0.527	0.136	4.58735e-16	3.875
MCMBP	1.31317e-20	0.163927	0.425	0.1	4.65138e-16	4.25
TXNDC17	1.35213e-20	0.390363	0.589	0.159	4.78937e-16	3.7044
LSP1	1.35452e-20	-0.233021	0.986	0.805	4.79784e-16	1.22484
UCHL5	1.38568e-20	0.337389	0.644	0.182	4.90822e-16	3.53846
TAF1B	1.41647e-20	0.293281	0.384	0.079	5.01728e-16	4.86076
TESC	1.43949e-20	0.325077	0.247	0.032	5.09883e-16	7.71875
LMCD1	1.44843e-20	0.331697	0.219	0.024	5.13049e-16	9.125
CIAPIN1	1.46621e-20	0.315964	0.432	0.097	5.19348e-16	4.45361
MRPL16	1.58247e-20	0.393082	0.473	0.115	5.60525e-16	4.11304
CD52	1.60501e-20	-0.303072	0.959	0.771	5.68511e-16	1.24384
RTCB	1.76082e-20	0.344758	0.589	0.164	6.237e-16	3.59146
NIT1	1.91383e-20	0.338064	0.329	0.061	6.77898e-16	5.39344
CCDC77	2.02307e-20	0.279818	0.349	0.068	7.16591e-16	5.13235
APOPT1	2.04087e-20	0.317532	0.432	0.097	7.22896e-16	4.45361
CPSF2	2.0413e-20	0.276743	0.452	0.113	7.23047e-16	4
RPE	2.09673e-20	0.268659	0.363	0.072	7.42682e-16	5.04167
MRPL54	2.19505e-20	0.369587	0.541	0.136	7.77508e-16	3.97794
DDX1	2.2521e-20	0.288279	0.473	0.118	7.97718e-16	4.00847
DPM2	2.31599e-20	0.305992	0.568	0.15	8.20348e-16	3.78667
FAM96A	2.33326e-20	0.403258	0.603	0.164	8.26463e-16	3.67683
NDUFA8	2.3394e-20	0.350024	0.384	0.079	8.2864e-16	4.86076
HRASLS2	2.37514e-20	0.259262	0.205	0.02	8.41297e-16	10.25
OLA1P1	2.5227e-20	0.173935	0.438	0.101	8.93567e-16	4.33663
NUDT21	2.56907e-20	0.407428	0.849	0.278	9.09992e-16	3.05396
LXN	2.60718e-20	0.323118	0.267	0.04	9.23488e-16	6.675
PGRMC1	2.64456e-20	0.336785	0.274	0.041	9.3673e-16	6.68293
TMEM18	2.69514e-20	0.354261	0.418	0.093	9.54644e-16	4.49462
ECM2	2.75951e-20	0.122756	0.158	0.009	9.77445e-16	17.5556
TIPIN	2.82776e-20	0.350071	0.267	0.041	1.00162e-15	6.5122
APIP	2.93627e-20	0.370728	0.384	0.082	1.04006e-15	4.68293
ATXN10	2.99648e-20	0.344995	0.733	0.224	1.06138e-15	3.27232
RP11-386G11.10	3.09253e-20	0.494776	1	0.462	1.09541e-15	2.1645
ITM2B	3.1426e-20	-0.355098	0.938	0.772	1.11314e-15	1.21503
SF3B14	3.22457e-20	0.405336	0.685	0.197	1.14217e-15	3.47716
RRP7A	3.41074e-20	0.323753	0.699	0.227	1.20812e-15	3.0793
DCUN1D5	3.41229e-20	0.333939	0.575	0.156	1.20867e-15	3.6859
PFN1P1	3.44159e-20	0.383202	0.856	0.288	1.21905e-15	2.97222
RTTN	3.4744e-20	0.20926	0.384	0.083	1.23067e-15	4.62651
RHOA	3.52042e-20	-0.210113	1	0.814	1.24697e-15	1.2285
C4orf27	3.66281e-20	0.370998	0.445	0.104	1.2974e-15	4.27885
SIGMAR1	3.72504e-20	0.340396	0.527	0.136	1.31945e-15	3.875
TBCE	3.74361e-20	0.238222	0.336	0.064	1.32602e-15	5.25
FADD	3.78261e-20	0.293782	0.322	0.058	1.33984e-15	5.55172
TUBGCP3	3.79698e-20	0.284303	0.452	0.113	1.34493e-15	4
CDC123	3.9728e-20	0.365082	0.712	0.21	1.40721e-15	3.39048
COX16	3.97938e-20	0.295812	0.534	0.141	1.40954e-15	3.78723
CTPS1	4.18554e-20	0.342921	0.425	0.097	1.48256e-15	4.38144
NUDT5	4.23982e-20	0.373556	0.753	0.224	1.50179e-15	3.36161
FABP5P3	4.47456e-20	0.107414	0.13	0.004	1.58493e-15	32.5
C14orf1	4.50353e-20	0.239202	0.473	0.117	1.59519e-15	4.04274
ETHE1	5.11299e-20	0.397302	0.507	0.125	1.81107e-15	4.056
FAM45A	5.12428e-20	0.337777	0.397	0.09	1.81507e-15	4.41111
BOLA2	5.58931e-20	0.230553	0.596	0.168	1.97979e-15	3.54762
PTPLAD1	5.93403e-20	0.338795	0.445	0.108	2.10189e-15	4.12037
ROMO1	5.96662e-20	0.406271	0.733	0.209	2.11344e-15	3.50718
TXN2	6.24583e-20	0.354585	0.705	0.211	2.21234e-15	3.34123
C1orf56	6.29138e-20	-0.520502	0.719	0.77	2.22847e-15	0.933766
EIF2B2	6.5845e-20	0.305171	0.336	0.063	2.3323e-15	5.33333
PPIAP22	6.79146e-20	-0.136218	0.993	0.835	2.4056e-15	1.18922
ACO2	7.03147e-20	0.285783	0.616	0.173	2.49062e-15	3.56069
TBL3	7.10743e-20	0.316698	0.342	0.065	2.51752e-15	5.26154
ZDHHC13	7.14941e-20	0.258748	0.418	0.095	2.53239e-15	4.4
MTRF1L	7.27443e-20	0.278021	0.363	0.074	2.57668e-15	4.90541
AKR1B1	7.46819e-20	0.341781	0.781	0.233	2.64531e-15	3.35193
TXNDC11	8.04305e-20	0.298168	0.466	0.12	2.84893e-15	3.88333
POLR2I	8.21448e-20	0.338807	0.534	0.137	2.90965e-15	3.89781
MRP63	8.23915e-20	0.277949	0.712	0.204	2.91839e-15	3.4902
MPDU1	8.41812e-20	0.357752	0.555	0.152	2.98178e-15	3.65132
DCK	8.42349e-20	0.362371	0.699	0.215	2.98369e-15	3.25116
DPYSL2	8.71032e-20	0.217647	0.411	0.092	3.08528e-15	4.46739
ATP5H	8.74879e-20	0.393966	0.774	0.229	3.09891e-15	3.37991
MBD4	8.91556e-20	0.306431	0.61	0.174	3.15798e-15	3.50575
CTSW	9.28984e-20	-0.413833	0.877	0.748	3.29055e-15	1.17246
UBE2V2	9.46239e-20	0.353943	0.685	0.202	3.35167e-15	3.39109
TMEM208	1.00605e-19	0.386059	0.452	0.11	3.56352e-15	4.10909
GART	1.07741e-19	0.361925	0.61	0.186	3.81628e-15	3.27957
CTD-2369P2.12	1.1044e-19	0.227427	0.349	0.073	3.91188e-15	4.78082
C15orf41	1.12547e-19	0.319822	0.219	0.027	3.98653e-15	8.11111
PSMD14	1.15234e-19	0.367241	0.699	0.213	4.08172e-15	3.28169
CYC1	1.19384e-19	0.394346	0.774	0.238	4.22868e-15	3.2521
HMGXB4	1.23226e-19	0.303744	0.342	0.068	4.3648e-15	5.02941
MCTS1	1.28604e-19	0.378601	0.438	0.105	4.55529e-15	4.17143
MRPS24	1.29973e-19	0.335247	0.63	0.177	4.60376e-15	3.55932
ADPRHL2	1.30658e-19	0.351228	0.349	0.072	4.62804e-15	4.84722
DBF4	1.39488e-19	0.327634	0.616	0.181	4.94082e-15	3.40331
RP11-347C12.1	1.39796e-19	-0.491333	0.733	0.771	4.95171e-15	0.950713
POLH	1.41622e-19	0.328833	0.397	0.096	5.0164e-15	4.13542
NDUFB3	1.5238e-19	0.417576	0.842	0.27	5.39744e-15	3.11852
FAM173B	1.53305e-19	0.354	0.288	0.049	5.43023e-15	5.87755
MRPS36	1.56604e-19	0.343021	0.479	0.119	5.54707e-15	4.02521
SRP68	1.57915e-19	0.347287	0.459	0.118	5.5935e-15	3.88983
ERI2	1.58083e-19	0.227129	0.158	0.01	5.59947e-15	15.8
TREX1	1.58556e-19	0.353014	0.425	0.099	5.61621e-15	4.29293
MFAP1	1.69273e-19	0.293202	0.384	0.086	5.99583e-15	4.46512
FANCL	1.74278e-19	0.302859	0.404	0.096	6.17309e-15	4.20833
BOLA2B	1.78781e-19	0.362804	0.692	0.214	6.33261e-15	3.23364
ETFA	1.91487e-19	0.353732	0.74	0.228	6.78267e-15	3.24561
RP11-234A1.1	2.06653e-19	-0.349721	0.829	0.749	7.31987e-15	1.10681
GSTCD	2.10754e-19	0.23122	0.205	0.023	7.46513e-15	8.91304
TBC1D7	2.34411e-19	0.315817	0.363	0.076	8.30307e-15	4.77632
CNBP	2.34947e-19	-0.313892	0.925	0.755	8.32206e-15	1.22517
PFAS	2.42331e-19	0.245998	0.315	0.059	8.58359e-15	5.33898
RP11-545E17.3	2.52078e-19	0.318341	0.199	0.02	8.92884e-15	9.95
HDAC2	2.53109e-19	0.336568	0.562	0.165	8.96537e-15	3.40606
DCXR	2.57574e-19	0.407647	0.877	0.271	9.12352e-15	3.23616
PMM1	2.58572e-19	0.351888	0.425	0.101	9.15889e-15	4.20792
BUD13	2.65658e-19	0.284389	0.411	0.095	9.40986e-15	4.32632
MSH2	2.74748e-19	0.260005	0.425	0.106	9.73186e-15	4.00943
PSMG3	2.78611e-19	0.284127	0.473	0.117	9.86867e-15	4.04274
CISD1	2.83585e-19	0.343995	0.363	0.077	1.00449e-14	4.71429
POLR2C	2.91122e-19	0.27551	0.459	0.124	1.03118e-14	3.70161
TDP1	2.97357e-19	0.256336	0.459	0.115	1.05327e-14	3.9913
CD37	3.07122e-19	-0.389517	0.911	0.763	1.08786e-14	1.19397
DHX29	3.15398e-19	0.263336	0.507	0.136	1.11717e-14	3.72794
NUP62	3.17423e-19	0.280052	0.596	0.169	1.12434e-14	3.52663
NDUFC1	3.24663e-19	0.351061	0.637	0.183	1.14999e-14	3.48087
RUVBL1	3.35545e-19	0.327712	0.5	0.137	1.18854e-14	3.64964
PIF1	3.36729e-19	0.335824	0.267	0.044	1.19273e-14	6.06818
FIGNL1	3.59124e-19	0.260412	0.219	0.027	1.27205e-14	8.11111
FUNDC2	3.72877e-19	0.341218	0.63	0.183	1.32077e-14	3.44262
GRHPR	3.79323e-19	0.28741	0.486	0.134	1.3436e-14	3.62687
NDUFS6	3.82037e-19	0.318976	0.699	0.21	1.35321e-14	3.32857
ACTR6	3.8512e-19	0.34792	0.342	0.07	1.36413e-14	4.88571
PAICSP4	4.05534e-19	0.0895433	0.171	0.014	1.43644e-14	12.2143
PDCL	4.25593e-19	0.247621	0.479	0.127	1.50749e-14	3.77165
TXNDC9	4.38136e-19	0.325518	0.452	0.11	1.55192e-14	4.10909
HN1	4.57691e-19	0.433529	0.877	0.283	1.62119e-14	3.09894
TXLNA	4.62514e-19	0.28027	0.836	0.291	1.63827e-14	2.87285
EMC9	4.73499e-19	0.328941	0.301	0.054	1.67718e-14	5.57407
SFXN4	4.7586e-19	0.32333	0.295	0.051	1.68554e-14	5.78431
C16orf87	4.78641e-19	0.287938	0.363	0.079	1.69539e-14	4.59494
RNASEH2C	4.89635e-19	0.316967	0.699	0.219	1.73434e-14	3.19178
EIF4EBP1	4.95573e-19	0.287114	0.342	0.069	1.75537e-14	4.95652
HIST2H2AB	5.07382e-19	0.224066	0.144	0.008	1.7972e-14	18
JAK3	5.27627e-19	-0.281682	0.986	0.804	1.86891e-14	1.22637
DMC1	5.28782e-19	0.24425	0.13	0.005	1.873e-14	26
SNRPG	5.3053e-19	0.411213	0.897	0.284	1.87919e-14	3.15845
APITD1-CORT	5.75253e-19	0.144524	0.137	0.006	2.0376e-14	22.8333
KATNAL1	5.85174e-19	0.310831	0.336	0.07	2.07274e-14	4.8
MSH5	5.99797e-19	0.304561	0.404	0.097	2.12454e-14	4.16495
SLC25A10	6.19927e-19	0.16643	0.116	0.003	2.19584e-14	38.6667
SNRPF	6.2207e-19	0.365688	0.849	0.271	2.20344e-14	3.13284
NDUFAB1	6.26715e-19	0.362704	0.678	0.198	2.21989e-14	3.42424
UBL4A	6.33465e-19	0.280091	0.356	0.074	2.2438e-14	4.81081
C16orf59	6.35423e-19	0.257963	0.116	0.003	2.25073e-14	38.6667
EMG1	6.37055e-19	0.313534	0.521	0.151	2.25651e-14	3.45033
RP11-889L3.1	6.66775e-19	-0.340716	0.801	0.736	2.36178e-14	1.08832
WDR90	6.77895e-19	0.304451	0.226	0.029	2.40117e-14	7.7931
CD2	6.81739e-19	-0.395406	0.911	0.755	2.41479e-14	1.20662
CALU	7.10024e-19	0.304127	0.473	0.127	2.51498e-14	3.72441
MAD2L1BP	7.55548e-19	0.325058	0.295	0.052	2.67623e-14	5.67308
CCT2	8.1111e-19	0.3531	0.767	0.233	2.87303e-14	3.29185
NUP188	8.86459e-19	0.211421	0.719	0.248	3.13993e-14	2.89919
GPSM2	8.91126e-19	0.23306	0.212	0.027	3.15646e-14	7.85185
TFAM	8.94111e-19	0.258904	0.384	0.086	3.16703e-14	4.46512
PDS5B	9.05483e-19	0.241052	0.685	0.229	3.20731e-14	2.99127
NEAT1	9.35284e-19	-0.317399	1	0.905	3.31287e-14	1.10497
PUSL1	9.98923e-19	0.293467	0.212	0.026	3.53828e-14	8.15385
IMPDH2	1.0417e-18	0.348631	0.664	0.192	3.68982e-14	3.45833
CHCHD1	1.05371e-18	0.324529	0.377	0.083	3.73234e-14	4.54217
SPATA5	1.06661e-18	0.252073	0.342	0.074	3.77805e-14	4.62162
NUP160	1.06669e-18	0.252916	0.527	0.145	3.77833e-14	3.63448
TRIB1	1.11938e-18	0.194627	0.281	0.05	3.96494e-14	5.62
TIMM23	1.14065e-18	0.372786	0.568	0.173	4.04029e-14	3.28324
JUND	1.16904e-18	-0.478981	0.781	0.795	4.14087e-14	0.98239
HARS	1.26203e-18	0.334243	0.582	0.179	4.47025e-14	3.2514
MRPL28	1.27961e-18	0.352152	0.582	0.163	4.53249e-14	3.57055
ARMC1	1.31479e-18	0.265146	0.411	0.101	4.65713e-14	4.06931
SRGAP2C	1.33691e-18	0.205869	0.308	0.059	4.73546e-14	5.22034
RP5-1099D15.1	1.36468e-18	0.133288	0.26	0.041	4.83383e-14	6.34146
RP4-742C19.12	1.40497e-18	0.268395	0.349	0.072	4.97653e-14	4.84722
MRPS18B	1.41823e-18	0.289928	0.514	0.138	5.02351e-14	3.72464
PSMD2	1.44348e-18	0.320933	0.699	0.209	5.11295e-14	3.3445
RBM15	1.50746e-18	0.268522	0.589	0.188	5.33957e-14	3.13298
VDR	1.53197e-18	0.263707	0.329	0.068	5.42637e-14	4.83824
SUCLG1	1.56363e-18	0.328391	0.692	0.207	5.53853e-14	3.343
DAZAP2	1.56886e-18	-0.27661	0.986	0.785	5.55707e-14	1.25605
IPO5	1.59258e-18	0.244645	0.39	0.093	5.64109e-14	4.19355
AZI1	1.64049e-18	0.234714	0.226	0.031	5.81078e-14	7.29032
ELOVL1	1.6519e-18	0.335843	0.726	0.223	5.85121e-14	3.25561
NCKIPSD	1.71238e-18	0.257303	0.233	0.033	6.06541e-14	7.06061
BLOC1S1	1.76998e-18	0.368521	0.801	0.252	6.26945e-14	3.17857
RHEB	1.854e-18	0.286924	0.671	0.21	6.56707e-14	3.19524
CTNNAL1	1.85949e-18	0.342422	0.274	0.049	6.58648e-14	5.59184
TAF9B	1.92059e-18	0.328623	0.342	0.078	6.80292e-14	4.38462
DPM1	1.94052e-18	0.32836	0.479	0.128	6.87352e-14	3.74219
STX10	2.02754e-18	0.291219	0.514	0.138	7.18173e-14	3.72464
IGLC3	2.03933e-18	0.148245	0.212	0.027	7.22352e-14	7.85185
BAG2	2.04072e-18	0.255016	0.315	0.064	7.22844e-14	4.92188
PMS2P1	2.08255e-18	0.294518	0.384	0.091	7.3766e-14	4.21978
SNRPEP2	2.1258e-18	0.310751	0.527	0.142	7.52979e-14	3.71127
RP11-72I8.1	2.14545e-18	-0.415299	0.904	0.773	7.59939e-14	1.16947
TCP11L1	2.17318e-18	0.265435	0.267	0.045	7.69763e-14	5.93333
DCTN2	2.18614e-18	0.291664	0.733	0.255	7.74352e-14	2.87451
ACAA2	2.1897e-18	0.336142	0.589	0.172	7.75613e-14	3.42442
MRPS2	2.24822e-18	0.276794	0.342	0.07	7.96343e-14	4.88571
STAG1	2.32762e-18	0.194755	0.623	0.196	8.24465e-14	3.17857
UBR7	2.37198e-18	0.291089	0.479	0.127	8.40181e-14	3.77165
UBBP4	2.40757e-18	-0.312456	0.925	0.835	8.52786e-14	1.10778
LIMD2	2.41547e-18	-0.272024	0.973	0.787	8.55585e-14	1.23634
SUMO3	2.63644e-18	0.286506	0.767	0.237	9.33854e-14	3.23629
LIN52	2.63985e-18	0.263633	0.404	0.095	9.35062e-14	4.25263
HTATSF1	2.70126e-18	0.277209	0.418	0.101	9.56812e-14	4.13861
DDT	2.78164e-18	0.353878	0.685	0.21	9.85283e-14	3.2619
RASGEF1A	2.91663e-18	0.315165	0.363	0.083	1.0331e-13	4.37349
PRPS1	2.94972e-18	0.24594	0.473	0.124	1.04482e-13	3.81452
PKP4	2.98755e-18	0.180437	0.185	0.019	1.05822e-13	9.73684
CASP3	3.00019e-18	0.310246	0.74	0.242	1.0627e-13	3.05785
DHRS4	3.00871e-18	0.284768	0.329	0.067	1.06572e-13	4.91045
GNL2	3.01405e-18	0.322991	0.397	0.093	1.06761e-13	4.26882
MED8	3.01638e-18	0.292218	0.411	0.097	1.06843e-13	4.23711
ATG3	3.02347e-18	0.315902	0.692	0.223	1.07094e-13	3.10314
PYCARD	3.05856e-18	0.386159	0.842	0.265	1.08337e-13	3.17736
CPSF6	3.06387e-18	0.272894	0.733	0.269	1.08525e-13	2.72491
PRPF4	3.1267e-18	0.247754	0.404	0.101	1.10751e-13	4
GADD45GIP1	3.21623e-18	0.305754	0.589	0.166	1.13922e-13	3.54819
COMMD5	3.35402e-18	0.32694	0.418	0.105	1.18803e-13	3.98095
IFI27L2	3.49913e-18	0.329079	0.658	0.191	1.23943e-13	3.44503
FXN	3.57039e-18	0.292948	0.199	0.023	1.26467e-13	8.65217
UTP11L	3.60525e-18	0.211518	0.445	0.119	1.27702e-13	3.7395
ERAL1	3.6545e-18	0.281336	0.37	0.082	1.29446e-13	4.5122
PWP1	3.70999e-18	0.340239	0.603	0.184	1.31412e-13	3.27717
H3F3A	3.73238e-18	-0.155452	1	0.782	1.32205e-13	1.27877
GNG10	3.74846e-18	0.302396	0.479	0.124	1.32774e-13	3.8629
APEX2	3.75993e-18	0.255756	0.308	0.06	1.3318e-13	5.13333
AC000032.2	3.79326e-18	0.190404	0.185	0.019	1.34361e-13	9.73684
ITFG2	3.84416e-18	0.108012	0.733	0.22	1.36164e-13	3.33182
HSPB11	3.87664e-18	0.363446	0.705	0.218	1.37314e-13	3.23394
RDX	3.9756e-18	0.227738	0.384	0.091	1.4082e-13	4.21978
SLIRP	4.03276e-18	0.376512	0.479	0.131	1.42845e-13	3.65649
USP39	4.07917e-18	0.306892	0.733	0.239	1.44488e-13	3.06695
KMT2E	4.44686e-18	-0.378753	0.966	0.816	1.57512e-13	1.18382
NRAS	4.54514e-18	0.295351	0.582	0.192	1.60993e-13	3.03125
CDC27	4.56658e-18	0.338579	0.527	0.155	1.61753e-13	3.4
MRPL18	4.85247e-18	0.323588	0.521	0.14	1.71879e-13	3.72143
HNRNPA3P6	4.85588e-18	0.187773	0.555	0.165	1.72e-13	3.36364
HSD17B10	4.95012e-18	0.322502	0.596	0.17	1.75338e-13	3.50588
RCC2	4.98946e-18	0.228897	0.575	0.174	1.76732e-13	3.3046
NUDT2	4.99075e-18	0.302689	0.288	0.052	1.76777e-13	5.53846
PPP1CC	5.38169e-18	0.299793	0.712	0.237	1.90625e-13	3.00422
CCDC137	5.61662e-18	0.276542	0.39	0.096	1.98946e-13	4.0625
IDH3A	5.66945e-18	0.299266	0.438	0.118	2.00818e-13	3.71186
SYNCRIP	5.6989e-18	0.260836	0.705	0.23	2.01861e-13	3.06522
MRPL22	5.75772e-18	0.325053	0.555	0.152	2.03944e-13	3.65132
SUPT16H	5.8398e-18	0.303144	0.781	0.268	2.06851e-13	2.91418
HSPA14	5.90935e-18	0.319036	0.459	0.122	2.09315e-13	3.7623
MT1P3	6.52349e-18	0.209636	0.103	0.001	2.31069e-13	103
NBEAL1	6.5523e-18	-0.269671	0.986	0.915	2.32089e-13	1.0776
CTC-425F1.4	6.70453e-18	-0.242602	0.932	0.786	2.37481e-13	1.18575
TMEM19	7.15985e-18	0.253461	0.322	0.068	2.53609e-13	4.73529
CTD-2287O16.1	7.24689e-18	-0.419974	0.699	0.698	2.56692e-13	1.00143
TOMM5	7.27493e-18	0.334204	0.699	0.207	2.57685e-13	3.37681
CLN6	7.46047e-18	0.225659	0.199	0.024	2.64257e-13	8.29167
HSBP1	7.53932e-18	0.304281	0.616	0.184	2.6705e-13	3.34783
GSS	7.56326e-18	0.282115	0.418	0.101	2.67898e-13	4.13861
KLHDC3	7.75631e-18	0.293815	0.589	0.177	2.74736e-13	3.32768
CEP135	8.09486e-18	0.229996	0.466	0.134	2.86728e-13	3.47761
UCHL3	8.19659e-18	0.30317	0.432	0.106	2.90331e-13	4.07547
ANKRD52	8.28457e-18	0.225865	0.603	0.196	2.93448e-13	3.07653
DHX16	8.74481e-18	0.293643	0.425	0.108	3.0975e-13	3.93519
SHMT1	8.87692e-18	0.351265	0.342	0.081	3.14429e-13	4.22222
HSP90AB1	9.39239e-18	-0.288681	0.945	0.782	3.32688e-13	1.20844
SFMBT1	9.48446e-18	0.25569	0.24	0.037	3.35949e-13	6.48649
TTI1	9.51036e-18	0.234012	0.342	0.076	3.36866e-13	4.5
RPP30	1.00207e-17	0.348934	0.411	0.105	3.54943e-13	3.91429
RP1-20B21.4	1.01007e-17	0.292397	0.514	0.14	3.57778e-13	3.67143
CYB561D2	1.03017e-17	0.336502	0.589	0.173	3.64897e-13	3.40462
HIST3H2BA	1.04964e-17	0.254966	0.116	0.004	3.71795e-13	29
HIST1H2BD	1.05654e-17	0.313402	0.425	0.109	3.74236e-13	3.89908
NUP43	1.08147e-17	0.202745	0.363	0.085	3.83069e-13	4.27059
USP14	1.20375e-17	0.285796	0.527	0.16	4.26379e-13	3.29375
PHB2	1.22346e-17	0.348992	0.911	0.294	4.3336e-13	3.09864
PRRC2C	1.2296e-17	-0.329099	0.986	0.909	4.35536e-13	1.08471
GMPPA	1.26687e-17	0.303026	0.404	0.099	4.48739e-13	4.08081
TM9SF1	1.27315e-17	0.262745	0.349	0.078	4.50963e-13	4.47436
CBX3P9	1.2878e-17	0.2084	0.445	0.114	4.56152e-13	3.90351
PIN4	1.36418e-17	0.226878	0.397	0.095	4.83206e-13	4.17895
VEZF1	1.44261e-17	0.257998	0.521	0.15	5.10986e-13	3.47333
CYB5B	1.51737e-17	0.328372	0.753	0.245	5.37469e-13	3.07347
ZAP70	1.52519e-17	-0.338666	0.904	0.757	5.40237e-13	1.19419
EIF4E2	1.58038e-17	0.334484	0.568	0.174	5.59785e-13	3.26437
HBS1L	1.60169e-17	0.284354	0.774	0.287	5.67335e-13	2.69686
ZC3HAV1	1.62033e-17	-0.343222	0.973	0.821	5.73938e-13	1.18514
C1D	1.68876e-17	0.28259	0.541	0.16	5.98176e-13	3.38125
SENP1	1.71286e-17	0.214043	0.425	0.11	6.06713e-13	3.86364
FADS1	1.72513e-17	0.172953	0.205	0.027	6.11058e-13	7.59259
TOPBP1	1.74768e-17	0.206608	0.342	0.077	6.19047e-13	4.44156
BCAP29	1.74915e-17	0.282559	0.404	0.101	6.19565e-13	4
TXN	1.7563e-17	0.373712	0.801	0.259	6.22097e-13	3.09266
ORMDL2	1.76408e-17	0.323273	0.596	0.178	6.24856e-13	3.34831
HIST1H2BK	1.82707e-17	0.299188	0.644	0.193	6.47167e-13	3.33679
NUDT15	1.83831e-17	0.229516	0.26	0.046	6.51149e-13	5.65217
SLC25A11	1.88644e-17	0.289602	0.651	0.202	6.68194e-13	3.22277
CLTA	1.9236e-17	0.374489	0.829	0.265	6.81357e-13	3.1283
SSSCA1	1.92899e-17	0.282082	0.377	0.09	6.83266e-13	4.18889
COPS8	1.9371e-17	0.268233	0.493	0.136	6.8614e-13	3.625
TAF8	2.00921e-17	0.238987	0.459	0.129	7.11683e-13	3.55814
MAGOH	2.01494e-17	0.310144	0.671	0.213	7.13713e-13	3.15023
C16orf80	2.05311e-17	0.306957	0.438	0.113	7.27233e-13	3.87611
CCDC43	2.06369e-17	0.249965	0.301	0.059	7.30981e-13	5.10169
ASRGL1	2.07697e-17	0.277819	0.178	0.019	7.35685e-13	9.36842
SPTSSA	2.09473e-17	0.219396	0.233	0.036	7.41973e-13	6.47222
SLC37A4	2.15009e-17	0.244677	0.205	0.027	7.61582e-13	7.59259
CTD-2231E14.8	2.17153e-17	0.304385	0.801	0.255	7.69176e-13	3.14118
EPB41L2	2.17934e-17	0.251744	0.151	0.012	7.71944e-13	12.5833
SDF2L1	2.21563e-17	0.342881	0.507	0.141	7.84797e-13	3.59574
GABPA	2.23277e-17	0.232785	0.384	0.1	7.90868e-13	3.84
AC011737.2	2.23524e-17	-0.298453	0.836	0.738	7.91744e-13	1.13279
HMGB1	2.24581e-17	-0.139652	1	0.827	7.95487e-13	1.20919
ACAT1	2.28242e-17	0.314683	0.527	0.16	8.08455e-13	3.29375
SUV39H1	2.29388e-17	0.237124	0.247	0.041	8.12516e-13	6.02439
AFAP1L2	2.42014e-17	0.318476	0.548	0.175	8.57239e-13	3.13143
AC093838.4	2.45254e-17	0.119198	0.445	0.119	8.68715e-13	3.7395
MSN	2.55593e-17	-0.215112	0.993	0.804	9.05334e-13	1.23507
ATP5J2	2.73197e-17	0.39896	0.829	0.264	9.67689e-13	3.14015
VARS2	2.8088e-17	0.168721	0.315	0.068	9.94905e-13	4.63235
TXNIP	2.82485e-17	-0.764464	0.452	0.63	1.00059e-12	0.71746
MYH9	2.82951e-17	-0.25085	1	0.853	1.00224e-12	1.17233
CBLB	2.88234e-17	-0.332232	0.932	0.789	1.02095e-12	1.18124
MBD3	3.01699e-17	0.226997	0.288	0.056	1.06865e-12	5.14286
RNF157	3.04135e-17	0.250348	0.274	0.051	1.07728e-12	5.37255
DNAJC25-GNG10	3.0899e-17	0.0469265	0.267	0.051	1.09447e-12	5.23529
TOR1A	3.12739e-17	0.257188	0.541	0.159	1.10775e-12	3.40252
MRPS34	3.13185e-17	0.343029	0.774	0.242	1.10933e-12	3.19835
POLR2J	3.41741e-17	0.301971	0.753	0.242	1.21048e-12	3.11157
NCOA4	3.44138e-17	0.282703	0.726	0.245	1.21897e-12	2.96327
MTA2	3.48164e-17	0.252273	0.692	0.294	1.23323e-12	2.35374
EIF4G2	3.54646e-17	-0.257351	0.973	0.79	1.25619e-12	1.23165
ALDH16A1	3.5677e-17	0.199201	0.466	0.134	1.26372e-12	3.47761
PRKCH	3.67685e-17	-0.30803	0.938	0.771	1.30238e-12	1.2166
RPUSD3	3.77031e-17	0.315254	0.527	0.15	1.33548e-12	3.51333
TRDV1	3.7733e-17	-0.313896	0.87	0.707	1.33654e-12	1.23055
MTBP	3.78268e-17	0.229102	0.226	0.035	1.33986e-12	6.45714
MPST	3.83176e-17	0.28775	0.37	0.087	1.35725e-12	4.25287
WSB2	4.02483e-17	0.221564	0.493	0.145	1.42564e-12	3.4
SEC23IP	4.26295e-17	0.266967	0.404	0.105	1.50998e-12	3.84762
C19orf43	4.31475e-17	0.285372	0.651	0.202	1.52833e-12	3.22277
SCMH1	4.35616e-17	0.219936	0.308	0.064	1.54299e-12	4.8125
CALM2	4.35779e-17	-0.19801	0.979	0.789	1.54357e-12	1.24081
NDUFA7	4.59648e-17	0.285466	0.493	0.136	1.62812e-12	3.625
ALYREF	4.65475e-17	0.220894	0.226	0.036	1.64876e-12	6.27778
PDHX	4.65908e-17	0.296131	0.336	0.081	1.65029e-12	4.14815
ZNF682	4.98352e-17	0.235644	0.219	0.033	1.76521e-12	6.63636
STRIP2	4.99903e-17	0.144356	0.178	0.02	1.77071e-12	8.9
NUTF2	5.25676e-17	0.313881	0.76	0.257	1.862e-12	2.9572
RFXANK	5.26281e-17	0.309449	0.486	0.142	1.86414e-12	3.42254
MB21D1	5.31782e-17	0.241323	0.336	0.074	1.88362e-12	4.54054
ZNF511	5.39213e-17	0.301777	0.37	0.087	1.90995e-12	4.25287
C16orf54	5.46445e-17	-0.351516	0.938	0.749	1.93556e-12	1.25234
NR4A2	5.47483e-17	-0.350346	0.918	0.787	1.93924e-12	1.16645
KDELC1	5.53066e-17	0.21602	0.137	0.009	1.95902e-12	15.2222
RBM6	5.56928e-17	-0.451231	0.829	0.734	1.9727e-12	1.12943
PIGW	5.57487e-17	0.281852	0.171	0.018	1.97468e-12	9.5
RPLP0P6	5.7235e-17	-0.192602	0.979	0.821	2.02732e-12	1.19245
SNHG17	5.93663e-17	0.280821	0.459	0.124	2.10281e-12	3.70161
WARS	6.05465e-17	0.349035	0.795	0.28	2.14462e-12	2.83929
TRIM22	6.26612e-17	-0.698431	0.534	0.668	2.21952e-12	0.799401
RBM42	6.27674e-17	0.272072	0.699	0.225	2.22328e-12	3.10667
ZFP36L2	6.34335e-17	-0.403764	0.918	0.781	2.24688e-12	1.17542
RP11-204C16.4	6.72758e-17	-0.204256	0.973	0.799	2.38298e-12	1.21777
NBN	6.83314e-17	0.206861	0.514	0.154	2.42037e-12	3.33766
LLPH	6.98779e-17	0.275018	0.452	0.125	2.47515e-12	3.616
MGME1	7.0921e-17	0.267136	0.349	0.082	2.51209e-12	4.2561
BZW2	7.09907e-17	0.298109	0.356	0.085	2.51456e-12	4.18824
CEP192	7.50801e-17	0.180688	0.425	0.115	2.65941e-12	3.69565
SLC25A19	7.54847e-17	0.259816	0.226	0.035	2.67374e-12	6.45714
ING3	7.83396e-17	0.260267	0.438	0.124	2.77487e-12	3.53226
HAUS2	8.03898e-17	0.305353	0.384	0.1	2.84749e-12	3.84
RANGRF	8.18317e-17	0.290243	0.473	0.129	2.89856e-12	3.66667
COA3	8.20093e-17	0.304937	0.438	0.113	2.90485e-12	3.87611
SLC25A17	8.3441e-17	0.316937	0.281	0.056	2.95556e-12	5.01786
BRIX1	8.6598e-17	0.265686	0.39	0.099	3.06739e-12	3.93939
HIST1H2AE	8.73839e-17	0.210572	0.185	0.022	3.09523e-12	8.40909
PSMD10	9.05764e-17	0.291359	0.411	0.106	3.20831e-12	3.87736
GINS4	9.22083e-17	0.263281	0.212	0.031	3.26611e-12	6.83871
YWHAZP5	9.29709e-17	-0.208747	0.952	0.787	3.29312e-12	1.20966
NDUFB10	9.41198e-17	0.352946	0.788	0.264	3.33382e-12	2.98485
CCDC15	9.52744e-17	0.179655	0.123	0.006	3.37471e-12	20.5
TIMM50	9.75372e-17	0.271829	0.459	0.124	3.45486e-12	3.70161
ACOT8	9.88012e-17	0.345155	0.432	0.118	3.49964e-12	3.66102
SAAL1	1.0094e-16	0.266473	0.253	0.045	3.57541e-12	5.62222
INTS7	1.01469e-16	0.213028	0.37	0.092	3.59412e-12	4.02174
PRPF38A	1.01912e-16	0.28	0.603	0.193	3.60984e-12	3.12435
YWHAG	1.02045e-16	0.16432	0.514	0.156	3.61455e-12	3.29487
TADA3	1.0205e-16	0.319831	0.658	0.21	3.61471e-12	3.13333
IGLC2	1.03735e-16	0.126369	0.212	0.031	3.67441e-12	6.83871
GTSF1	1.04456e-16	0.334984	0.233	0.037	3.69994e-12	6.2973
C19orf40	1.06541e-16	0.232125	0.151	0.013	3.7738e-12	11.6154
VPRBP	1.12458e-16	0.269716	0.486	0.142	3.98339e-12	3.42254
HLA-DQA2	1.12699e-16	0.302706	0.692	0.261	3.99191e-12	2.65134
GSTO1	1.16368e-16	0.342724	0.685	0.216	4.12186e-12	3.1713
AUNIP	1.18353e-16	0.173384	0.116	0.005	4.19219e-12	23.2
RAD21	1.24442e-16	0.252174	0.87	0.379	4.40787e-12	2.29551
MRE11A	1.25599e-16	0.267133	0.452	0.124	4.44883e-12	3.64516
CSNK2A2	1.35516e-16	0.17914	0.644	0.216	4.8001e-12	2.98148
RBBP7	1.37863e-16	0.329918	0.781	0.266	4.88324e-12	2.93609
SNX5	1.428e-16	0.319063	0.904	0.323	5.05811e-12	2.79876
KIAA1731	1.4551e-16	0.162331	0.363	0.09	5.15411e-12	4.03333
RP11-192N10.2	1.53932e-16	0.149559	0.103	0.003	5.45242e-12	34.3333
HIST1H2AH	1.62604e-16	0.235991	0.116	0.005	5.75961e-12	23.2
FPGS	1.66803e-16	0.267243	0.685	0.22	5.90834e-12	3.11364
STAG3L4	1.6943e-16	0.256162	0.274	0.052	6.00137e-12	5.26923
OSTC	1.71568e-16	0.319578	0.692	0.225	6.07713e-12	3.07556
TRIOBP	1.74567e-16	0.104745	0.336	0.079	6.18334e-12	4.25316
FAM178A	1.75968e-16	0.17967	0.486	0.142	6.23297e-12	3.42254
COMMD3	1.76232e-16	0.330144	0.61	0.184	6.24233e-12	3.31522
FANCA	1.78907e-16	0.319488	0.61	0.209	6.33706e-12	2.91866
NUDCD2	1.83714e-16	0.279256	0.61	0.196	6.50732e-12	3.11224
HIST2H2BD	1.85129e-16	0.249885	0.226	0.036	6.55747e-12	6.27778
ALG5	1.88567e-16	0.334796	0.514	0.151	6.67923e-12	3.40397
MRPS26	1.8974e-16	0.261859	0.438	0.115	6.72076e-12	3.8087
CDK16	2.00137e-16	0.201608	0.507	0.149	7.08904e-12	3.40268
SNX8	2.00835e-16	0.26532	0.205	0.029	7.11378e-12	7.06897
ACN9	2.16841e-16	0.275725	0.274	0.052	7.68072e-12	5.26923
COX17	2.18713e-16	0.289757	0.644	0.196	7.74702e-12	3.28571
RPA1	2.20373e-16	0.282029	0.753	0.247	7.80582e-12	3.04858
GAR1	2.24955e-16	0.260747	0.336	0.077	7.96814e-12	4.36364
SARNP	2.2914e-16	0.307187	0.74	0.239	8.11636e-12	3.09623
PIGU	2.29774e-16	0.268483	0.349	0.083	8.13882e-12	4.20482
KHDRBS1	2.30609e-16	0.234483	0.719	0.254	8.16842e-12	2.83071
DNAJC25	2.30851e-16	0.228322	0.301	0.065	8.17698e-12	4.63077
USB1	2.3104e-16	0.295271	0.651	0.222	8.18367e-12	2.93243
MRPS33	2.32278e-16	0.272928	0.377	0.091	8.22752e-12	4.14286
LAS1L	2.32782e-16	0.274858	0.404	0.105	8.24535e-12	3.84762
GID8	2.33331e-16	0.288863	0.459	0.141	8.26483e-12	3.25532
GPATCH4	2.36515e-16	0.260796	0.336	0.077	8.37759e-12	4.36364
RPA2	2.39511e-16	0.297773	0.74	0.243	8.48371e-12	3.04527
KRAS	2.42189e-16	0.215187	0.596	0.196	8.57859e-12	3.04082
CMC2	2.43922e-16	0.303299	0.815	0.28	8.63997e-12	2.91071
CEP57L1	2.44447e-16	0.293637	0.171	0.019	8.65857e-12	9
PLEKHJ1	2.59317e-16	0.299482	0.671	0.218	9.18525e-12	3.07798
AP1M1	2.69447e-16	0.279133	0.733	0.239	9.5441e-12	3.06695
RP11-1023L17.1	2.75133e-16	0.300398	0.418	0.122	9.74547e-12	3.42623
NSFL1C	2.75146e-16	0.269762	0.473	0.133	9.74593e-12	3.55639
CDC5L	2.77124e-16	0.18709	0.527	0.169	9.81602e-12	3.11834
COQ5	2.79267e-16	0.293375	0.349	0.086	9.89192e-12	4.05814
CAD	2.83712e-16	0.269037	0.308	0.069	1.00494e-11	4.46377
MYCBP	2.8493e-16	0.242976	0.445	0.122	1.00925e-11	3.64754
COX4I1	2.8982e-16	-0.198294	0.986	0.74	1.02657e-11	1.33243
GNAI2	2.90917e-16	0.189139	0.705	0.246	1.03046e-11	2.86585
TOP3A	3.04334e-16	0.223919	0.363	0.09	1.07798e-11	4.03333
RP11-805J14.5	3.15386e-16	0.189777	0.288	0.059	1.11713e-11	4.88136
MYB	3.17465e-16	0.246839	0.185	0.024	1.12449e-11	7.70833
DFFA	3.21674e-16	0.273092	0.432	0.123	1.1394e-11	3.5122
FAM103A1	3.23829e-16	0.256869	0.425	0.114	1.14704e-11	3.72807
MRPL41	3.34696e-16	0.234877	0.616	0.187	1.18553e-11	3.29412
ACD	3.34833e-16	0.285989	0.548	0.166	1.18601e-11	3.3012
AGGF1	3.34921e-16	0.169489	0.493	0.15	1.18632e-11	3.28667
TMEM167A	3.44582e-16	0.309891	0.527	0.159	1.22054e-11	3.31447
OIP5-AS1	3.61471e-16	0.227622	0.644	0.218	1.28037e-11	2.95413
RBFA	3.91611e-16	0.24084	0.342	0.083	1.38713e-11	4.12048
MCRS1	3.94041e-16	0.283896	0.534	0.166	1.39573e-11	3.21687
BCCIP	3.95323e-16	0.265722	0.582	0.183	1.40027e-11	3.18033
ZFP36L1	4.05147e-16	-0.391951	0.897	0.762	1.43507e-11	1.17717
MPC1	4.0973e-16	0.262541	0.514	0.151	1.4513e-11	3.40397
UBE2A	4.10888e-16	0.267588	0.74	0.25	1.45541e-11	2.96
MBD2	4.20323e-16	0.222607	0.418	0.118	1.48883e-11	3.54237
QARS	4.32165e-16	0.328361	0.726	0.243	1.53077e-11	2.98765
RPS21	4.3325e-16	-0.192506	0.973	0.721	1.53461e-11	1.34951
PRPF31	4.37771e-16	0.287043	0.5	0.145	1.55063e-11	3.44828
SQLE	4.43386e-16	0.24224	0.356	0.087	1.57052e-11	4.09195
METTL5	4.73471e-16	0.302161	0.534	0.161	1.67708e-11	3.31677
LSM6	4.73548e-16	0.267245	0.568	0.166	1.67735e-11	3.42169
GTF2H2C	4.75372e-16	0.232608	0.37	0.092	1.68381e-11	4.02174
PHB	5.04518e-16	0.323549	0.712	0.228	1.78705e-11	3.12281
POP5	5.58828e-16	0.306681	0.438	0.118	1.97943e-11	3.71186
GPN1	5.61498e-16	0.275827	0.473	0.134	1.98888e-11	3.52985
HAUS3	5.73456e-16	0.185441	0.486	0.143	2.03124e-11	3.3986
DDX47	5.73541e-16	0.25575	0.479	0.138	2.03154e-11	3.47101
TMEM60	5.86062e-16	0.268608	0.253	0.046	2.07589e-11	5.5
USO1	6.15832e-16	0.239379	0.616	0.21	2.18134e-11	2.93333
FIBP	6.5088e-16	0.294049	0.678	0.216	2.30548e-11	3.13889
SRP54	6.7024e-16	0.29564	0.637	0.21	2.37406e-11	3.03333
TAF9	6.72909e-16	0.318336	0.651	0.209	2.38351e-11	3.11483
BCAT2	6.79198e-16	0.265814	0.233	0.04	2.40579e-11	5.825
CNIH4	6.96047e-16	0.252165	0.63	0.2	2.46547e-11	3.15
MRPS28	7.08334e-16	0.289703	0.322	0.072	2.50899e-11	4.47222
MRPS14	7.11925e-16	0.255126	0.445	0.124	2.52171e-11	3.58871
HIATL1	7.25235e-16	0.157529	0.397	0.113	2.56886e-11	3.51327
AFMID	7.32375e-16	0.175458	0.274	0.056	2.59415e-11	4.89286
NME2	7.35447e-16	0.271312	0.171	0.02	2.60503e-11	8.55
APH1A	7.48381e-16	0.268405	0.514	0.155	2.65084e-11	3.31613
TSR2	7.53196e-16	0.294578	0.507	0.157	2.6679e-11	3.2293
LIMS1	7.54045e-16	0.273097	0.637	0.215	2.6709e-11	2.96279
CDK2AP1	7.65244e-16	0.206214	0.164	0.018	2.71057e-11	9.11111
TCEB1	7.68023e-16	0.27577	0.719	0.229	2.72041e-11	3.13974
PMF1	7.78626e-16	0.319117	0.747	0.279	2.75797e-11	2.67742
JAGN1	7.79618e-16	0.260045	0.363	0.09	2.76149e-11	4.03333
SUCLA2	7.87505e-16	0.288442	0.432	0.128	2.78942e-11	3.375
WWOX	7.89335e-16	0.207626	0.281	0.056	2.7959e-11	5.01786
GOLT1B	7.92344e-16	0.292039	0.452	0.128	2.80656e-11	3.53125
HMBS	7.98221e-16	0.260429	0.281	0.058	2.82738e-11	4.84483
AHNAK	8.10431e-16	-0.431381	0.89	0.803	2.87063e-11	1.10834
PIPSL	8.36946e-16	0.10674	0.486	0.16	2.96455e-11	3.0375
PPRC1	8.40996e-16	0.157855	0.349	0.087	2.97889e-11	4.01149
PPP2R4	8.54586e-16	0.183091	0.637	0.207	3.02703e-11	3.07729
SEC13	8.55974e-16	0.302992	0.726	0.237	3.03195e-11	3.06329
FRMD8	9.01538e-16	0.190468	0.555	0.187	3.19334e-11	2.96791
CHTF8	9.3128e-16	0.250007	0.541	0.169	3.29869e-11	3.20118
TNRC6B	9.47811e-16	-0.599344	0.74	0.741	3.35724e-11	0.99865
MTX1	9.66728e-16	0.230392	0.37	0.093	3.42425e-11	3.97849
SYMPK	9.78618e-16	0.175211	0.589	0.2	3.46636e-11	2.945
SMIM12	9.88691e-16	0.299673	0.541	0.169	3.50204e-11	3.20118
ASF1A	9.94639e-16	0.215383	0.459	0.131	3.52311e-11	3.50382
KATNBL1	1.01729e-15	0.299027	0.452	0.129	3.60335e-11	3.50388
SRPK1	1.04548e-15	0.245051	0.63	0.205	3.70318e-11	3.07317
HADHA	1.04878e-15	0.301299	0.781	0.28	3.71488e-11	2.78929
MICB	1.08804e-15	0.216811	0.397	0.109	3.85393e-11	3.6422
GZMK	1.0974e-15	-0.2472	0.945	0.716	3.88711e-11	1.31983
SKP2	1.10121e-15	0.239181	0.342	0.085	3.90059e-11	4.02353
MANF	1.15292e-15	0.287199	0.363	0.09	4.08376e-11	4.03333
ICT1	1.16164e-15	0.252558	0.253	0.047	4.11466e-11	5.38298
NDUFS1	1.17172e-15	0.259151	0.466	0.142	4.15034e-11	3.28169
VWA9	1.18476e-15	0.255812	0.39	0.101	4.19653e-11	3.86139
BAG6	1.20613e-15	0.200443	0.692	0.259	4.27225e-11	2.67181
GSTM4	1.23762e-15	0.234529	0.377	0.097	4.38379e-11	3.8866
AP1B1	1.24014e-15	0.247198	0.603	0.196	4.3927e-11	3.07653
PFDN5	1.24838e-15	-0.304996	0.918	0.723	4.42188e-11	1.26971
TRAF7	1.25017e-15	0.220536	0.507	0.155	4.42823e-11	3.27097
GTF2F2	1.26831e-15	0.254489	0.432	0.122	4.49247e-11	3.54098
RP11-500M8.7	1.28056e-15	0.202409	0.493	0.143	4.53586e-11	3.44755
MFGE8	1.28708e-15	0.194567	0.315	0.072	4.55898e-11	4.375
TCTEX1D2	1.36723e-15	0.282112	0.24	0.042	4.84286e-11	5.71429
C2orf69	1.41058e-15	0.218034	0.363	0.095	4.99643e-11	3.82105
MESDC2	1.42137e-15	0.207466	0.61	0.195	5.03465e-11	3.12821
SLC35A4	1.42908e-15	0.249353	0.568	0.178	5.06193e-11	3.19101
TBRG4	1.42926e-15	0.281021	0.349	0.088	5.0626e-11	3.96591
PCYOX1L	1.44242e-15	0.247344	0.274	0.055	5.10919e-11	4.98182
ARL6IP6	1.46927e-15	0.306479	0.548	0.172	5.2043e-11	3.18605
ERCC1	1.49317e-15	0.285637	0.596	0.202	5.28895e-11	2.9505
NDUFA12	1.50507e-15	0.333828	0.712	0.229	5.3311e-11	3.10917
INSIG1	1.506e-15	0.243358	0.671	0.224	5.33439e-11	2.99554
WDR61	1.5066e-15	0.312113	0.555	0.178	5.33654e-11	3.11798
DBI	1.51371e-15	0.384975	0.884	0.297	5.3617e-11	2.97643
PTPN11	1.53341e-15	0.23352	0.63	0.214	5.43149e-11	2.94393
DHX15	1.5443e-15	0.319107	0.753	0.288	5.47006e-11	2.61458
MTRNR2L8	1.55074e-15	-0.277061	0.89	0.816	5.49288e-11	1.09069
TUBG2	1.56196e-15	-0.0327214	0.308	0.068	5.53262e-11	4.52941
CHAC2	1.56597e-15	0.238709	0.158	0.017	5.54682e-11	9.29412
FRMD5	1.57877e-15	0.195437	0.158	0.017	5.59217e-11	9.29412
AK2	1.61979e-15	0.289308	0.726	0.245	5.73744e-11	2.96327
FAM120A	1.68534e-15	0.221089	0.473	0.146	5.96966e-11	3.23973
ABHD12	1.70354e-15	0.256258	0.301	0.069	6.03411e-11	4.36232
PAK1IP1	1.72603e-15	0.243358	0.226	0.038	6.11376e-11	5.94737
NFYB	1.7637e-15	0.263985	0.281	0.059	6.24719e-11	4.76271
ADK	1.77294e-15	0.244339	0.39	0.106	6.27995e-11	3.67925
TDG	1.80945e-15	0.225036	0.541	0.163	6.40924e-11	3.31902
MAK16	1.85382e-15	0.221394	0.281	0.06	6.56641e-11	4.68333
SPATS2	1.86057e-15	0.205718	0.164	0.019	6.59032e-11	8.63158
ZNF672	1.87198e-15	0.227003	0.404	0.11	6.63075e-11	3.67273
PIGS	2.05742e-15	0.270792	0.486	0.143	7.28757e-11	3.3986
PTPMT1	2.06626e-15	0.244842	0.452	0.129	7.3189e-11	3.50388
FTSJ1	2.08139e-15	0.213776	0.534	0.175	7.3725e-11	3.05143
PFDN6	2.13192e-15	0.268286	0.199	0.029	7.55148e-11	6.86207
SNAPIN	2.13977e-15	0.216981	0.548	0.175	7.57928e-11	3.13143
ILF2	2.17037e-15	0.363191	0.89	0.318	7.68766e-11	2.79874
PSMC2	2.19439e-15	0.256149	0.568	0.177	7.77273e-11	3.20904
DEK	2.20396e-15	0.367037	0.966	0.369	7.80665e-11	2.61789
IER3IP1	2.20975e-15	0.236006	0.548	0.168	7.82715e-11	3.2619
CHMP1A	2.31682e-15	0.237213	0.685	0.239	8.20642e-11	2.86611
COMMD3-BMI1	2.34905e-15	0.266993	0.548	0.17	8.32057e-11	3.22353
ADH5	2.40053e-15	0.288462	0.527	0.164	8.50292e-11	3.21341
APOBEC3F	2.55198e-15	0.154762	0.603	0.223	9.03936e-11	2.70404
AOAH	2.57978e-15	-0.577711	0.644	0.666	9.13785e-11	0.966967
EIF4A1	2.61708e-15	-0.192254	0.993	0.754	9.26995e-11	1.31698
MKI67IP	2.63563e-15	0.264222	0.466	0.133	9.33565e-11	3.50376
MRPL24	2.65167e-15	0.244681	0.418	0.119	9.39248e-11	3.51261
NAPSA	2.72789e-15	0.29352	0.205	0.032	9.66245e-11	6.40625
PSMB2	2.74001e-15	0.326599	0.89	0.312	9.70539e-11	2.85256
EIF2S2	2.74834e-15	0.254967	0.89	0.351	9.73491e-11	2.53561
SLC25A46	2.75216e-15	0.215029	0.514	0.163	9.74843e-11	3.15337
SLBP	2.78461e-15	0.336188	0.616	0.207	9.86336e-11	2.97585
KM-PA-2	2.8194e-15	0.18826	0.205	0.032	9.98659e-11	6.40625
COX20	2.85459e-15	0.268483	0.616	0.201	1.01113e-10	3.06468
CTCF	2.8665e-15	0.208192	0.37	0.097	1.01534e-10	3.81443
ADCY3	2.87356e-15	0.144818	0.404	0.11	1.01784e-10	3.67273
ZNF826P	2.92504e-15	0.272625	0.199	0.032	1.03608e-10	6.21875
STK24	2.95728e-15	0.229191	0.363	0.095	1.0475e-10	3.82105
TAF12	2.97699e-15	0.214808	0.527	0.16	1.05448e-10	3.29375
IGHA2	3.01523e-15	0.0748529	0.164	0.019	1.06802e-10	8.63158
ZBTB8OS	3.09537e-15	0.283056	0.486	0.146	1.09641e-10	3.32877
MAP3K7	3.10709e-15	0.135156	0.418	0.12	1.10056e-10	3.48333
XPOT	3.10816e-15	0.237	0.486	0.164	1.10094e-10	2.96341
RBBP4P1	3.13601e-15	0.110132	0.623	0.204	1.11081e-10	3.05392
ZNF90	3.20073e-15	0.239052	0.253	0.055	1.13373e-10	4.6
B3GALNT2	3.20971e-15	0.142215	0.212	0.035	1.13691e-10	6.05714
ALG8	3.31326e-15	0.269257	0.363	0.093	1.17359e-10	3.90323
HMGB1P8	3.40846e-15	0.0835307	0.274	0.056	1.20731e-10	4.89286
SP2	3.48942e-15	0.129204	0.493	0.151	1.23599e-10	3.2649
CTDNEP1	3.51276e-15	0.231418	0.295	0.067	1.24425e-10	4.40299
HMGB2	3.52601e-15	0.472153	0.979	0.37	1.24895e-10	2.64595
PSMC4	3.55443e-15	0.307346	0.651	0.21	1.25901e-10	3.1
HCFC1R1	3.73194e-15	0.260083	0.377	0.1	1.32189e-10	3.77
SLC35F2	3.76273e-15	0.240109	0.363	0.096	1.3328e-10	3.78125
HMGB1P10	3.84855e-15	0.148161	0.151	0.015	1.3632e-10	10.0667
BAG4	3.8728e-15	0.192678	0.479	0.149	1.37178e-10	3.21477
hsa-mir-6723	3.92117e-15	-0.641908	0.774	0.746	1.38892e-10	1.03753
PHPT1	3.92641e-15	0.290904	0.534	0.168	1.39078e-10	3.17857
RHNO1	3.95346e-15	0.230839	0.418	0.115	1.40035e-10	3.63478
GSG2	3.99338e-15	0.198169	0.26	0.052	1.41449e-10	5
TMEM201	4.05401e-15	0.167123	0.144	0.014	1.43597e-10	10.2857
PPP5C	4.07218e-15	0.166561	0.651	0.216	1.44241e-10	3.01389
CMC4	4.07527e-15	0.240177	0.205	0.032	1.4435e-10	6.40625
GOT1	4.1312e-15	0.268867	0.315	0.073	1.46331e-10	4.31507
TIMM13	4.19523e-15	0.254608	0.521	0.156	1.48599e-10	3.33974
MYL12B	4.27805e-15	-0.196338	0.993	0.745	1.51533e-10	1.33289
TUBA1B	4.40855e-15	0.446383	1	0.526	1.56155e-10	1.90114
CEP76	4.40896e-15	0.268436	0.205	0.033	1.5617e-10	6.21212
UMPS	4.4371e-15	0.231601	0.267	0.055	1.57166e-10	4.85455
CTC-260E6.6	4.50398e-15	0.282521	0.185	0.028	1.59535e-10	6.60714
BCKDK	4.64776e-15	0.241802	0.322	0.076	1.64628e-10	4.23684
ATP6V1F	4.67936e-15	0.311669	0.76	0.259	1.65748e-10	2.93436
IMP4	4.68988e-15	0.291834	0.486	0.145	1.6612e-10	3.35172
DPF3	4.69749e-15	0.173797	0.192	0.028	1.6639e-10	6.85714
DPAGT1	4.80373e-15	0.283836	0.39	0.106	1.70153e-10	3.67925
UBAP2	4.87805e-15	0.231233	0.452	0.134	1.72785e-10	3.37313
SDHB	4.97135e-15	0.280644	0.616	0.195	1.7609e-10	3.15897
SPTBN1	4.98989e-15	0.203941	0.788	0.312	1.76747e-10	2.52564
DNAJC17	4.99528e-15	0.241103	0.349	0.088	1.76938e-10	3.96591
NUP205	5.17889e-15	0.258031	0.39	0.109	1.83441e-10	3.57798
SREBF2	5.19846e-15	0.185221	0.596	0.209	1.84135e-10	2.85167
TNPO2	5.26893e-15	0.277295	0.5	0.183	1.86631e-10	2.73224
VMA21	5.29499e-15	0.181774	0.527	0.166	1.87554e-10	3.1747
PLCXD1	5.4817e-15	0.156573	0.158	0.018	1.94167e-10	8.77778
ALCAM	5.5e-15	0.159356	0.144	0.014	1.94815e-10	10.2857
RIMS3	5.6891e-15	0.151217	0.144	0.014	2.01513e-10	10.2857
RTF1	5.81774e-15	0.200366	0.671	0.25	2.0607e-10	2.684
HNRNPAB	5.94894e-15	0.246096	0.548	0.186	2.10717e-10	2.94624
INTS5	5.95175e-15	0.230174	0.212	0.036	2.10817e-10	5.88889
CD53	5.99242e-15	-0.295863	0.911	0.735	2.12257e-10	1.23946
ALG9	6.06548e-15	0.213697	0.212	0.036	2.14845e-10	5.88889
LINC00341	6.12325e-15	0.203542	0.233	0.044	2.16892e-10	5.29545
RNF219	6.22859e-15	0.173332	0.226	0.04	2.20623e-10	5.65
ITPA	6.37721e-15	0.276261	0.596	0.191	2.25887e-10	3.12042
AC119673.1	6.43246e-15	0.198936	0.39	0.105	2.27844e-10	3.71429
ENY2	6.49235e-15	0.33048	0.596	0.193	2.29966e-10	3.08808
TRMU	6.49399e-15	0.210019	0.418	0.118	2.30023e-10	3.54237
HYPK	6.50111e-15	0.21181	0.596	0.195	2.30276e-10	3.05641
GYG1	6.60239e-15	0.309766	0.644	0.21	2.33863e-10	3.06667
PPP4R1	6.60331e-15	0.276656	0.295	0.067	2.33896e-10	4.40299
XPO1	6.64741e-15	0.195436	0.719	0.27	2.35458e-10	2.66296
DDX41	6.72826e-15	0.257943	0.37	0.097	2.38322e-10	3.81443
TNFSF10	6.75198e-15	0.207742	0.555	0.178	2.39162e-10	3.11798
MRPL21	6.76444e-15	0.274994	0.438	0.123	2.39603e-10	3.56098
TAF11	6.78834e-15	0.216676	0.418	0.119	2.4045e-10	3.51261
TRIM59	7.07554e-15	0.249443	0.801	0.3	2.50623e-10	2.67
PSMD9	7.12967e-15	0.302613	0.616	0.206	2.5254e-10	2.99029
CD99	7.21628e-15	-0.283253	0.938	0.743	2.55608e-10	1.26245
SAP130	7.2513e-15	0.23035	0.473	0.15	2.56848e-10	3.15333
YWHAH	7.41331e-15	0.241518	0.418	0.136	2.62587e-10	3.07353
LRRC45	7.41941e-15	0.163704	0.192	0.028	2.62803e-10	6.85714
GEMIN2	7.746e-15	0.290434	0.26	0.055	2.74371e-10	4.72727
PXMP2	7.85807e-15	0.208976	0.123	0.009	2.78341e-10	13.6667
SFR1	7.88916e-15	0.214359	0.233	0.044	2.79442e-10	5.29545
GARS	7.88956e-15	0.240298	0.637	0.215	2.79456e-10	2.96279
THG1L	7.99304e-15	0.22297	0.247	0.049	2.83121e-10	5.04082
ARGLU1	8.15621e-15	-0.326344	0.945	0.781	2.88901e-10	1.20999
MIS12	8.29034e-15	0.229291	0.295	0.067	2.93652e-10	4.40299
BNIP1	8.29066e-15	0.227814	0.384	0.104	2.93663e-10	3.69231
DDX17	8.32861e-15	-0.338457	0.979	0.853	2.95008e-10	1.14771
FYN	8.76681e-15	-0.30172	0.952	0.787	3.10529e-10	1.20966
FBXW5	8.9689e-15	0.248593	0.63	0.213	3.17687e-10	2.95775
DHODH	8.99157e-15	0.254826	0.219	0.038	3.18491e-10	5.76316
PSMD3	9.17028e-15	0.214913	0.534	0.169	3.2482e-10	3.15976
MTF2	9.3365e-15	0.22528	0.705	0.254	3.30708e-10	2.77559
UBL7	9.43701e-15	0.260001	0.603	0.192	3.34268e-10	3.14062
RDH5	9.49474e-15	0.152124	0.123	0.009	3.36313e-10	13.6667
WDR41	9.52929e-15	0.263809	0.308	0.073	3.37537e-10	4.21918
RAD51D	9.63504e-15	0.285045	0.253	0.051	3.41283e-10	4.96078
RANP1	9.66041e-15	0.178378	0.452	0.136	3.42181e-10	3.32353
LDLR	9.69609e-15	0.278646	0.411	0.127	3.43445e-10	3.23622
LSM7	1.0006e-14	0.311779	0.719	0.238	3.54422e-10	3.02101
SLC39A3	1.02007e-14	0.283373	0.342	0.085	3.6132e-10	4.02353
OGFOD1	1.03424e-14	0.250812	0.411	0.122	3.66339e-10	3.36885
NT5C2	1.03526e-14	0.235896	0.507	0.161	3.66698e-10	3.14907
GTF2A2	1.03772e-14	0.307114	0.568	0.178	3.67571e-10	3.19101
YDJC	1.04569e-14	0.199074	0.486	0.146	3.70393e-10	3.32877
UFD1L	1.08708e-14	0.261149	0.712	0.265	3.85056e-10	2.68679
UTP18	1.09644e-14	0.224976	0.473	0.145	3.8837e-10	3.26207
ZC3HC1	1.10017e-14	0.231535	0.281	0.063	3.89689e-10	4.46032
NDRG3	1.11934e-14	0.215301	0.507	0.159	3.96483e-10	3.18868
FANCM	1.12739e-14	0.214307	0.199	0.032	3.99334e-10	6.21875
MRPL35	1.17233e-14	0.220705	0.212	0.036	4.15252e-10	5.88889
AP1S2	1.17874e-14	0.26747	0.445	0.137	4.17523e-10	3.24818
SMIM19	1.1851e-14	0.220061	0.425	0.12	4.19774e-10	3.54167
NUDCD3	1.19176e-14	0.224725	0.562	0.19	4.22134e-10	2.95789
PCCB	1.19725e-14	0.226157	0.452	0.136	4.24079e-10	3.32353
SNX10	1.2528e-14	0.224581	0.315	0.077	4.43755e-10	4.09091
MRPL2	1.25348e-14	0.253192	0.315	0.074	4.43995e-10	4.25676
SPIN4	1.27077e-14	0.156465	0.178	0.024	4.50118e-10	7.41667
CYB561A3	1.27528e-14	0.269652	0.459	0.145	4.51718e-10	3.16552
NCBP1	1.28944e-14	0.225154	0.596	0.205	4.56734e-10	2.90732
RARRES3	1.2931e-14	-0.283015	0.932	0.716	4.5803e-10	1.30168
GAMT	1.29719e-14	0.261631	0.219	0.038	4.59477e-10	5.76316
SRP14	1.33535e-14	-0.164068	1	0.743	4.72996e-10	1.3459
ENOSF1	1.3444e-14	0.17698	0.671	0.245	4.76199e-10	2.73878
TMEM256	1.40886e-14	0.298396	0.438	0.124	4.99032e-10	3.53226
MRS2	1.41794e-14	0.265528	0.253	0.051	5.02249e-10	4.96078
MIPEP	1.42725e-14	0.255048	0.164	0.02	5.05548e-10	8.2
WDR5	1.45115e-14	0.187947	0.301	0.072	5.14011e-10	4.18056
DRG1	1.45867e-14	0.248825	0.5	0.152	5.16674e-10	3.28947
TFPT	1.47981e-14	0.255765	0.329	0.083	5.24164e-10	3.96386
TTI2	1.52093e-14	0.247597	0.253	0.055	5.38729e-10	4.6
ASL	1.54452e-14	0.272311	0.411	0.119	5.47083e-10	3.45378
MSH5-SAPCD1	1.55995e-14	0.197603	0.199	0.032	5.52551e-10	6.21875
CECR5	1.56545e-14	0.230931	0.253	0.051	5.54499e-10	4.96078
SYNJ2BP-COX16	1.61375e-14	0.161083	0.267	0.056	5.71605e-10	4.76786
ACADM	1.642e-14	0.291392	0.459	0.142	5.81613e-10	3.23239
PCK2	1.6707e-14	0.253763	0.377	0.101	5.91778e-10	3.73267
MRPS27	1.69482e-14	0.251029	0.479	0.15	6.00323e-10	3.19333
ELOVL4	1.72338e-14	0.183644	0.233	0.045	6.10438e-10	5.17778
FN3KRP	1.73474e-14	0.258585	0.329	0.081	6.14464e-10	4.06173
NUPL1	1.75497e-14	0.170841	0.671	0.255	6.21627e-10	2.63137
GTF2H2	1.75903e-14	0.217192	0.37	0.102	6.23065e-10	3.62745
TMEM194B	1.78573e-14	0.236902	0.384	0.109	6.32523e-10	3.52294
ACAD9	1.79271e-14	0.230782	0.349	0.09	6.34995e-10	3.87778
SFT2D1	1.80326e-14	0.311546	0.747	0.259	6.38734e-10	2.88417
CCDC51	1.81101e-14	0.269058	0.267	0.061	6.41477e-10	4.37705
PSMA4	1.87607e-14	0.359667	0.925	0.335	6.64523e-10	2.76119
ZNF684	1.87703e-14	0.241413	0.171	0.023	6.64864e-10	7.43478
NDUFA9	1.89312e-14	0.26005	0.692	0.237	6.7056e-10	2.91983
TMEM14A	1.91444e-14	0.252467	0.342	0.087	6.78116e-10	3.93103
UBE2E3	1.95313e-14	0.255149	0.308	0.074	6.91818e-10	4.16216
TDP2	1.99854e-14	0.213119	0.418	0.127	7.07903e-10	3.29134
PPDPF	2.0013e-14	0.214078	0.753	0.273	7.08881e-10	2.75824
EDC4	2.00216e-14	0.232979	0.452	0.138	7.09183e-10	3.27536
TRAF2	2.02396e-14	0.240232	0.425	0.123	7.16906e-10	3.45528
RFC1	2.02657e-14	0.19318	0.623	0.21	7.17832e-10	2.96667
TMPO-AS1	2.06514e-14	0.160864	0.322	0.082	7.31494e-10	3.92683
SMARCB1	2.06908e-14	0.250489	0.692	0.239	7.32888e-10	2.8954
ASB6	2.09163e-14	0.20781	0.301	0.072	7.40877e-10	4.18056
RARS	2.09731e-14	0.270945	0.356	0.096	7.42887e-10	3.70833
MYEOV2	2.12113e-14	0.276282	0.397	0.109	7.51327e-10	3.6422
CIITA	2.2522e-14	0.184287	0.411	0.119	7.97751e-10	3.45378
PRDX4	2.4253e-14	0.294037	0.288	0.065	8.59066e-10	4.43077
SMARCA4	2.45994e-14	0.209802	0.555	0.196	8.71334e-10	2.83163
NMI	2.48312e-14	0.256428	0.692	0.238	8.79544e-10	2.90756
LDHA	2.48769e-14	-0.143367	1	0.778	8.81163e-10	1.28535
SDHC	2.5091e-14	0.255687	0.678	0.228	8.88748e-10	2.97368
BAK1	2.53635e-14	0.238018	0.658	0.228	8.984e-10	2.88596
PRADC1	2.56657e-14	0.22193	0.158	0.019	9.09103e-10	8.31579
GCDH	2.60303e-14	0.223022	0.466	0.141	9.22021e-10	3.30496
TANGO2	2.67615e-14	0.211757	0.432	0.129	9.4792e-10	3.34884
NAA20	2.70737e-14	0.303819	0.486	0.149	9.58977e-10	3.26174
VKORC1L1	2.74798e-14	0.136295	0.158	0.019	9.73364e-10	8.31579
TSN	2.78961e-14	0.2594	0.452	0.137	9.88107e-10	3.29927
AP2S1	2.796e-14	0.300411	0.774	0.264	9.90371e-10	2.93182
G6PC3	2.84286e-14	0.20582	0.26	0.055	1.00697e-09	4.72727
C20orf196	2.85948e-14	0.260576	0.315	0.076	1.01286e-09	4.14474
BBS7	3.00034e-14	0.225011	0.288	0.068	1.06275e-09	4.23529
STK3	3.06813e-14	0.230279	0.144	0.015	1.08676e-09	9.6
NELFE	3.13429e-14	0.32212	0.658	0.222	1.1102e-09	2.96396
EIF2B1	3.31582e-14	0.222156	0.5	0.155	1.1745e-09	3.22581
ZMAT2	3.34493e-14	0.249745	0.438	0.129	1.18481e-09	3.39535
CNOT10	3.40838e-14	0.278202	0.432	0.132	1.20728e-09	3.27273
CWC15	3.44861e-14	0.227268	0.5	0.157	1.22153e-09	3.18471
GRPEL2	3.49248e-14	0.236337	0.226	0.044	1.23707e-09	5.13636
BFAR	3.52742e-14	0.245423	0.479	0.149	1.24945e-09	3.21477
SEC11A	3.64225e-14	0.28006	0.822	0.288	1.29012e-09	2.85417
HIST2H3D	3.64376e-14	0.158349	0.096	0.004	1.29065e-09	24
TMEM11	3.70337e-14	0.258561	0.384	0.11	1.31177e-09	3.49091
ZNF331	3.74382e-14	-0.500401	0.74	0.691	1.3261e-09	1.07091
HMGN2P5	3.7458e-14	0.407969	0.959	0.389	1.3268e-09	2.4653
IFT122	3.78129e-14	0.197014	0.219	0.042	1.33937e-09	5.21429
CMAS	3.80594e-14	0.245421	0.342	0.088	1.3481e-09	3.88636
LSG1	3.80618e-14	0.226153	0.39	0.114	1.34819e-09	3.42105
GUSBP3	3.83449e-14	0.168067	0.425	0.127	1.35821e-09	3.34646
FAM49A	3.8558e-14	0.236405	0.377	0.106	1.36576e-09	3.5566
PSMD4	3.90396e-14	0.319329	0.801	0.274	1.38282e-09	2.92336
NFYC	3.98462e-14	0.280294	0.562	0.196	1.41139e-09	2.86735
PCNT	4.06547e-14	0.214954	0.555	0.201	1.44003e-09	2.76119
TMEM14B	4.30131e-14	0.262573	0.664	0.227	1.52357e-09	2.92511
SLC16A1	4.30467e-14	0.166787	0.432	0.14	1.52476e-09	3.08571
CD97	4.31209e-14	-0.34763	0.897	0.722	1.52739e-09	1.24238
MYO19	4.31521e-14	0.204985	0.438	0.141	1.52849e-09	3.10638
PM20D2	4.3421e-14	0.147931	0.226	0.045	1.53802e-09	5.02222
FAM207A	4.36449e-14	0.204552	0.226	0.042	1.54595e-09	5.38095
VDAC1	4.38842e-14	0.320062	0.822	0.307	1.55442e-09	2.67752
COX7B	4.50326e-14	0.291114	0.808	0.294	1.5951e-09	2.7483
TOR3A	4.65539e-14	0.253742	0.452	0.138	1.64898e-09	3.27536
TMEM199	4.68309e-14	0.255844	0.336	0.086	1.6588e-09	3.90698
FKBP3	4.68756e-14	0.250846	0.514	0.166	1.66038e-09	3.09639
TSTD2	4.78758e-14	0.155189	0.281	0.065	1.69581e-09	4.32308
DUSP23	4.82009e-14	0.285432	0.473	0.145	1.70732e-09	3.26207
RNASEH1	4.85132e-14	0.218745	0.39	0.111	1.71839e-09	3.51351
MALSU1	4.89768e-14	0.23575	0.308	0.073	1.73481e-09	4.21918
MDH1	4.98675e-14	0.343854	0.89	0.312	1.76636e-09	2.85256
KDELR2	5.00125e-14	0.277937	0.808	0.287	1.77149e-09	2.81533
NAA15	5.06992e-14	0.201108	0.603	0.216	1.79582e-09	2.79167
AIF1	5.10733e-14	0.329032	0.281	0.065	1.80907e-09	4.32308
C14orf80	5.15152e-14	0.246891	0.212	0.04	1.82472e-09	5.3
E2F4	5.16424e-14	0.159819	0.384	0.105	1.82923e-09	3.65714
ARPC5L	5.18728e-14	0.22999	0.89	0.332	1.83739e-09	2.68072
DBR1	5.33649e-14	0.185061	0.233	0.046	1.89024e-09	5.06522
EIF3I	5.38136e-14	0.293357	0.788	0.288	1.90613e-09	2.73611
SYNE3	5.55077e-14	0.164126	0.288	0.069	1.96614e-09	4.17391
SLC27A2	5.6095e-14	0.249264	0.39	0.11	1.98694e-09	3.54545
AC093323.3	5.70493e-14	0.164033	0.315	0.082	2.02074e-09	3.84146
RAE1	5.7451e-14	0.254465	0.432	0.131	2.03497e-09	3.29771
C20orf27	5.80579e-14	0.23496	0.377	0.105	2.05647e-09	3.59048
PGM2	5.9024e-14	0.238167	0.342	0.091	2.09069e-09	3.75824
ALMS1	5.99966e-14	0.12267	0.288	0.068	2.12514e-09	4.23529
ZNF100	6.01386e-14	0.21287	0.329	0.091	2.13017e-09	3.61538
SRSF4	6.02327e-14	0.275941	0.836	0.315	2.1335e-09	2.65397
PFDN2	6.12318e-14	0.267757	0.521	0.164	2.16889e-09	3.17683
VRK3	6.28888e-14	0.192511	0.623	0.215	2.22758e-09	2.89767
HMOX1	6.31596e-14	0.230611	0.233	0.046	2.23718e-09	5.06522
PDIA4	6.32185e-14	0.233233	0.774	0.307	2.23926e-09	2.52117
EPRS	6.35407e-14	0.198231	0.548	0.186	2.25068e-09	2.94624
TMEM70	6.49129e-14	0.266685	0.384	0.106	2.29928e-09	3.62264
CENPB	6.49204e-14	0.0724781	0.247	0.051	2.29955e-09	4.84314
POLR2K	6.56093e-14	0.298547	0.692	0.239	2.32395e-09	2.8954
EFHD2	6.65454e-14	0.18641	0.425	0.134	2.3571e-09	3.17164
ZW10	6.72629e-14	0.214391	0.226	0.044	2.38252e-09	5.13636
ADSL	6.76139e-14	0.240064	0.644	0.222	2.39495e-09	2.9009
TSSC1	6.89746e-14	0.230915	0.397	0.114	2.44315e-09	3.48246
VTA1	6.90961e-14	0.24523	0.596	0.205	2.44745e-09	2.90732
SDAD1	7.01401e-14	0.22151	0.377	0.109	2.48443e-09	3.45872
NFKBID	7.35809e-14	0.188309	0.548	0.186	2.60631e-09	2.94624
SKP1	7.50046e-14	-0.258326	0.932	0.732	2.65674e-09	1.27322
C12orf75	7.53534e-14	0.275179	0.671	0.23	2.66909e-09	2.91739
TMEM107	7.64153e-14	0.284209	0.445	0.142	2.70671e-09	3.1338
PNKD	7.65236e-14	0.253308	0.534	0.168	2.71054e-09	3.17857
MRPS17	7.66918e-14	0.165106	0.295	0.072	2.7165e-09	4.09722
DAZAP1	7.67214e-14	0.168292	0.521	0.175	2.71755e-09	2.97714
L3MBTL2	7.67326e-14	0.212998	0.349	0.095	2.71795e-09	3.67368
C14orf142	7.81237e-14	0.201153	0.295	0.07	2.76722e-09	4.21429
ITGB1BP1	7.8171e-14	0.254642	0.644	0.218	2.7689e-09	2.95413
CNOT6	7.82375e-14	0.181505	0.26	0.059	2.77125e-09	4.40678
RBM28	7.86333e-14	0.14522	0.479	0.164	2.78527e-09	2.92073
ZMPSTE24	7.98081e-14	0.2096	0.404	0.119	2.82688e-09	3.39496
BMS1P20	8.05363e-14	0.095843	0.247	0.051	2.85267e-09	4.84314
TARS2	8.0828e-14	0.25332	0.295	0.072	2.86301e-09	4.09722
PATL1	8.10823e-14	0.111994	0.452	0.15	2.87202e-09	3.01333
ACTN1	8.1621e-14	-0.0653442	0.548	0.191	2.8911e-09	2.86911
DBF4P1	8.22049e-14	0.133051	0.24	0.05	2.91178e-09	4.8
AGK	8.32044e-14	0.229713	0.473	0.15	2.94718e-09	3.15333
MRPL40	8.35295e-14	0.230073	0.308	0.076	2.9587e-09	4.05263
ENOPH1	8.40333e-14	0.2404	0.5	0.163	2.97654e-09	3.06748
HAUS6	8.41939e-14	0.18779	0.342	0.093	2.98223e-09	3.67742
CNIH1	8.45556e-14	0.229214	0.534	0.173	2.99505e-09	3.08671
CCDC82	8.83107e-14	0.178644	0.445	0.133	3.12805e-09	3.34586
PPA1	8.87871e-14	0.327633	0.76	0.273	3.14493e-09	2.78388
ATF1	8.90285e-14	0.246788	0.322	0.083	3.15348e-09	3.87952
TWISTNB	8.91814e-14	0.212559	0.404	0.119	3.1589e-09	3.39496
RP11-932O9.10	9.02392e-14	0.17706	0.116	0.009	3.19636e-09	12.8889
TOR2A	9.0492e-14	0.219417	0.356	0.096	3.20532e-09	3.70833
EIF3B	9.35446e-14	0.224346	0.349	0.095	3.31344e-09	3.67368
PPIL3	9.38257e-14	0.269202	0.356	0.097	3.3234e-09	3.6701
DNAJC11	9.6835e-14	0.246713	0.336	0.088	3.42999e-09	3.81818
ARL2	9.7944e-14	0.246732	0.411	0.119	3.46927e-09	3.45378
SVIP	1.02593e-13	0.158122	0.432	0.141	3.63395e-09	3.06383
IKBIP	1.02703e-13	0.168778	0.192	0.032	3.63783e-09	6
DCAF13	1.03048e-13	0.27016	0.507	0.174	3.65007e-09	2.91379
RRP1	1.04122e-13	0.239095	0.281	0.067	3.68812e-09	4.19403
SEC22C	1.04774e-13	0.230357	0.363	0.104	3.71119e-09	3.49038
MAP1S	1.05909e-13	0.200001	0.397	0.115	3.75142e-09	3.45217
OAZ2	1.06919e-13	0.24257	0.452	0.141	3.78718e-09	3.20567
UBE2M	1.07126e-13	0.184346	0.219	0.044	3.7945e-09	4.97727
FAM35BP	1.07518e-13	0.0525611	0.212	0.038	3.80838e-09	5.57895
HLA-DMB	1.09316e-13	0.231377	0.466	0.142	3.87207e-09	3.28169
KIAA1715	1.09851e-13	0.130536	0.384	0.113	3.89104e-09	3.39823
C1QBP	1.11313e-13	0.315437	0.719	0.256	3.9428e-09	2.80859
PIGK	1.13541e-13	0.223334	0.295	0.073	4.02175e-09	4.0411
LBR	1.17779e-13	0.297259	0.938	0.356	4.17185e-09	2.63483
CWF19L1	1.17803e-13	0.188848	0.5	0.17	4.17272e-09	2.94118
YWHAZP4	1.18023e-13	-0.225764	0.918	0.757	4.1805e-09	1.21268
MGMT	1.18059e-13	0.19671	0.418	0.122	4.18177e-09	3.42623
C19orf52	1.18723e-13	0.235354	0.144	0.017	4.2053e-09	8.47059
CSNK2A1	1.20761e-13	0.217747	0.555	0.195	4.27746e-09	2.84615
C11orf24	1.21711e-13	0.230658	0.281	0.065	4.31114e-09	4.32308
RPP21	1.2439e-13	0.254498	0.466	0.142	4.40602e-09	3.28169
C6orf89	1.26561e-13	0.205636	0.534	0.181	4.48291e-09	2.95028
MIEN1	1.29618e-13	0.233612	0.644	0.214	4.59121e-09	3.00935
ALAS1	1.35571e-13	0.254633	0.363	0.104	4.80207e-09	3.49038
MBIP	1.36698e-13	0.20563	0.253	0.055	4.84197e-09	4.6
CEP57	1.40502e-13	0.275751	0.726	0.266	4.97672e-09	2.72932
SLC4A2	1.47588e-13	0.274708	0.37	0.105	5.22772e-09	3.52381
CPT1A	1.48462e-13	0.140561	0.5	0.166	5.25868e-09	3.01205
COA4	1.52676e-13	0.217108	0.514	0.164	5.40794e-09	3.13415
RIC8A	1.54622e-13	0.225071	0.541	0.182	5.47688e-09	2.97253
DDX54	1.58886e-13	0.224232	0.466	0.149	5.6279e-09	3.12752
SLC25A22	1.59082e-13	0.197237	0.274	0.063	5.63484e-09	4.34921
RBM14	1.61626e-13	0.201454	0.596	0.209	5.72497e-09	2.85167
C14orf119	1.63062e-13	0.215323	0.562	0.188	5.77583e-09	2.98936
ANP32A	1.64487e-13	0.184356	0.87	0.364	5.82629e-09	2.39011
MRPS9	1.64797e-13	0.237791	0.356	0.097	5.83727e-09	3.6701
RP11-122C9.1	1.66465e-13	-0.314159	0.76	0.681	5.89636e-09	1.11601
EML4	1.80159e-13	-0.399273	0.884	0.735	6.38143e-09	1.20272
TAF6	1.8147e-13	0.188723	0.445	0.14	6.42786e-09	3.17857
MVB12A	1.81852e-13	0.204898	0.342	0.092	6.44139e-09	3.71739
EED	1.82188e-13	0.209893	0.637	0.224	6.45327e-09	2.84375
MFN2	1.89956e-13	0.11953	0.404	0.118	6.72843e-09	3.42373
C1orf123	1.90153e-13	0.217773	0.356	0.097	6.7354e-09	3.6701
PANK2	1.90768e-13	0.224445	0.253	0.058	6.75718e-09	4.36207
TSPAN4	1.91023e-13	0.203009	0.137	0.015	6.76624e-09	9.13333
SEH1L	1.92706e-13	0.169295	0.356	0.101	6.82585e-09	3.52475
SNX20	1.92858e-13	0.27735	0.658	0.239	6.83124e-09	2.75314
GTF2H5	1.93856e-13	0.118148	0.322	0.085	6.86656e-09	3.78824
THAP1	1.95569e-13	0.184561	0.253	0.055	6.92725e-09	4.6
DNAJB12	1.96341e-13	0.177858	0.432	0.136	6.95459e-09	3.17647
TRIM28	1.99193e-13	0.254089	0.425	0.129	7.0556e-09	3.29457
RP11-366I21.1	2.00197e-13	0.105186	0.192	0.032	7.09118e-09	6
CCHCR1	2.0169e-13	0.228221	0.226	0.045	7.14407e-09	5.02222
ATP6V1H	2.03933e-13	0.261346	0.493	0.161	7.22353e-09	3.06211
NDUFB2	2.0428e-13	0.345749	0.884	0.314	7.2358e-09	2.81529
SRP19	2.10583e-13	0.240647	0.616	0.207	7.45906e-09	2.97585
C3orf14	2.11797e-13	0.263183	0.171	0.026	7.50208e-09	6.57692
RP11-1415C14.3	2.12222e-13	0.201382	0.267	0.063	7.5171e-09	4.2381
CDKN2AIPNL	2.16323e-13	0.150212	0.336	0.09	7.66238e-09	3.73333
PPM1G	2.246e-13	0.277222	0.801	0.293	7.95554e-09	2.73379
PELI1	2.24856e-13	0.199622	0.548	0.186	7.96461e-09	2.94624
VDAC1P1	2.2496e-13	0.103836	0.315	0.079	7.96829e-09	3.98734
CIRH1A	2.25059e-13	0.229103	0.315	0.082	7.97181e-09	3.84146
TBCCD1	2.25955e-13	0.20755	0.37	0.11	8.00355e-09	3.36364
UQCRFS1P1	2.31119e-13	0.202542	0.712	0.246	8.18648e-09	2.89431
GBAS	2.3257e-13	0.190007	0.418	0.129	8.23785e-09	3.24031
EIF1AXP1	2.37268e-13	0.17452	0.411	0.119	8.40428e-09	3.45378
AC007347.1	2.41231e-13	0.164889	0.24	0.051	8.54464e-09	4.70588
UBE2K	2.431e-13	0.238039	0.616	0.227	8.61084e-09	2.71366
URM1	2.43907e-13	0.201623	0.575	0.193	8.63944e-09	2.97927
ATXN7L3	2.50651e-13	0.139805	0.322	0.086	8.87832e-09	3.74419
LRRC20	2.55653e-13	0.131049	0.123	0.012	9.05549e-09	10.25
MTX2	2.56232e-13	0.245392	0.288	0.07	9.07601e-09	4.11429
TSR1	2.60114e-13	0.194856	0.295	0.077	9.21349e-09	3.83117
RP11-159D12.2	2.65065e-13	0.160428	0.322	0.087	9.38887e-09	3.70115
BTN3A2	2.69705e-13	-0.486505	0.719	0.706	9.55323e-09	1.01841
TMUB1	2.70598e-13	0.201166	0.466	0.15	9.58485e-09	3.10667
AC018737.1	2.72254e-13	0.214776	0.151	0.019	9.64353e-09	7.94737
TRIAP1	2.74894e-13	0.247158	0.253	0.055	9.73704e-09	4.6
TXNRD1	2.82686e-13	0.244532	0.425	0.132	1.0013e-08	3.2197
PDHB	2.83729e-13	0.240769	0.541	0.181	1.005e-08	2.98895
PPT1	2.83922e-13	0.253179	0.61	0.211	1.00568e-08	2.891
RBBP5	2.85272e-13	0.181579	0.534	0.196	1.01046e-08	2.72449
RP11-345J4.6	2.85719e-13	-0.153345	0.959	0.741	1.01205e-08	1.2942
PMF1-BGLAP	2.86458e-13	0.14537	0.267	0.061	1.01466e-08	4.37705
SNORD17	2.88046e-13	0.198176	0.103	0.006	1.02029e-08	17.1667
HPS3	2.9086e-13	0.207004	0.384	0.111	1.03026e-08	3.45946
SF3A3	2.91698e-13	0.2332	0.582	0.206	1.03322e-08	2.82524
THAP9-AS1	2.93344e-13	0.205316	0.459	0.146	1.03905e-08	3.14384
BRCC3	2.98063e-13	0.183703	0.356	0.1	1.05577e-08	3.56
PHF5A	2.98787e-13	0.272555	0.432	0.134	1.05833e-08	3.22388
TXNL1	3.08326e-13	0.22004	0.568	0.195	1.09212e-08	2.91282
NDUFAF3	3.10048e-13	0.277852	0.699	0.248	1.09822e-08	2.81855
ARPC3	3.11927e-13	-0.142925	1	0.746	1.10488e-08	1.34048
ABCF2	3.12162e-13	0.226803	0.336	0.092	1.10571e-08	3.65217
CEBPG	3.13242e-13	0.172825	0.356	0.099	1.10953e-08	3.59596
CHRAC1	3.15113e-13	0.157483	0.507	0.17	1.11616e-08	2.98235
GTPBP4	3.17586e-13	0.213921	0.438	0.138	1.12492e-08	3.17391
SP100	3.31715e-13	-0.27737	0.938	0.775	1.17497e-08	1.21032
SNAP29	3.34455e-13	0.248001	0.486	0.166	1.18467e-08	2.92771
SLC52A2	3.36229e-13	0.210068	0.185	0.031	1.19096e-08	5.96774
EHMT2	3.48089e-13	0.199915	0.281	0.068	1.23296e-08	4.13235
MAZ	3.50729e-13	0.169875	0.733	0.287	1.24232e-08	2.55401
PSMC1P1	3.50976e-13	0.159466	0.562	0.191	1.24319e-08	2.94241
MTHFD2	3.55352e-13	0.302382	0.856	0.328	1.25869e-08	2.60976
EIF6	3.58987e-13	0.243301	0.658	0.225	1.27157e-08	2.92444
ASXL1	3.6263e-13	0.183578	0.582	0.207	1.28447e-08	2.81159
NCOR1	3.67304e-13	-0.309464	0.932	0.746	1.30103e-08	1.24933
DPH3	3.75626e-13	0.200588	0.281	0.068	1.3305e-08	4.13235
TUBB	3.78697e-13	0.465434	0.993	0.442	1.34138e-08	2.24661
PHAX	3.78698e-13	0.162202	0.397	0.117	1.34138e-08	3.39316
VKORC1	3.84133e-13	0.233364	0.534	0.174	1.36064e-08	3.06897
TUBBP6	3.8455e-13	0.038332	0.096	0.005	1.36212e-08	19.2
CHMP2A	3.89961e-13	0.311588	0.774	0.273	1.38128e-08	2.83516
MRPS25	3.90998e-13	0.191826	0.507	0.169	1.38495e-08	3
SFXN2	3.91509e-13	0.235271	0.247	0.055	1.38677e-08	4.49091
CCDC71L	3.96754e-13	0.0932744	0.096	0.005	1.40534e-08	19.2
MRPS35	4.05843e-13	0.223593	0.37	0.108	1.43754e-08	3.42593
CLPB	4.06032e-13	0.245946	0.219	0.044	1.4382e-08	4.97727
CHAMP1	4.06926e-13	0.258468	0.253	0.058	1.44137e-08	4.36207
DNAJC15	4.07192e-13	0.172124	0.548	0.183	1.44231e-08	2.99454
ILK	4.08934e-13	0.242583	0.692	0.252	1.44848e-08	2.74603
MPLKIP	4.09658e-13	0.11561	0.404	0.123	1.45105e-08	3.28455
RPL22L1	4.1347e-13	0.246965	0.61	0.202	1.46455e-08	3.0198
ANP32BP1	4.17804e-13	0.0999512	0.411	0.125	1.4799e-08	3.288
CIRBP	4.19809e-13	-0.372084	0.842	0.691	1.48701e-08	1.21852
TAF5	4.21669e-13	0.129574	0.116	0.01	1.49359e-08	11.6
COMMD9	4.28315e-13	0.216199	0.322	0.085	1.51714e-08	3.78824
EXO5	4.28514e-13	0.190446	0.247	0.054	1.51784e-08	4.57407
CHERP	4.44041e-13	0.126125	0.479	0.164	1.57284e-08	2.92073
ZCCHC9	4.49391e-13	0.204354	0.295	0.074	1.59179e-08	3.98649
SMC6	4.5364e-13	0.206811	0.404	0.129	1.60684e-08	3.13178
NR2C2AP	4.54694e-13	0.197368	0.253	0.058	1.61057e-08	4.36207
TACO1	4.56611e-13	0.197712	0.158	0.022	1.61736e-08	7.18182
NEDD1	4.65353e-13	0.239709	0.384	0.119	1.64833e-08	3.22689
FUCA2	4.72899e-13	0.199756	0.274	0.065	1.67506e-08	4.21538
CTDSPL2	4.84807e-13	0.166631	0.541	0.186	1.71723e-08	2.9086
SUPT4H1	4.98876e-13	0.24343	0.493	0.164	1.76707e-08	3.0061
ARID3B	5.07513e-13	0.111619	0.596	0.229	1.79766e-08	2.60262
ZNHIT3	5.07558e-13	0.220741	0.562	0.192	1.79782e-08	2.92708
SS18L2	5.09798e-13	0.2336	0.616	0.209	1.80576e-08	2.94737
RP11-498C9.15	5.11758e-13	0.171732	0.144	0.018	1.8127e-08	8
FKBP2	5.13352e-13	0.226827	0.568	0.188	1.81834e-08	3.02128
C12orf73	5.15192e-13	0.188803	0.164	0.024	1.82486e-08	6.83333
KATNA1	5.22825e-13	0.245365	0.329	0.091	1.8519e-08	3.61538
TTLL5	5.23807e-13	0.187625	0.459	0.15	1.85538e-08	3.06
NUPL2	5.28325e-13	0.250517	0.404	0.125	1.87138e-08	3.232
GOT2	5.29894e-13	0.249299	0.404	0.124	1.87694e-08	3.25806
RNGTT	5.43626e-13	0.155001	0.459	0.149	1.92558e-08	3.08054
RB1	5.48358e-13	0.233223	0.452	0.152	1.94234e-08	2.97368
MRPL3	5.4937e-13	0.211826	0.445	0.141	1.94592e-08	3.15603
CCAR2	5.49599e-13	0.230837	0.568	0.202	1.94673e-08	2.81188
AC016739.2	5.52599e-13	-0.247298	0.829	0.686	1.95736e-08	1.20845
EEF1B2	5.53059e-13	-0.19185	0.966	0.73	1.95899e-08	1.32329
POLR3C	5.57539e-13	0.203335	0.349	0.101	1.97486e-08	3.45545
PSMD7	5.7692e-13	0.248448	0.767	0.279	2.04351e-08	2.7491
AKAP2	5.85181e-13	0.151497	0.404	0.125	2.07277e-08	3.232
MTDH	6.02227e-13	0.149919	0.678	0.25	2.13315e-08	2.712
MRPL53	6.06887e-13	0.25036	0.507	0.161	2.14966e-08	3.14907
LIMD1	6.08978e-13	0.216393	0.356	0.114	2.15706e-08	3.12281
USP10	6.11722e-13	0.222534	0.705	0.257	2.16678e-08	2.74319
TRAPPC4	6.21117e-13	0.240255	0.575	0.198	2.20006e-08	2.90404
RHEBL1	6.21751e-13	0.182269	0.144	0.018	2.2023e-08	8
C8orf33	6.35503e-13	0.211392	0.288	0.072	2.25102e-08	4
SNF8	6.41675e-13	0.202834	0.192	0.035	2.27288e-08	5.48571
TMEM177	6.41756e-13	0.236823	0.13	0.014	2.27316e-08	9.28571
MED7	6.48842e-13	0.221233	0.233	0.05	2.29826e-08	4.66
ACP1	6.58722e-13	0.2836	0.747	0.271	2.33326e-08	2.75646
DSCR3	6.67815e-13	0.168127	0.562	0.193	2.36547e-08	2.91192
RYBP	6.71005e-13	0.0738351	0.288	0.074	2.37677e-08	3.89189
RGPD5	6.80258e-13	-0.556337	0.616	0.661	2.40954e-08	0.931921
HCLS1	6.99996e-13	-0.25074	0.932	0.726	2.47946e-08	1.28375
PGK1	7.07812e-13	-0.167292	1	0.755	2.50714e-08	1.3245
[truncated: 28,521 more rows]
