# Supplementary material for: A gene expression signature of TREM2hi macrophages and γδ T cells predicts immunotherapy response
Source: Nat Commun. 2020 Oct 8;11:5084. doi: 10.1038/s41467-020-18546-x (PMC7545100; doi:10.1038/s41467-020-18546-x)
Supplement: Supplementary file 11 — Supplementary Dataset 8 [file 41467_2020_18546_MOESM11_ESM.xlsx]

## Sheet: Sheet1
Supplementary Data 8. Single-cell differential expression analyses results of the comparison of B_c22 to other B cell clusters.
Gene	p_val	avg_logFC	pct.1	pct.2	p_val_adj	FoldChange
IGHV4-61	2.62846e-155	1.68061	0.99	0.077	9.31025e-151	12.8571
IGHV4-4	1.36814e-153	1.76172	0.97	0.075	4.84608e-149	12.9333
IGHV4-31	1.70953e-145	1.54567	0.919	0.058	6.05534e-141	15.8448
IGKV2-28	2.16168e-112	1.84658	0.737	0.057	7.65689e-108	12.9298
IGHV4-39	2.36147e-109	1.39993	0.929	0.094	8.36458e-105	9.88298
IGHV4-59	2.60558e-106	1.32292	0.909	0.092	9.22924e-102	9.88043
IGKV2D-28	1.48294e-104	1.85939	0.727	0.062	5.25272e-100	11.7258
ADTRP	6.78526e-103	1.41912	0.444	0.01	2.40341e-98	44.4
ABCA6	1.15753e-50	1.11814	0.354	0.026	4.1001e-46	13.6154
FMOD	4.51856e-35	0.550064	0.121	0.001	1.60052e-30	121
LEF1	3.38364e-32	0.687744	0.182	0.009	1.19852e-27	20.2222
IGKC	7.4768e-30	0.513926	0.97	0.682	2.64836e-25	1.42229
IGHV3-30	9.28247e-29	1.04655	0.566	0.149	3.28794e-24	3.79866
IGHG3	3.04757e-27	0.875092	0.778	0.397	1.07948e-22	1.9597
TRAC	7.29503e-27	1.04158	0.485	0.122	2.58397e-22	3.97541
IGHV4-34	1.00632e-26	0.589876	0.434	0.078	3.56448e-22	5.5641
AC096579.7	3.82809e-26	0.597308	0.96	0.629	1.35595e-21	1.52623
ENPP2	1.56428e-24	0.574964	0.121	0.004	5.54085e-20	30.25
KLRK1	3.65139e-21	0.990137	0.384	0.094	1.29336e-16	4.08511
TCF4	2.56073e-19	0.587851	0.879	0.62	9.07036e-15	1.41774
IGHGP	1.64369e-17	0.560561	0.687	0.329	5.8221e-13	2.08815
IGHV4OR15-8	2.61392e-17	0.647707	0.253	0.046	9.25877e-13	5.5
CD5	3.1455e-17	0.692944	0.172	0.021	1.11417e-12	8.19048
TLK1	4.0815e-16	0.58865	0.768	0.467	1.44571e-11	1.64454
FCRL3	4.37591e-16	0.664141	0.687	0.345	1.54999e-11	1.9913
IGHG1	1.29331e-15	0.584873	0.788	0.456	4.58102e-11	1.72807
IGHV4-28	1.50187e-15	0.652626	0.263	0.056	5.31979e-11	4.69643
MS4A1	2.17673e-15	-0.574063	0.495	0.955	7.71021e-11	0.518325
ABCA9	7.01594e-15	0.330368	0.101	0.007	2.48512e-10	14.4286
ROR1	3.34175e-14	0.381755	0.081	0.004	1.18368e-09	20.25
RP11-536K7.5	4.06473e-14	0.357994	0.071	0.003	1.43977e-09	23.6667
IGHG4	4.2494e-14	0.482335	0.646	0.311	1.50518e-09	2.07717
CCDC88A	5.57232e-14	0.673666	0.253	0.058	1.97377e-09	4.36207
LINC00525	6.70003e-14	0.27464	0.051	0.001	2.37322e-09	51
FGR	1.9031e-13	0.813873	0.313	0.093	6.74098e-09	3.36559
FRY	6.72606e-13	0.419591	0.192	0.036	2.38244e-08	5.33333
GRAMD1B	7.14627e-13	0.270936	0.071	0.004	2.53128e-08	17.75
BIRC3	1.03778e-12	0.305964	0.919	0.783	3.67593e-08	1.17369
FOXP1	1.60895e-12	0.423583	0.798	0.652	5.69908e-08	1.22393
IGKV2OR22-4	1.63648e-11	0.180682	0.061	0.003	5.79658e-07	20.3333
IL2RA	2.19869e-11	0.602986	0.212	0.049	7.78799e-07	4.32653
MTRNR2L1	3.32052e-11	-0.393482	0.606	0.831	1.17616e-06	0.729242
FOS	4.92087e-11	-0.617799	0.343	0.74	1.74302e-06	0.463514
HLA-DQB1	7.32549e-11	-0.376027	0.687	0.962	2.59476e-06	0.714137
RP4-601K24.1	1.01182e-10	0.168431	0.091	0.009	3.58395e-06	10.1111
NAPSB	1.08168e-10	0.317302	0.808	0.656	3.83141e-06	1.23171
RP11-68E19.1	1.16599e-10	0.113503	0.03	0	4.13007e-06	Inf
ANTXRL	1.16599e-10	0.0671676	0.03	0	4.13007e-06	Inf
RP11-169K16.8	1.61524e-10	-0.537934	0.212	0.581	5.72135e-06	0.364888
IGLC3	2.70027e-10	-1.1258	0.04	0.354	9.56463e-06	0.112994
RP11-240E2.2	2.98345e-10	0.334518	0.051	0.002	1.05677e-05	25.5
IGHG2	3.03158e-10	0.436722	0.697	0.364	1.07382e-05	1.91484
MROH9	3.09666e-10	0.089439	0.051	0.002	1.09687e-05	25.5
KIAA0226L	3.10866e-10	0.382401	0.808	0.636	1.10112e-05	1.27044
IGHV4-55	5.52992e-10	0.582547	0.232	0.066	1.95875e-05	3.51515
RP11-116A1.1	5.56245e-10	0.342423	0.081	0.008	1.97028e-05	10.125
CLNK	6.38486e-10	0.520737	0.222	0.06	2.26158e-05	3.7
B4GALT1	6.63871e-10	0.312122	0.838	0.722	2.3515e-05	1.16066
APBB2	7.29177e-10	0.425353	0.131	0.023	2.58282e-05	5.69565
PITPNM2	7.60427e-10	0.38784	0.131	0.023	2.69351e-05	5.69565
VPS37B	8.58028e-10	-0.712161	0.111	0.436	3.03922e-05	0.254587
CCR7	8.70542e-10	0.467142	0.667	0.478	3.08355e-05	1.3954
MCTP2	9.73027e-10	0.606434	0.465	0.225	3.44656e-05	2.06667
RPL5P34	9.84763e-10	-0.301994	0.636	0.871	3.48813e-05	0.730195
RHOH	1.02758e-09	0.26268	0.939	0.831	3.63981e-05	1.12996
CCDC141	1.03848e-09	0.662064	0.404	0.182	3.67841e-05	2.21978
TEAD2	1.0919e-09	0.428388	0.131	0.023	3.86763e-05	5.69565
CTLA4	1.32579e-09	0.412741	0.101	0.014	4.69608e-05	7.21429
PIM2	1.63429e-09	0.310616	0.879	0.774	5.78883e-05	1.13566
LRRC16A	1.81389e-09	0.650668	0.374	0.162	6.42496e-05	2.30864
EBF1	2.96344e-09	-0.677807	0.111	0.433	0.000104968	0.256351
RPS2P5	3.69756e-09	-0.525673	0.283	0.608	0.000130971	0.465461
RP11-413G15.1	4.33947e-09	0.251146	0.04	0.001	0.000153708	40
HNRNPH1	4.70569e-09	0.109333	1	1	0.00016668	1
RP11-428G5.5	5.05625e-09	0.569354	0.212	0.059	0.000179098	3.59322
RP11-234A1.1	5.53868e-09	-0.341045	0.566	0.822	0.000196186	0.688564
FAM46C	6.02529e-09	0.368997	0.778	0.592	0.000213422	1.31419
CCR10	7.81707e-09	0.26927	0.081	0.009	0.000276888	9
ADAM19	9.29473e-09	0.218509	0.889	0.817	0.000329229	1.08813
PTPRS	1.01015e-08	0.417177	0.192	0.053	0.000357806	3.62264
RPS2P46	1.53474e-08	-0.446463	0.253	0.558	0.000543621	0.453405
FOSB	1.81305e-08	-0.439037	0.444	0.764	0.000642201	0.581152
PYHIN1	1.91386e-08	0.523893	0.172	0.044	0.000677908	3.90909
PTPRJ	2.0647e-08	0.526855	0.253	0.086	0.000731339	2.94186
RP11-726G1.1	2.09875e-08	0.193499	0.081	0.01	0.0007434	8.1
CPT1A	2.51563e-08	0.457893	0.212	0.064	0.000891061	3.3125
RASGRF1	2.5729e-08	0.373685	0.121	0.023	0.000911347	5.26087
GRB2	3.17416e-08	0.292068	0.818	0.706	0.00112432	1.15864
VOPP1	3.1971e-08	0.542349	0.485	0.257	0.00113244	1.88716
RP11-445F6.2	3.39149e-08	0.580791	0.202	0.061	0.0012013	3.31148
ITGAX	3.40313e-08	0.378482	0.212	0.063	0.00120542	3.36508
FAIM3	3.726e-08	0.183157	0.879	0.831	0.00131978	1.05776
KLRC4-KLRK1	4.02773e-08	0.331023	0.111	0.02	0.00142666	5.55
OVCH1	4.42522e-08	0.121384	0.051	0.004	0.00156746	12.75
DENND3	4.49777e-08	-0.664084	0.111	0.398	0.00159316	0.278894
AVPR2	4.98655e-08	0.155746	0.03	0.001	0.00176629	30
LINC00885	4.98655e-08	0.154864	0.03	0.001	0.00176629	30
RP11-479F13.1	4.98655e-08	0.11461	0.03	0.001	0.00176629	30
RP11-881M11.8	5.2205e-08	0.0660175	0.03	0.001	0.00184915	30
RP11-15J10.8	5.2205e-08	0.032516	0.03	0.001	0.00184915	30
HIF1A	5.75846e-08	-0.531879	0.303	0.619	0.0020397	0.489499
MTSS1	5.95403e-08	0.569519	0.465	0.259	0.00210898	1.79537
BCL11A	6.12826e-08	0.163362	0.939	0.914	0.00217069	1.02735
RP11-705C15.5	7.77396e-08	0.56753	0.182	0.053	0.00275362	3.43396
SDK2	7.99232e-08	0.467314	0.384	0.18	0.00283096	2.13333
RP11-664D1.1	1.03301e-07	0.0715804	0.04	0.002	0.00365903	20
IGHV3-38	1.07442e-07	0.246794	0.131	0.028	0.00380569	4.67857
HLA-J	1.21897e-07	0.208709	0.909	0.852	0.00431772	1.0669
PLBD1	1.22697e-07	0.35183	0.071	0.009	0.00434604	7.88889
AC009120.4	1.44981e-07	0.0832248	0.02	0	0.00513538	Inf
RP11-1148O4.2	1.44981e-07	0.0687254	0.02	0	0.00513538	Inf
RP5-966M1.4	1.44981e-07	0.055609	0.02	0	0.00513538	Inf
SPINK9	1.44981e-07	0.0553871	0.02	0	0.00513538	Inf
RP11-520A21.1	1.44981e-07	0.0494043	0.02	0	0.00513538	Inf
RP1-140C12.2	1.44981e-07	0.0426392	0.02	0	0.00513538	Inf
CTD-2014B16.1	1.44981e-07	0.0374417	0.02	0	0.00513538	Inf
ADAM7	1.44981e-07	0.030993	0.02	0	0.00513538	Inf
TXNIP	1.95524e-07	-0.464533	0.394	0.72	0.00692566	0.547222
SYNE2	2.05179e-07	0.56664	0.485	0.283	0.00726766	1.71378
RPSAP15	2.16786e-07	-0.363542	0.384	0.678	0.00767879	0.566372
SELP	2.27446e-07	0.30288	0.061	0.007	0.00805636	8.71429
B2M	2.56146e-07	0.0741105	1	1	0.00907295	1
hsa-mir-6723	2.60377e-07	-0.369642	0.505	0.746	0.00922283	0.676944
IL7	2.61049e-07	0.574884	0.232	0.083	0.0092466	2.79518
LPIN3	3.1259e-07	0.338623	0.071	0.009	0.0110722	7.88889
DDX5	4.05137e-07	0.0989021	0.98	0.974	0.0143504	1.00616
APOBEC3C	4.53572e-07	0.279101	0.818	0.69	0.016066	1.18551
PRKCB	4.61189e-07	0.399588	0.697	0.528	0.0163358	1.32008
FAM69A	5.45094e-07	0.561683	0.242	0.093	0.0193078	2.60215
RPS3AP6	5.79391e-07	-0.208643	0.798	0.967	0.0205226	0.825233
HLA-E	6.22838e-07	0.0977598	1	0.997	0.0220615	1.00301
PIK3C2B	7.13855e-07	-0.581523	0.202	0.441	0.0252854	0.45805
OVCH1-AS1	7.14182e-07	0.341724	0.061	0.007	0.025297	8.71429
RP1-34L19.1	8.10199e-07	0.29944	0.061	0.007	0.0286981	8.71429
SLC7A11	9.54017e-07	0.0589078	0.04	0.003	0.0337922	13.3333
RP1-319M7.2	9.72895e-07	0.0670195	0.04	0.003	0.0344609	13.3333
CXCR4	1.14766e-06	0.117644	0.99	0.949	0.0406513	1.0432
RBM39	1.1607e-06	0.146518	0.949	0.918	0.0411133	1.03377
GOT2P3	1.17273e-06	0.19802	0.121	0.029	0.0415391	4.17241
ELMSAN1	1.1861e-06	0.321685	0.687	0.545	0.0420129	1.26055
DTX3	1.23465e-06	0.13799	0.051	0.005	0.0437324	10.2
RAPGEF3	1.2948e-06	0.185882	0.051	0.005	0.0458632	10.2
ISCU	1.48104e-06	0.409671	0.566	0.399	0.0524598	1.41855
LDHB	1.77767e-06	-0.583233	0.182	0.43	0.0629669	0.423256
SNX22	1.81227e-06	-0.6662	0.121	0.34	0.0641924	0.355882
CFL1P3	1.92527e-06	0.164235	0.03	0.001	0.0681951	30
FCF1P1	1.92527e-06	0.0741722	0.03	0.001	0.0681951	30
SPPL2B	1.99448e-06	-0.574506	0.121	0.356	0.0706465	0.339888
AC073128.10	2.0203e-06	0.0574391	0.03	0.001	0.0715612	30
RP11-296K13.4	2.04476e-06	0.1087	0.03	0.001	0.0724274	30
GFOD1-AS1	2.04476e-06	0.103685	0.03	0.001	0.0724274	30
TPM3P4	2.06949e-06	0.0510107	0.03	0.001	0.0733036	30
CYB5R3	2.11393e-06	0.499326	0.404	0.22	0.0748775	1.83636
ITGB2	2.13475e-06	-0.519833	0.232	0.484	0.0756151	0.479339
RP11-16K12.1	2.17718e-06	0.240161	0.061	0.008	0.077118	7.625
RP11-112J1.1	2.2597e-06	-0.499866	0.091	0.317	0.080041	0.287066
SORL1	2.5937e-06	-0.554116	0.051	0.268	0.0918716	0.190299
CERKL	2.72442e-06	-0.528563	0.061	0.284	0.0965016	0.214789
SGSM3	3.02663e-06	-0.560831	0.141	0.394	0.107206	0.357868
CBX7	3.03158e-06	0.464709	0.273	0.118	0.107382	2.31356
TCL1A	3.19448e-06	0.352124	0.657	0.472	0.113152	1.39195
HLA-V	3.3602e-06	0.332377	0.263	0.115	0.119022	2.28696
ITGA4	3.38967e-06	-0.519989	0.192	0.437	0.120066	0.439359
SERP1	3.73903e-06	-0.460759	0.253	0.528	0.13244	0.479167
MYADM	3.8054e-06	-0.578743	0.111	0.345	0.134791	0.321739
RHOC	3.83401e-06	0.42543	0.111	0.027	0.135805	4.11111
HNRNPL	3.98428e-06	0.159118	0.909	0.884	0.141127	1.02828
ARHGAP24	4.16698e-06	0.347991	0.657	0.491	0.147599	1.33809
C6orf165	4.59133e-06	0.171185	0.051	0.006	0.162629	8.5
HLA-DPB2	4.67368e-06	-0.379467	0.172	0.405	0.165546	0.424691
CBLB	4.6822e-06	0.479744	0.414	0.232	0.165848	1.78448
RPL37	5.23164e-06	-0.369464	0.515	0.809	0.18531	0.636588
SYNGR2	5.58124e-06	0.1474	0.859	0.818	0.197693	1.05012
MTND1P23	5.81332e-06	-0.458596	0.172	0.435	0.205914	0.395402
ISG20	5.83574e-06	-0.493446	0.283	0.534	0.206708	0.529963
GNG8	5.88485e-06	0.220599	0.04	0.004	0.208447	10
RP11-24F11.2	6.24931e-06	0.108762	0.04	0.004	0.221357	10
RP11-442A13.1	7.9766e-06	-0.391881	0.131	0.369	0.282539	0.355014
IGLC2	8.04684e-06	-0.758212	0.071	0.274	0.285027	0.259124
RP11-75L1.2	8.18924e-06	0.352365	0.636	0.476	0.290071	1.33613
IGLC1	8.38067e-06	-0.735742	0.051	0.245	0.296852	0.208163
RPL6	8.63862e-06	0.0988387	0.97	0.948	0.305989	1.02321
MGAT5	8.96975e-06	-0.493946	0.172	0.394	0.317718	0.436548
C1orf56	9.95728e-06	0.244678	0.798	0.722	0.352697	1.10526
CREB3L2	1.00415e-05	0.457127	0.263	0.118	0.355682	2.22881
RPS26	1.01294e-05	0.138231	0.919	0.855	0.358795	1.07485
DGKG	1.06665e-05	0.328931	0.101	0.024	0.377819	4.20833
CD37	1.08506e-05	0.0774439	0.96	0.975	0.384341	0.984615
RPSAP58	1.10362e-05	-0.220969	0.747	0.926	0.390913	0.806695
CLEC2B	1.10846e-05	-0.624861	0.061	0.259	0.392627	0.235521
TTN	1.18265e-05	0.457777	0.596	0.458	0.418905	1.30131
FTL	1.18854e-05	0.0659693	0.939	0.964	0.420993	0.974066
C1orf112	1.33147e-05	0.367325	0.152	0.05	0.471619	3.04
COL9A3	1.45314e-05	0.424541	0.101	0.025	0.514717	4.04
PMAIP1	1.50475e-05	0.445415	0.455	0.31	0.532999	1.46774
MT-CYB	1.53503e-05	0.0620087	0.96	0.984	0.543722	0.97561
SYK	1.5501e-05	0.351404	0.596	0.47	0.549061	1.26809
CDK14	1.55131e-05	0.489595	0.343	0.188	0.549491	1.82447
LRRFIP1	1.56505e-05	-0.385004	0.303	0.543	0.554356	0.558011
DOCK9	1.57326e-05	0.335242	0.131	0.039	0.557266	3.35897
MALAT1	1.65012e-05	0.066114	1	1	0.584489	1
RP1-257A7.5	1.76367e-05	0.282005	0.616	0.523	0.624709	1.17782
ZBTB32	1.76443e-05	0.398939	0.121	0.034	0.62498	3.55882
MT-ND5	1.79889e-05	0.0752839	0.98	0.982	0.637184	0.997963
S100A6	1.90473e-05	0.504517	0.313	0.167	0.674673	1.87425
RPL15P3	1.91515e-05	0.166836	0.768	0.737	0.678364	1.04206
HLA-DQB1-AS1	2.02464e-05	-0.358231	0.192	0.417	0.717147	0.460432
RP11-466H18.1	2.11337e-05	-0.35752	0.455	0.723	0.748578	0.629322
AC010086.1	2.26846e-05	0.0865991	0.03	0.002	0.803513	15
SETP21	2.29101e-05	0.07645	0.03	0.002	0.811497	15
RP11-329J18.4	2.31376e-05	0.0982511	0.03	0.002	0.819557	15
CRYM	2.33673e-05	0.121954	0.03	0.002	0.827693	15
RNU6-548P	2.35992e-05	0.197849	0.03	0.002	0.835906	15
OR13A1	2.45027e-05	0.18885	0.04	0.004	0.86791	10
IGLC7	2.46356e-05	-0.543414	0.01	0.17	0.872619	0.0588235
L1CAM	2.488e-05	0.153239	0.04	0.004	0.881273	10
RPL13P12	2.57715e-05	-0.171583	0.828	0.934	0.912853	0.88651
SPATS2L	2.70653e-05	0.287243	0.061	0.01	0.958682	6.1
RP11-21L19.1	2.82299e-05	0.444722	0.111	0.031	0.999933	3.58065
RP11-832A4.5	0.000202463	0.0979845	0.01	0	1	Inf
RNU4-48P	0.000202463	0.09606	0.01	0	1	Inf
RP11-722E23.2	0.000202463	0.0954956	0.01	0	1	Inf
SUN3	0.000202463	0.0879865	0.01	0	1	Inf
MIR590	0.000202463	0.0873071	0.01	0	1	Inf
SRGAP3-AS2	0.000202463	0.0872436	0.01	0	1	Inf
RP11-640N20.5	0.000202463	0.0869789	0.01	0	1	Inf
MIR548H1	0.000202463	0.0863915	0.01	0	1	Inf
RP3-393E18.2	0.000202463	0.0854017	0.01	0	1	Inf
MIR581	0.000202463	0.0848521	0.01	0	1	Inf
TRAV16	0.000202463	0.0831645	0.01	0	1	Inf
RP11-534C12.1	0.000202463	0.0829972	0.01	0	1	Inf
RNA5SP319	0.000202463	0.082778	0.01	0	1	Inf
AC010609.1	0.000202463	0.0811971	0.01	0	1	Inf
CPNE6	0.000202463	0.0781938	0.01	0	1	Inf
RP11-37E23.5	0.000202463	0.0780744	0.01	0	1	Inf
OR4C13	0.000202463	0.0765942	0.01	0	1	Inf
RP11-46H11.2	0.000202463	0.0760733	0.01	0	1	Inf
RP11-100G15.2	0.000202463	0.0757884	0.01	0	1	Inf
RNU6-125P	0.000202463	0.0748887	0.01	0	1	Inf
BX649563.4	0.000202463	0.0746358	0.01	0	1	Inf
RNU6ATAC29P	0.000202463	0.0744361	0.01	0	1	Inf
ZP2	0.000202463	0.0737638	0.01	0	1	Inf
DNAJA1P1	0.000202463	0.0733512	0.01	0	1	Inf
RP13-200J3.2	0.000202463	0.0728559	0.01	0	1	Inf
snoR442	0.000202463	0.0721515	0.01	0	1	Inf
RND2	0.000202463	0.0714438	0.01	0	1	Inf
LINC00277	0.000202463	0.0708749	0.01	0	1	Inf
RP11-430G17.1	0.000202463	0.0684412	0.01	0	1	Inf
CD164L2	0.000202463	0.0683376	0.01	0	1	Inf
BPI	0.000202463	0.0679009	0.01	0	1	Inf
TMIE	0.000202463	0.0666485	0.01	0	1	Inf
CREB3L1	0.000202463	0.0649931	0.01	0	1	Inf
AL590714.1	0.000202463	0.0648225	0.01	0	1	Inf
CTA-797E19.2	0.000202463	0.063861	0.01	0	1	Inf
MID2	0.000202463	0.0624965	0.01	0	1	Inf
CHIAP2	0.000202463	0.0619801	0.01	0	1	Inf
AC003682.16	0.000202463	0.0614715	0.01	0	1	Inf
CATSPER3	0.000202463	0.0602102	0.01	0	1	Inf
CTD-2213F21.3	0.000202463	0.0595959	0.01	0	1	Inf
MYL1	0.000202463	0.0595224	0.01	0	1	Inf
TMEM37	0.000202463	0.0594661	0.01	0	1	Inf
RN7SKP241	0.000202463	0.0589793	0.01	0	1	Inf
PAK6	0.000202463	0.058854	0.01	0	1	Inf
PPIAP20	0.000202463	0.0586965	0.01	0	1	Inf
RPS6P20	0.000202463	0.0586764	0.01	0	1	Inf
COX5BP2	0.000202463	0.0574087	0.01	0	1	Inf
SLC26A7	0.000202463	0.05665	0.01	0	1	Inf
TRAV10	0.000202463	0.0561635	0.01	0	1	Inf
AC073135.7	0.000202463	0.0552513	0.01	0	1	Inf
AL513477.1	0.000202463	0.0551136	0.01	0	1	Inf
RP11-305E17.4	0.000202463	0.0541949	0.01	0	1	Inf
RP5-1107A17.3	0.000202463	0.0538612	0.01	0	1	Inf
RP4-800M22.4	0.000202463	0.0538447	0.01	0	1	Inf
PTGER4P2	0.000202463	0.0533635	0.01	0	1	Inf
ARHGEF9-IT1	0.000202463	0.0530111	0.01	0	1	Inf
KCNQ1-AS1	0.000202463	0.0529231	0.01	0	1	Inf
ZSCAN5B	0.000202463	0.0527265	0.01	0	1	Inf
RP11-1055B8.4	0.000202463	0.0523982	0.01	0	1	Inf
RP5-1109J22.1	0.000202463	0.0513155	0.01	0	1	Inf
LRLE1	0.000202463	0.0504871	0.01	0	1	Inf
RNU6-395P	0.000202463	0.0503386	0.01	0	1	Inf
RP3-414A15.11	0.000202463	0.0496618	0.01	0	1	Inf
PVR	0.000202463	0.0477902	0.01	0	1	Inf
AC104695.3	0.000202463	0.0467553	0.01	0	1	Inf
IGHV3-32	0.000202463	0.0467174	0.01	0	1	Inf
AC145343.2	0.000202463	0.0466103	0.01	0	1	Inf
IL13	0.000202463	0.0462768	0.01	0	1	Inf
KB-1836B5.4	0.000202463	0.0462246	0.01	0	1	Inf
INSRR	0.000202463	0.0452615	0.01	0	1	Inf
PRAP1	0.000202463	0.0447882	0.01	0	1	Inf
HMGB3P5	0.000202463	0.0444742	0.01	0	1	Inf
SAMSN1-AS1	0.000202463	0.0434646	0.01	0	1	Inf
RP11-454L1.2	0.000202463	0.0431504	0.01	0	1	Inf
OR4C9P	0.000202463	0.041909	0.01	0	1	Inf
CTD-2587H19.2	0.000202463	0.0410419	0.01	0	1	Inf
AC005808.3	0.000202463	0.0408474	0.01	0	1	Inf
RP11-62C3.8	0.000202463	0.0406737	0.01	0	1	Inf
CTD-3239E11.2	0.000202463	0.0401372	0.01	0	1	Inf
LDLRAD4-AS1	0.000202463	0.0397476	0.01	0	1	Inf
RP3-509I19.1	0.000202463	0.0387034	0.01	0	1	Inf
RP11-521J24.1	0.000202463	0.0381997	0.01	0	1	Inf
AC135048.1	0.000202463	0.037673	0.01	0	1	Inf
C6orf223	0.000202463	0.0373631	0.01	0	1	Inf
SMTNL2	0.000202463	0.0371399	0.01	0	1	Inf
RP11-284B18.3	0.000202463	0.0368948	0.01	0	1	Inf
RP11-782C8.6	0.000202463	0.0362235	0.01	0	1	Inf
RP11-305B6.2	0.000202463	0.0357981	0.01	0	1	Inf
CTD-2252P21.1	0.000202463	0.0355219	0.01	0	1	Inf
RP11-384A12.1	0.000202463	0.0354638	0.01	0	1	Inf
RP11-474P2.2	0.000202463	0.0353553	0.01	0	1	Inf
TDRD10	0.000202463	0.035294	0.01	0	1	Inf
LINC00535	0.000202463	0.0348117	0.01	0	1	Inf
RP11-84E24.3	0.000202463	0.0343764	0.01	0	1	Inf
LA16c-23H5.4	0.000202463	0.033733	0.01	0	1	Inf
IGHV3OR16-10	0.000202463	0.0333657	0.01	0	1	Inf
AC007292.4	0.000202463	0.0329799	0.01	0	1	Inf
RP11-398J16.1	0.000202463	0.032787	0.01	0	1	Inf
AP000688.11	0.000202463	0.0327589	0.01	0	1	Inf
GSDMA	0.000202463	0.0327501	0.01	0	1	Inf
RP11-159F24.6	0.000202463	0.0324013	0.01	0	1	Inf
ABO	0.000202463	0.0311685	0.01	0	1	Inf
RP11-561P12.2	0.000202463	0.0301617	0.01	0	1	Inf
C2orf62	0.000202463	0.0300972	0.01	0	1	Inf
RP11-222K16.2	0.000202463	0.0297374	0.01	0	1	Inf
KIAA1549	0.000202463	0.0288842	0.01	0	1	Inf
CTD-2143L24.1	0.000202463	0.0286411	0.01	0	1	Inf
STRA6	0.000202463	0.0285693	0.01	0	1	Inf
RP11-184I16.4	0.000202463	0.0280188	0.01	0	1	Inf
CNTNAP4	0.000202463	0.0280098	0.01	0	1	Inf
RP11-565P22.2	0.000202463	0.0273584	0.01	0	1	Inf
RP11-473J6.1	0.000202463	0.0272619	0.01	0	1	Inf
RP11-706C16.8	0.000202463	0.0270485	0.01	0	1	Inf
AP000783.1	0.000202463	0.0266387	0.01	0	1	Inf
CHST13	0.000202463	0.0264279	0.01	0	1	Inf
RP11-343N15.2	0.000202463	0.0259388	0.01	0	1	Inf
RP11-239H6.2	0.000202463	0.0257235	0.01	0	1	Inf
RP11-598F7.1	0.000202463	0.0254654	0.01	0	1	Inf
OPRK1	0.000202463	0.025317	0.01	0	1	Inf
CTD-2201E18.1	0.000202463	0.0251973	0.01	0	1	Inf
CTC-756D1.2	0.000202463	0.0243095	0.01	0	1	Inf
C15orf53	0.000202463	0.0242252	0.01	0	1	Inf
RP11-92B11.3	0.000202463	0.0239035	0.01	0	1	Inf
RPL31P1	0.000202463	0.0238648	0.01	0	1	Inf
SPP2	0.000202463	0.0238349	0.01	0	1	Inf
AC006994.2	0.000202463	0.0232989	0.01	0	1	Inf
LL09NC01-251B2.3	0.000202463	0.0226146	0.01	0	1	Inf
LEPREL1-AS1	0.000202463	0.0221311	0.01	0	1	Inf
NPB	0.000202463	0.0218888	0.01	0	1	Inf
XG	0.000202463	0.020876	0.01	0	1	Inf
CTB-111H14.1	0.000202463	0.0204364	0.01	0	1	Inf
RP1-15D23.2	0.000202463	0.0202142	0.01	0	1	Inf
RP11-94D20.1	0.000202463	0.0201953	0.01	0	1	Inf
RP11-343J3.2	0.000202463	0.0199443	0.01	0	1	Inf
ZNF541	0.000202463	0.0193531	0.01	0	1	Inf
HNRNPA3P2	0.000202463	0.0192711	0.01	0	1	Inf
RP11-281O15.5	0.000202463	0.0183455	0.01	0	1	Inf
RP11-63E16.1	0.000202463	0.018144	0.01	0	1	Inf
FAM90A13P	0.000202463	0.0175038	0.01	0	1	Inf
METTL21EP	0.000202463	0.0170208	0.01	0	1	Inf
OTP	0.000202463	0.01611	0.01	0	1	Inf
GGTA2P	0.000202463	0.0150091	0.01	0	1	Inf
KRT18P59	0.000202463	0.0149635	0.01	0	1	Inf
RP11-478C1.8	0.000202463	0.0147492	0.01	0	1	Inf
KRT74	0.000202463	0.0146074	0.01	0	1	Inf
CASQ1	0.000202463	0.0140092	0.01	0	1	Inf
DAGLA	0.000202463	0.0135853	0.01	0	1	Inf
GRAMD4P7	0.000202463	0.0134681	0.01	0	1	Inf
CCDC36	0.000202463	0.0133996	0.01	0	1	Inf
SLC7A4	0.000202463	0.0111258	0.01	0	1	Inf
AC092638.2	0.000202463	0.00920037	0.01	0	1	Inf
DACT2	0.000202463	0.00890965	0.01	0	1	Inf
RP11-152F13.10	0.000202463	0.00861352	0.01	0	1	Inf
GABRG3	0.000202463	0.00845026	0.01	0	1	Inf
RP11-1018N14.5	0.000202463	0.00789335	0.01	0	1	Inf
LINC01015	0.000202463	0.00644443	0.01	0	1	Inf
RP11-91I20.3	0.000202463	0.00629463	0.01	0	1	Inf
FAM106CP	0.000202463	0.00527938	0.01	0	1	Inf
FAM90A17P	0.000202463	0.00495932	0.01	0	1	Inf
PLA2G4D	0.000202463	0.00486965	0.01	0	1	Inf
FAM43B	0.000202463	0.00485845	0.01	0	1	Inf
SLC4A1	0.000202463	0.0047463	0.01	0	1	Inf
C3orf72	0.000202463	0.00418916	0.01	0	1	Inf
SHROOM2	0.000202463	0.00403801	0.01	0	1	Inf
RP11-307A17.2	0.000202463	0.00352475	0.01	0	1	Inf
GPRIN1	0.000202463	0.00318099	0.01	0	1	Inf
KY	0.000202463	0.00304534	0.01	0	1	Inf
RP11-139I14.2	0.000202463	0.00256813	0.01	0	1	Inf
TCF21	0.000202463	0.00240871	0.01	0	1	Inf
SIRT4	3.4272e-05	0.144391	0.02	0.001	1	20
PTMAP1	3.4272e-05	0.143803	0.02	0.001	1	20
TRBV7-8	3.4272e-05	0.13089	0.02	0.001	1	20
PHEX	3.4272e-05	0.130768	0.02	0.001	1	20
RP11-1252D15.1	3.4272e-05	0.122236	0.02	0.001	1	20
PRRX1	3.4272e-05	0.119826	0.02	0.001	1	20
CTD-2026D20.2	3.4272e-05	0.119002	0.02	0.001	1	20
AC006369.2	3.4272e-05	0.112018	0.02	0.001	1	20
CTD-2611O12.8	3.4272e-05	0.0705967	0.02	0.001	1	20
PRR15L	3.4272e-05	0.0518245	0.02	0.001	1	20
RP11-702L6.4	3.4272e-05	0.0367101	0.02	0.001	1	20
CTD-3193O13.9	3.4272e-05	0.0345074	0.02	0.001	1	20
RASL10B	3.4272e-05	0.0267137	0.02	0.001	1	20
RP11-588L15.2	3.47443e-05	0.0992565	0.02	0.001	1	20
RP11-509A17.3	3.47443e-05	0.0567675	0.02	0.001	1	20
FER1L4	3.47443e-05	0.0260944	0.02	0.001	1	20
MIR623	3.52228e-05	0.150701	0.02	0.001	1	20
AC007421.1	3.52228e-05	0.144981	0.02	0.001	1	20
C4orf26	3.52228e-05	0.0788311	0.02	0.001	1	20
RP11-432F4.2	3.52228e-05	0.0622663	0.02	0.001	1	20
C12orf68	3.52228e-05	0.0600579	0.02	0.001	1	20
RP11-815J4.6	3.52228e-05	0.0498188	0.02	0.001	1	20
RP11-304F15.5	3.52228e-05	0.0377265	0.02	0.001	1	20
SERPINH1P1	3.52228e-05	0.0238535	0.02	0.001	1	20
KCNA1	3.52228e-05	0.0158329	0.02	0.001	1	20
MIR571	0.000545553	0.153435	0.02	0.001	1	20
CCDC68	0.000545553	0.151432	0.02	0.001	1	20
CTC-325H20.7	0.000545553	0.144593	0.02	0.001	1	20
RN7SL485P	0.000545553	0.143538	0.02	0.001	1	20
GRIK1-AS2	0.000545553	0.113932	0.02	0.001	1	20
F2	0.000545553	0.0717125	0.02	0.001	1	20
RP11-77G23.5	0.000551084	0.124338	0.02	0.001	1	20
HOXA-AS2	0.000551084	0.0831195	0.02	0.001	1	20
RP3-441A12.1	0.000551084	0.0681771	0.02	0.001	1	20
CTD-2278I10.6	0.000551084	0.0528895	0.02	0.001	1	20
RP11-185N2.1	0.000551084	0.0217789	0.02	0.001	1	20
AC008074.5	0.000556667	0.137191	0.02	0.001	1	20
RNU6-32P	0.000556667	0.136192	0.02	0.001	1	20
RNU6-13P	0.000556667	0.136192	0.02	0.001	1	20
RNU6-12P	0.000556667	0.136192	0.02	0.001	1	20
AF207550.1	0.000556667	0.126154	0.02	0.001	1	20
RP5-850O15.4	0.000556667	0.112896	0.02	0.001	1	20
RP11-245J9.6	0.000556667	0.0973759	0.02	0.001	1	20
LINC00310	0.000556667	0.0920495	0.02	0.001	1	20
RP11-20I23.1	0.000556667	0.0862611	0.02	0.001	1	20
GUSBP8	0.000556667	0.0353386	0.02	0.001	1	20
RP11-356J5.5	0.000556667	0.0239116	0.02	0.001	1	20
PLA1A	0.000562303	0.0363424	0.02	0.001	1	20
RN7SL614P	0.000567992	0.097402	0.02	0.001	1	20
RP4-610C12.3	0.000567992	0.0901146	0.02	0.001	1	20
SUSD2	0.000567992	0.0113086	0.02	0.001	1	20
OLA1P3	0.000567992	0.00950306	0.02	0.001	1	20
CHRNA5	0.000567992	0.00449751	0.02	0.001	1	20
RP11-144G7.2	0.000131878	0.0682978	0.03	0.003	1	10
CTD-3193K9.4	0.000132984	0.161015	0.03	0.003	1	10
RP1-92O14.6	0.000132984	0.0786383	0.03	0.003	1	10
TMEM56	0.00013522	0.122684	0.03	0.003	1	10
MYH16	0.000136352	0.0309846	0.03	0.003	1	10
RP11-475I24.1	0.000137492	0.120136	0.03	0.003	1	10
RP11-361M10.3	0.000137492	0.0390044	0.03	0.003	1	10
MTND6P5	0.000142145	0.0480018	0.03	0.003	1	10
ATP5F1P6	0.00292614	0.101452	0.02	0.002	1	10
RP11-554D14.4	0.00292614	0.062069	0.02	0.002	1	10
RNF150	0.00292614	0.0602955	0.02	0.002	1	10
RP11-57G10.1	0.00292614	0.0515089	0.02	0.002	1	10
MOCOS	0.00292614	0.0438854	0.02	0.002	1	10
RP11-688G15.3	0.00294944	0.114455	0.02	0.002	1	10
PFKFB4	0.00294944	0.113476	0.02	0.002	1	10
NPC1L1	0.00294944	0.0736003	0.02	0.002	1	10
CTA-268H5.12	0.0029729	0.133408	0.02	0.002	1	10
RP11-328K2.1	0.0029729	0.0513352	0.02	0.002	1	10
CTD-2049O4.1	0.0029729	0.0493535	0.02	0.002	1	10
CTC-444N24.13	0.0029729	0.032942	0.02	0.002	1	10
IL17RD	0.0029729	0.0139986	0.02	0.002	1	10
RP11-467D18.2	0.00299653	0.0961844	0.02	0.002	1	10
RP5-994D16.9	0.00299653	0.0762035	0.02	0.002	1	10
RP11-624G19.1	0.00299653	0.0606832	0.02	0.002	1	10
RP11-253E3.3	0.00299653	0.0579039	0.02	0.002	1	10
PRB4	0.00299653	0.0389426	0.02	0.002	1	10
CTD-3105H18.11	0.00302034	0.117225	0.02	0.002	1	10
CEND1	0.00302034	0.0585166	0.02	0.002	1	10
AFAP1	0.00302034	0.0575624	0.02	0.002	1	10
FAM182B	0.00302034	0.0502721	0.02	0.002	1	10
RP11-540B6.2	0.00302034	0.042564	0.02	0.002	1	10
RP11-230G5.2	0.00302034	0.0412009	0.02	0.002	1	10
RP11-276M12.1	0.00302034	0.0391718	0.02	0.002	1	10
FAM135B	0.00302034	0.0107092	0.02	0.002	1	10
AC011742.3	0.00304431	0.0670535	0.02	0.002	1	10
RN7SL559P	0.00306846	0.102107	0.02	0.002	1	10
SNORA5C	0.00306846	0.0850762	0.02	0.002	1	10
MROH6	0.00306846	0.0264918	0.02	0.002	1	10
NLRP9	0.00306846	0.0170957	0.02	0.002	1	10
RP11-505E24.3	0.014681	0.0925906	0.01	0.001	1	10
RN7SL692P	0.014681	0.0854126	0.01	0.001	1	10
RNU6-1024P	0.014681	0.0852113	0.01	0.001	1	10
RP11-927P21.8	0.014681	0.0850421	0.01	0.001	1	10
RP11-382E9.1	0.014681	0.0832195	0.01	0.001	1	10
RNU6-1165P	0.014681	0.0825441	0.01	0.001	1	10
PGAM1P11	0.014681	0.0811821	0.01	0.001	1	10
RP11-383J24.2	0.014681	0.0804021	0.01	0.001	1	10
RPS29P20	0.014681	0.0801157	0.01	0.001	1	10
LINC00595	0.014681	0.0794472	0.01	0.001	1	10
RP11-10C24.1	0.014681	0.0787973	0.01	0.001	1	10
TRAV19	0.014681	0.0786334	0.01	0.001	1	10
GGT6	0.014681	0.0780388	0.01	0.001	1	10
RP11-496H1.2	0.014681	0.0755142	0.01	0.001	1	10
RN7SL388P	0.014681	0.0752685	0.01	0.001	1	10
RN7SL118P	0.014681	0.0750334	0.01	0.001	1	10
RP5-836J3.1	0.014681	0.0743419	0.01	0.001	1	10
C15orf38	0.014681	0.0743003	0.01	0.001	1	10
RP1-136B1.1	0.014681	0.0713945	0.01	0.001	1	10
SPTLC1P2	0.014681	0.0709786	0.01	0.001	1	10
RNU2-68P	0.014681	0.0707415	0.01	0.001	1	10
C10orf91	0.014681	0.0699733	0.01	0.001	1	10
CTD-2535L24.2	0.014681	0.069669	0.01	0.001	1	10
IL5	0.014681	0.0690346	0.01	0.001	1	10
AC139085.2	0.014681	0.0686921	0.01	0.001	1	10
FFAR2	0.014681	0.0684835	0.01	0.001	1	10
RP11-93K22.13	0.014681	0.0673352	0.01	0.001	1	10
AL590764.1	0.014681	0.0668383	0.01	0.001	1	10
KIRREL	0.014681	0.0668104	0.01	0.001	1	10
SLCO6A1	0.014681	0.0660113	0.01	0.001	1	10
AC025918.2	0.014681	0.0659815	0.01	0.001	1	10
RP11-579E24.1	0.014681	0.0659654	0.01	0.001	1	10
RP11-394O9.1	0.014681	0.065504	0.01	0.001	1	10
FAM138B	0.014681	0.0653419	0.01	0.001	1	10
PHEX-AS1	0.014681	0.0651465	0.01	0.001	1	10
SLC8A1-AS1	0.014681	0.063983	0.01	0.001	1	10
CLEC4M	0.014681	0.0628461	0.01	0.001	1	10
FSBP	0.014681	0.0627789	0.01	0.001	1	10
RSL24D1P6	0.014681	0.0626453	0.01	0.001	1	10
HIST1H1A	0.014681	0.0622229	0.01	0.001	1	10
RP11-323I15.5	0.014681	0.0617924	0.01	0.001	1	10
RNU2-28P	0.014681	0.0610111	0.01	0.001	1	10
TMEM72	0.014681	0.0601686	0.01	0.001	1	10
RP11-574M7.1	0.014681	0.0594965	0.01	0.001	1	10
RPS3AP3	0.014681	0.058806	0.01	0.001	1	10
RP11-525G13.2	0.014681	0.0587543	0.01	0.001	1	10
RP11-302F12.1	0.014681	0.0585573	0.01	0.001	1	10
RP11-691H4.4	0.014681	0.0582395	0.01	0.001	1	10
RP5-1068B5.3	0.014681	0.0581792	0.01	0.001	1	10
ITGA2B	0.014681	0.0575722	0.01	0.001	1	10
AC005324.6	0.014681	0.0573152	0.01	0.001	1	10
RP3-523E19.2	0.014681	0.0568964	0.01	0.001	1	10
RAB19	0.014681	0.0563321	0.01	0.001	1	10
CTD-2506J14.1	0.014681	0.0557351	0.01	0.001	1	10
RP3-400B16.4	0.014681	0.0555601	0.01	0.001	1	10
RP4-635A23.3	0.014681	0.0544193	0.01	0.001	1	10
RBM46	0.014681	0.0542283	0.01	0.001	1	10
OR7M1P	0.014681	0.0541045	0.01	0.001	1	10
RP4-784A16.5	0.014681	0.0540546	0.01	0.001	1	10
APOA2	0.014681	0.0527565	0.01	0.001	1	10
EDNRB-AS1	0.014681	0.0521317	0.01	0.001	1	10
RP11-734I18.1	0.014681	0.0514545	0.01	0.001	1	10
ROPN1L	0.014681	0.0514107	0.01	0.001	1	10
ARGFXP2	0.014681	0.0505932	0.01	0.001	1	10
CDH20	0.014681	0.0503416	0.01	0.001	1	10
RP1-7G5.5	0.014681	0.0498913	0.01	0.001	1	10
KLHL1	0.014681	0.0495206	0.01	0.001	1	10
PPEF1-AS1	0.014681	0.049276	0.01	0.001	1	10
FBXO27	0.014681	0.048535	0.01	0.001	1	10
AC010468.2	0.014681	0.0483231	0.01	0.001	1	10
RP11-187C18.4	0.014681	0.0482499	0.01	0.001	1	10
RP11-126O22.1	0.014681	0.0482457	0.01	0.001	1	10
RP11-471L13.3	0.014681	0.0482242	0.01	0.001	1	10
C2orf40	0.014681	0.047916	0.01	0.001	1	10
C22orf23	0.014681	0.0477951	0.01	0.001	1	10
MGAT5B	0.014681	0.0472137	0.01	0.001	1	10
LINC00534	0.014681	0.046174	0.01	0.001	1	10
HSD17B3	0.014681	0.0455262	0.01	0.001	1	10
SRCRB4D	0.014681	0.044054	0.01	0.001	1	10
LINC00312	0.014681	0.0433001	0.01	0.001	1	10
PLA2G4F	0.014681	0.0424765	0.01	0.001	1	10
DBIP1	0.014681	0.0420686	0.01	0.001	1	10
RPLP1P13	0.014681	0.0414713	0.01	0.001	1	10
SLC4A11	0.014681	0.0410353	0.01	0.001	1	10
AF165138.7	0.014681	0.04088	0.01	0.001	1	10
RP11-757C15.4	0.014681	0.0407004	0.01	0.001	1	10
AF038458.4	0.014681	0.0403878	0.01	0.001	1	10
RP11-494M8.4	0.014681	0.039812	0.01	0.001	1	10
OLFM1	0.014681	0.0397397	0.01	0.001	1	10
FAM90A25P	0.014681	0.0396849	0.01	0.001	1	10
RP11-83N9.5	0.014681	0.0395827	0.01	0.001	1	10
RP11-32B5.5	0.014681	0.0394402	0.01	0.001	1	10
RP11-3K16.1	0.014681	0.0391571	0.01	0.001	1	10
AC093590.1	0.014681	0.0387478	0.01	0.001	1	10
RP4-550H1.4	0.014681	0.0377119	0.01	0.001	1	10
KIR2DL4	0.014681	0.037225	0.01	0.001	1	10
HPR	0.014681	0.0371323	0.01	0.001	1	10
TEX15	0.014681	0.0364055	0.01	0.001	1	10
RN7SL204P	0.014681	0.036319	0.01	0.001	1	10
AC097713.2	0.014681	0.0350349	0.01	0.001	1	10
C19orf67	0.014681	0.0350082	0.01	0.001	1	10
GPR88	0.014681	0.0347844	0.01	0.001	1	10
RPL30P3	0.014681	0.0344463	0.01	0.001	1	10
AC010877.1	0.014681	0.0335883	0.01	0.001	1	10
RP11-176F3.7	0.014681	0.0315745	0.01	0.001	1	10
MRPL23-AS1	0.014681	0.0310411	0.01	0.001	1	10
C4BPA	0.014681	0.0302445	0.01	0.001	1	10
ROPN1	0.014681	0.030132	0.01	0.001	1	10
COMP	0.014681	0.0297201	0.01	0.001	1	10
RP11-178H8.3	0.014681	0.028982	0.01	0.001	1	10
CTD-2245F17.9	0.014681	0.0288043	0.01	0.001	1	10
BDNF	0.014681	0.0287337	0.01	0.001	1	10
RP5-1039K5.17	0.014681	0.0285085	0.01	0.001	1	10
RP11-543A18.1	0.014681	0.0280279	0.01	0.001	1	10
RP11-5N11.1	0.014681	0.0278789	0.01	0.001	1	10
AC097374.4	0.014681	0.0271748	0.01	0.001	1	10
RP11-161H23.10	0.014681	0.0271148	0.01	0.001	1	10
NHP2P2	0.014681	0.0270027	0.01	0.001	1	10
STON2	0.014681	0.0267867	0.01	0.001	1	10
CTD-2184C24.2	0.014681	0.0261905	0.01	0.001	1	10
LRCOL1	0.014681	0.0261305	0.01	0.001	1	10
RP11-452K12.4	0.014681	0.0252669	0.01	0.001	1	10
DAOA	0.014681	0.0252303	0.01	0.001	1	10
RP11-363J20.1	0.014681	0.0249579	0.01	0.001	1	10
CFD	0.014681	0.0248132	0.01	0.001	1	10
RP11-211A18.1	0.014681	0.0247171	0.01	0.001	1	10
ITIH3	0.014681	0.0245808	0.01	0.001	1	10
PNMAL2	0.014681	0.0244816	0.01	0.001	1	10
RP11-680F20.6	0.014681	0.0242576	0.01	0.001	1	10
AC060834.2	0.014681	0.0242227	0.01	0.001	1	10
TMA16P2	0.014681	0.0237695	0.01	0.001	1	10
CACTIN-AS1	0.014681	0.0223609	0.01	0.001	1	10
OR2AD1P	0.014681	0.021786	0.01	0.001	1	10
CDC42P3	0.014681	0.0214146	0.01	0.001	1	10
RP11-661P17.1	0.014681	0.0211807	0.01	0.001	1	10
LINC00336	0.014681	0.0189871	0.01	0.001	1	10
COPS5P1	0.014681	0.0184943	0.01	0.001	1	10
VAX1	0.014681	0.018347	0.01	0.001	1	10
SCGB2A2	0.014681	0.0173042	0.01	0.001	1	10
ZNF697	0.014681	0.016989	0.01	0.001	1	10
AC027612.1	0.014681	0.015657	0.01	0.001	1	10
WDR82P1	0.014681	0.0152266	0.01	0.001	1	10
RP11-749H17.1	0.014681	0.014694	0.01	0.001	1	10
ELOVL2	0.014681	0.0141923	0.01	0.001	1	10
RNF2P1	0.014681	0.0137587	0.01	0.001	1	10
CYP4A11	0.014681	0.0135995	0.01	0.001	1	10
C16orf82	0.014681	0.0124345	0.01	0.001	1	10
LINC00702	0.014681	0.0119624	0.01	0.001	1	10
RP11-1082L8.1	0.014681	0.0112457	0.01	0.001	1	10
AP001189.4	0.014681	0.0105487	0.01	0.001	1	10
SCHIP1	0.014681	0.00842159	0.01	0.001	1	10
RP11-43F13.3	0.014681	0.0080906	0.01	0.001	1	10
RP11-586D19.1	0.014681	0.007949	0.01	0.001	1	10
RNA5SP479	0.0148379	0.0771542	0.01	0.001	1	10
RNA5SP452	0.0148379	0.0725676	0.01	0.001	1	10
SNORA11B	0.0148379	0.0721456	0.01	0.001	1	10
AC139099.5	0.0148379	0.0638052	0.01	0.001	1	10
FABP5P5	0.0148379	0.0600283	0.01	0.001	1	10
DAP3P1	0.0148379	0.0548261	0.01	0.001	1	10
RP4-569M23.2	0.0148379	0.0546165	0.01	0.001	1	10
MIR3180-4	0.0148379	0.0521372	0.01	0.001	1	10
PDK4	0.0148379	0.0491533	0.01	0.001	1	10
AP000593.7	0.0148379	0.0483119	0.01	0.001	1	10
RP11-428G5.1	0.0148379	0.0468786	0.01	0.001	1	10
CTB-186G2.4	0.0148379	0.0456037	0.01	0.001	1	10
TSPAN6	0.0148379	0.0448358	0.01	0.001	1	10
RP11-848P1.3	0.0148379	0.0414427	0.01	0.001	1	10
AK5	0.0148379	0.039301	0.01	0.001	1	10
RP11-478C6.6	0.0148379	0.0390167	0.01	0.001	1	10
THOC7-AS1	0.0148379	0.0383166	0.01	0.001	1	10
CKMT1B	0.0148379	0.0367759	0.01	0.001	1	10
COX5BP6	0.0148379	0.0363593	0.01	0.001	1	10
C3orf56	0.0148379	0.0363561	0.01	0.001	1	10
RP13-608F4.5	0.0148379	0.0334321	0.01	0.001	1	10
RP11-1281K21.6	0.0148379	0.0320117	0.01	0.001	1	10
RP11-831A10.2	0.0148379	0.0310028	0.01	0.001	1	10
RP11-435B5.2	0.0148379	0.0300263	0.01	0.001	1	10
IL27	0.0148379	0.0298013	0.01	0.001	1	10
RP11-509E16.1	0.0148379	0.0295708	0.01	0.001	1	10
MIR194-2	0.0148379	0.0294141	0.01	0.001	1	10
CTB-187L3.1	0.0148379	0.0285276	0.01	0.001	1	10
AP000892.8	0.0148379	0.0279565	0.01	0.001	1	10
CTD-2639E6.9	0.0148379	0.0270034	0.01	0.001	1	10
RP5-968D22.1	0.0148379	0.0264499	0.01	0.001	1	10
SULT1E1	0.0148379	0.0263973	0.01	0.001	1	10
UBL5P2	0.0148379	0.0261471	0.01	0.001	1	10
RP11-329B9.1	0.0148379	0.0259411	0.01	0.001	1	10
CILP	0.0148379	0.0254291	0.01	0.001	1	10
AC009474.1	0.0148379	0.0251223	0.01	0.001	1	10
CTD-2033A16.1	0.0148379	0.0249388	0.01	0.001	1	10
RP11-6B19.1	0.0148379	0.0236861	0.01	0.001	1	10
RP5-1170K4.7	0.0148379	0.0235841	0.01	0.001	1	10
FAM90A2P	0.0148379	0.0230665	0.01	0.001	1	10
RP11-817O13.6	0.0148379	0.0229431	0.01	0.001	1	10
AC006947.1	0.0148379	0.0225623	0.01	0.001	1	10
AC103801.1	0.0148379	0.0221778	0.01	0.001	1	10
IGKV2-18	0.0148379	0.0218693	0.01	0.001	1	10
RP11-444E17.6	0.0148379	0.0202724	0.01	0.001	1	10
RP5-1029F21.4	0.0148379	0.0201855	0.01	0.001	1	10
PCYT1B	0.0148379	0.0201422	0.01	0.001	1	10
KB-1183D5.9	0.0148379	0.0193223	0.01	0.001	1	10
C1S	0.0148379	0.0186948	0.01	0.001	1	10
KRTAP16-1	0.0148379	0.0184669	0.01	0.001	1	10
GPR148	0.0148379	0.0180954	0.01	0.001	1	10
MLXIPL	0.0148379	0.0179945	0.01	0.001	1	10
RP11-6C10.1	0.0148379	0.0178764	0.01	0.001	1	10
RP11-28P17.3	0.0148379	0.0177925	0.01	0.001	1	10
PPP1R2P10	0.0148379	0.017382	0.01	0.001	1	10
RP11-716D16.1	0.0148379	0.0172541	0.01	0.001	1	10
LAYN	0.0148379	0.0169108	0.01	0.001	1	10
CCDC153	0.0148379	0.0168974	0.01	0.001	1	10
RP11-461O7.1	0.0148379	0.0164748	0.01	0.001	1	10
RP11-17L5.4	0.0148379	0.0158958	0.01	0.001	1	10
LINC01059	0.0148379	0.0158136	0.01	0.001	1	10
MYCNOS	0.0148379	0.0154999	0.01	0.001	1	10
SETP10	0.0148379	0.015236	0.01	0.001	1	10
LAMB2	0.0148379	0.0137943	0.01	0.001	1	10
RP11-285M22.2	0.0148379	0.0131673	0.01	0.001	1	10
RP11-550P17.5	0.0148379	0.0122866	0.01	0.001	1	10
RP1-65J11.5	0.0148379	0.0119545	0.01	0.001	1	10
AC112229.4	0.0148379	0.0117624	0.01	0.001	1	10
AC074019.2	0.0148379	0.0103408	0.01	0.001	1	10
KRTAP10-5	0.0148379	0.0102642	0.01	0.001	1	10
RP1-97D16.1	0.0148379	0.00984103	0.01	0.001	1	10
CRYBB2	0.0148379	0.00978973	0.01	0.001	1	10
NRG2	0.0148379	0.00970852	0.01	0.001	1	10
CTD-2201I18.1	0.0148379	0.00960603	0.01	0.001	1	10
AC015849.2	0.0148379	0.00934123	0.01	0.001	1	10
RP13-130D24.1	0.0148379	0.00873854	0.01	0.001	1	10
RFPL3	0.0148379	0.00816435	0.01	0.001	1	10
CERS1	0.0148379	0.00774325	0.01	0.001	1	10
COQ10BP2	0.0148379	0.00728586	0.01	0.001	1	10
RN7SL759P	0.0148379	0.00693101	0.01	0.001	1	10
RN7SL106P	0.0148379	0.00693101	0.01	0.001	1	10
AC019178.3	0.0148379	0.00638675	0.01	0.001	1	10
AC005264.2	0.0148379	0.00618305	0.01	0.001	1	10
PRR23A	0.0148379	0.00607628	0.01	0.001	1	10
KIAA1239	0.0148379	0.0058168	0.01	0.001	1	10
EFHC2	0.0148379	0.00506718	0.01	0.001	1	10
CTRC	0.0148379	0.00483844	0.01	0.001	1	10
DBIL5P2	0.0148379	0.00465934	0.01	0.001	1	10
RP11-234K24.3	0.0148379	0.00441984	0.01	0.001	1	10
AP001652.1	0.0148379	0.00440037	0.01	0.001	1	10
SALL4P7	0.0148379	0.00432303	0.01	0.001	1	10
CMBL	0.0148379	0.00364293	0.01	0.001	1	10
DIO3OS	0.0148379	0.003387	0.01	0.001	1	10
AC007040.11	0.0148379	0.00290549	0.01	0.001	1	10
GPR125	0.0148379	0.00286213	0.01	0.001	1	10
AL512652.1	0.0148379	0.00270663	0.01	0.001	1	10
RASIP1	0.0148379	0.00226211	0.01	0.001	1	10
AC105253.1	0.0148379	0.00202468	0.01	0.001	1	10
AC003003.5	0.0148379	0.00161317	0.01	0.001	1	10
TAS1R1	0.0148379	0.00143533	0.01	0.001	1	10
ASXL3	0.0148379	0.0010167	0.01	0.001	1	10
PITX2	0.0148379	4.37719e-05	0.01	0.001	1	10
RN7SKP266	0.0658766	0.0895895	0.01	0.001	1	10
HIST1H2AJ	0.0658766	0.0886668	0.01	0.001	1	10
CTD-2260A17.3	0.0658766	0.0864925	0.01	0.001	1	10
TMEM133	0.0658766	0.0860104	0.01	0.001	1	10
RNU6-878P	0.0658766	0.083568	0.01	0.001	1	10
AC005076.5	0.0658766	0.0825134	0.01	0.001	1	10
TRAV36DV7	0.0658766	0.0823876	0.01	0.001	1	10
RP11-141J13.4	0.0658766	0.0817422	0.01	0.001	1	10
RP11-350J20.5	0.0658766	0.0783963	0.01	0.001	1	10
RP5-1024G6.8	0.0658766	0.0770024	0.01	0.001	1	10
SMIM2-AS1	0.0658766	0.0760322	0.01	0.001	1	10
RP11-100G15.3	0.0658766	0.0743544	0.01	0.001	1	10
RP11-134E15.1	0.0658766	0.0738915	0.01	0.001	1	10
RP11-10C24.3	0.0658766	0.0728152	0.01	0.001	1	10
RP1-315G1.1	0.0658766	0.0723849	0.01	0.001	1	10
SPHK1	0.0658766	0.0707028	0.01	0.001	1	10
CYP7B1	0.0658766	0.0686009	0.01	0.001	1	10
RPS20P33	0.0658766	0.0684294	0.01	0.001	1	10
RP11-665C16.6	0.0658766	0.0676683	0.01	0.001	1	10
AC133528.2	0.0658766	0.067584	0.01	0.001	1	10
RP11-660M5.1	0.0658766	0.0673677	0.01	0.001	1	10
MIR597	0.0658766	0.0670647	0.01	0.001	1	10
RP11-314C16.1	0.0658766	0.0669544	0.01	0.001	1	10
SNORD83B	0.0658766	0.0668825	0.01	0.001	1	10
RP11-61A14.2	0.0658766	0.0667567	0.01	0.001	1	10
KRT18P16	0.0658766	0.066654	0.01	0.001	1	10
PKMP3	0.0658766	0.066605	0.01	0.001	1	10
RP11-631N16.2	0.0658766	0.0663801	0.01	0.001	1	10
RP11-874G11.1	0.0658766	0.0662146	0.01	0.001	1	10
RP11-803P9.1	0.0658766	0.0656458	0.01	0.001	1	10
KRT17P1	0.0658766	0.0648924	0.01	0.001	1	10
CENPA	0.0658766	0.064493	0.01	0.001	1	10
DUSP27	0.0658766	0.0638061	0.01	0.001	1	10
COL7A1	0.0658766	0.0635006	0.01	0.001	1	10
EXOC3L2	0.0658766	0.0632975	0.01	0.001	1	10
CTC-308K20.2	0.0658766	0.061771	0.01	0.001	1	10
MIR548K	0.0658766	0.0612829	0.01	0.001	1	10
HCG9	0.0658766	0.0605008	0.01	0.001	1	10
RN7SL449P	0.0658766	0.0600541	0.01	0.001	1	10
CHCHD4P3	0.0658766	0.0598378	0.01	0.001	1	10
RP11-146F11.5	0.0658766	0.0598266	0.01	0.001	1	10
RP11-130L8.2	0.0658766	0.0594091	0.01	0.001	1	10
RP11-346E8.1	0.0658766	0.0591866	0.01	0.001	1	10
RP11-474D1.2	0.0658766	0.0580245	0.01	0.001	1	10
TRERNA1	0.0658766	0.0579792	0.01	0.001	1	10
RP11-766N7.3	0.0658766	0.0577321	0.01	0.001	1	10
RP11-462G22.1	0.0658766	0.0564718	0.01	0.001	1	10
RP11-33I11.3	0.0658766	0.05647	0.01	0.001	1	10
LSAMP	0.0658766	0.0563199	0.01	0.001	1	10
TGFB1I1	0.0658766	0.0562467	0.01	0.001	1	10
ASPDH	0.0658766	0.0553089	0.01	0.001	1	10
RP11-420K10.1	0.0658766	0.0542041	0.01	0.001	1	10
OR51E1	0.0658766	0.0518519	0.01	0.001	1	10
ST3GAL4	0.0658766	0.0518306	0.01	0.001	1	10
ZDHHC11B	0.0658766	0.0515252	0.01	0.001	1	10
SPACA5	0.0658766	0.0511707	0.01	0.001	1	10
CTC-457E21.1	0.0658766	0.0511444	0.01	0.001	1	10
CEBPE	0.0658766	0.0509757	0.01	0.001	1	10
SEC63P2	0.0658766	0.0503108	0.01	0.001	1	10
RP11-473O4.5	0.0658766	0.0499502	0.01	0.001	1	10
RP11-154P18.2	0.0658766	0.0496213	0.01	0.001	1	10
RP11-7F17.1	0.0658766	0.0495868	0.01	0.001	1	10
AC087392.1	0.0658766	0.0486523	0.01	0.001	1	10
RP11-262H14.11	0.0658766	0.048461	0.01	0.001	1	10
RP11-433P17.1	0.0658766	0.04843	0.01	0.001	1	10
HSPA12A	0.0658766	0.0483647	0.01	0.001	1	10
XX-C2158C6.2	0.0658766	0.0483058	0.01	0.001	1	10
DENND2A	0.0658766	0.0481499	0.01	0.001	1	10
BACH1-IT3	0.0658766	0.0480214	0.01	0.001	1	10
PPP1R14BP3	0.0658766	0.0473189	0.01	0.001	1	10
RP11-322D14.1	0.0658766	0.0472341	0.01	0.001	1	10
RP11-445O3.3	0.0658766	0.0471187	0.01	0.001	1	10
GOLGA6L2	0.0658766	0.0463053	0.01	0.001	1	10
AC006116.12	0.0658766	0.0457359	0.01	0.001	1	10
AC099668.5	0.0658766	0.0450794	0.01	0.001	1	10
CTD-2062F14.2	0.0658766	0.0449373	0.01	0.001	1	10
CXCL9	0.0658766	0.0444779	0.01	0.001	1	10
FAM138C	0.0658766	0.0444447	0.01	0.001	1	10
AC140481.7	0.0658766	0.0443751	0.01	0.001	1	10
NUTM2E	0.0658766	0.0443478	0.01	0.001	1	10
RP11-146F11.2	0.0658766	0.0442196	0.01	0.001	1	10
MRGPRX3	0.0658766	0.0438393	0.01	0.001	1	10
FMR1-IT1	0.0658766	0.0436302	0.01	0.001	1	10
CTD-2340D6.2	0.0658766	0.0434615	0.01	0.001	1	10
PRTFDC1	0.0658766	0.0423264	0.01	0.001	1	10
CNIH2	0.0658766	0.0412771	0.01	0.001	1	10
GPR161	0.0658766	0.0381076	0.01	0.001	1	10
AC087380.14	0.0658766	0.0372267	0.01	0.001	1	10
C2orf91	0.0658766	0.037067	0.01	0.001	1	10
RP11-89H19.1	0.0658766	0.0351541	0.01	0.001	1	10
ISLR2	0.0658766	0.0339572	0.01	0.001	1	10
CTB-43E15.4	0.0658766	0.0328381	0.01	0.001	1	10
AC006115.3	0.0658766	0.0326962	0.01	0.001	1	10
MPRIPP1	0.0658766	0.0326369	0.01	0.001	1	10
PODN	0.0658766	0.0322742	0.01	0.001	1	10
RP5-872K7.7	0.0658766	0.0311137	0.01	0.001	1	10
ADAM20P1	0.0658766	0.0303398	0.01	0.001	1	10
NOX1	0.0658766	0.0292971	0.01	0.001	1	10
EFNB3	0.0658766	0.0291562	0.01	0.001	1	10
RP11-288H12.4	0.0658766	0.0284286	0.01	0.001	1	10
CCL27	0.0658766	0.0283689	0.01	0.001	1	10
CTD-2547L24.4	0.0658766	0.025717	0.01	0.001	1	10
CTD-2224J9.8	0.0658766	0.0256735	0.01	0.001	1	10
IGFN1	0.0658766	0.0253447	0.01	0.001	1	10
GRAMD4P2	0.0658766	0.0231277	0.01	0.001	1	10
PALM	0.0658766	0.0214321	0.01	0.001	1	10
TCEAL6	0.0658766	0.0211974	0.01	0.001	1	10
RP11-162G10.1	0.0658766	0.0204744	0.01	0.001	1	10
PKHD1	0.0658766	0.0191845	0.01	0.001	1	10
PCNAP3	0.0658766	0.0175293	0.01	0.001	1	10
LHX6	0.0658766	0.0167257	0.01	0.001	1	10
ARHGAP42P2	0.0658766	0.0151537	0.01	0.001	1	10
POLD2P1	0.0658766	0.0147812	0.01	0.001	1	10
DRAXIN	0.0658766	0.0131094	0.01	0.001	1	10
RP11-815J4.7	0.0658766	0.0115736	0.01	0.001	1	10
SOCS5P5	0.0658766	0.0114258	0.01	0.001	1	10
RP11-104H15.10	0.0658766	0.0110017	0.01	0.001	1	10
CYP27C1	0.0658766	0.0108256	0.01	0.001	1	10
RP11-461G12.2	0.0658766	0.0104983	0.01	0.001	1	10
SLC9A7P1	0.0658766	0.00919793	0.01	0.001	1	10
RP11-296E7.1	0.0658766	0.0076338	0.01	0.001	1	10
PTPRT	0.0658766	0.0055646	0.01	0.001	1	10
LINC00202-2	0.0658766	0.00324271	0.01	0.001	1	10
PHYHD1	0.0663394	0.0675689	0.01	0.001	1	10
RNU6-957P	0.0663394	0.0665811	0.01	0.001	1	10
HOXB7	0.0663394	0.0664717	0.01	0.001	1	10
RP3-408N23.4	0.0663394	0.0645933	0.01	0.001	1	10
RP11-433J8.1	0.0663394	0.0637819	0.01	0.001	1	10
AC060226.1	0.0663394	0.0632261	0.01	0.001	1	10
RNU6ATAC9P	0.0663394	0.0625811	0.01	0.001	1	10
RN7SL630P	0.0663394	0.0612611	0.01	0.001	1	10
RP11-230C9.3	0.0663394	0.0608042	0.01	0.001	1	10
RP11-216M21.2	0.0663394	0.0580839	0.01	0.001	1	10
CTC-137K3.1	0.0663394	0.0564893	0.01	0.001	1	10
CTC-462L7.1	0.0663394	0.0562548	0.01	0.001	1	10
RP11-328P23.3	0.0663394	0.0557006	0.01	0.001	1	10
RP11-311B14.1	0.0663394	0.0547078	0.01	0.001	1	10
CNTF	0.0663394	0.0540783	0.01	0.001	1	10
ACRV1	0.0663394	0.0526722	0.01	0.001	1	10
CCDC42	0.0663394	0.0521086	0.01	0.001	1	10
CYP27A1	0.0663394	0.0495476	0.01	0.001	1	10
TRBV6-9	0.0663394	0.0491661	0.01	0.001	1	10
EGLN1P1	0.0663394	0.046229	0.01	0.001	1	10
TRDV3	0.0663394	0.042198	0.01	0.001	1	10
CTTNBP2	0.0663394	0.0408182	0.01	0.001	1	10
DUSP15	0.0663394	0.0405869	0.01	0.001	1	10
SLC52A3	0.0663394	0.0371188	0.01	0.001	1	10
SOCS7	0.0663394	0.0370104	0.01	0.001	1	10
RP11-423O2.3	0.0663394	0.0365666	0.01	0.001	1	10
RP11-390F4.10	0.0663394	0.0359683	0.01	0.001	1	10
RP11-728K20.1	0.0663394	0.035716	0.01	0.001	1	10
TAS2R50	0.0663394	0.0356147	0.01	0.001	1	10
RP11-82H13.2	0.0663394	0.0352382	0.01	0.001	1	10
CTD-2521M24.8	0.0663394	0.0332663	0.01	0.001	1	10
CTD-2555O16.1	0.0663394	0.0329091	0.01	0.001	1	10
DDX11L9	0.0663394	0.0319339	0.01	0.001	1	10
STARD13	0.0663394	0.0313373	0.01	0.001	1	10
ZNF705E	0.0663394	0.0306228	0.01	0.001	1	10
RP11-15F12.3	0.0663394	0.0301108	0.01	0.001	1	10
AC009236.1	0.0663394	0.0297781	0.01	0.001	1	10
AS3MT	0.0663394	0.0290307	0.01	0.001	1	10
RP11-649A18.4	0.0663394	0.0284076	0.01	0.001	1	10
SERP2	0.0663394	0.0284026	0.01	0.001	1	10
PCSK1N	0.0663394	0.0276503	0.01	0.001	1	10
AC005775.2	0.0663394	0.0275969	0.01	0.001	1	10
CLEC3B	0.0663394	0.0273337	0.01	0.001	1	10
LEF1-AS1	0.0663394	0.0272166	0.01	0.001	1	10
AC108039.3	0.0663394	0.0262269	0.01	0.001	1	10
CEACAM7	0.0663394	0.0249428	0.01	0.001	1	10
AC073343.1	0.0663394	0.0247532	0.01	0.001	1	10
AC090099.2	0.0663394	0.0239498	0.01	0.001	1	10
AC005152.2	0.0663394	0.0237992	0.01	0.001	1	10
RPL23AP50	0.0663394	0.0236279	0.01	0.001	1	10
CTB-33G10.11	0.0663394	0.0233121	0.01	0.001	1	10
AMIGO1	0.0663394	0.0228208	0.01	0.001	1	10
RP11-417N10.3	0.0663394	0.022819	0.01	0.001	1	10
LGALS2	0.0663394	0.0225272	0.01	0.001	1	10
ZNF214	0.0663394	0.0218976	0.01	0.001	1	10
PSMA2P2	0.0663394	0.0208445	0.01	0.001	1	10
RP11-69E11.8	0.0663394	0.020482	0.01	0.001	1	10
RP11-640I15.1	0.0663394	0.0203864	0.01	0.001	1	10
TTC6	0.0663394	0.0203227	0.01	0.001	1	10
RP11-791G16.5	0.0663394	0.0196169	0.01	0.001	1	10
RP11-774D14.1	0.0663394	0.0191534	0.01	0.001	1	10
ALG1L8P	0.0663394	0.0175343	0.01	0.001	1	10
FAM132B	0.0663394	0.0169748	0.01	0.001	1	10
RP11-476B13.2	0.0663394	0.0162963	0.01	0.001	1	10
PPP1R1B	0.0663394	0.016182	0.01	0.001	1	10
CTBP2P4	0.0663394	0.0153892	0.01	0.001	1	10
FLG-AS1	0.0663394	0.0152708	0.01	0.001	1	10
RP11-495P10.5	0.0663394	0.0143546	0.01	0.001	1	10
OR4C46	0.0663394	0.0135128	0.01	0.001	1	10
RP11-550A5.2	0.0663394	0.0134726	0.01	0.001	1	10
RP11-321F6.1	0.0663394	0.0134594	0.01	0.001	1	10
ASTN1	0.0663394	0.0131064	0.01	0.001	1	10
PSMC1P2	0.0663394	0.0126682	0.01	0.001	1	10
RP11-676J12.4	0.0663394	0.0125792	0.01	0.001	1	10
RP11-517B11.2	0.0663394	0.0122944	0.01	0.001	1	10
EMILIN3	0.0663394	0.0119797	0.01	0.001	1	10
SOCS2	0.0663394	0.0111098	0.01	0.001	1	10
MTND5P12	0.0663394	0.00978418	0.01	0.001	1	10
CTD-3199J23.4	0.0663394	0.00967606	0.01	0.001	1	10
ZNF683	0.0663394	0.00964702	0.01	0.001	1	10
GCNT3	0.0663394	0.00962101	0.01	0.001	1	10
XXyac-YM21GA2.7	0.0663394	0.00918496	0.01	0.001	1	10
AC002069.5	0.0663394	0.009058	0.01	0.001	1	10
MKI67IPP6	0.0663394	0.0090517	0.01	0.001	1	10
RP11-213G2.5	0.0663394	0.00874444	0.01	0.001	1	10
DDX18P6	0.0663394	0.00765709	0.01	0.001	1	10
RP11-143A12.3	0.0663394	0.00764308	0.01	0.001	1	10
PLA2G2C	0.0663394	0.0074694	0.01	0.001	1	10
RP11-355F16.1	0.0663394	0.00695094	0.01	0.001	1	10
SORCS2	0.0663394	0.00680914	0.01	0.001	1	10
PSMC1P12	0.0663394	0.00637132	0.01	0.001	1	10
FAM92A1P2	0.0663394	0.00610435	0.01	0.001	1	10
STEAP4	0.0663394	0.00463923	0.01	0.001	1	10
CTB-107G13.1	0.0663394	0.00452794	0.01	0.001	1	10
BEND7	0.0663394	0.0036855	0.01	0.001	1	10
FAM107A	0.0663394	0.00341127	0.01	0.001	1	10
AC105342.1	0.0663394	0.00238135	0.01	0.001	1	10
GPR39	0.0663394	0.00127663	0.01	0.001	1	10
MIR766	0.0668048	0.068249	0.01	0.001	1	10
RHOT1P2	0.0668048	0.0492699	0.01	0.001	1	10
RP11-142L1.3	0.0668048	0.0425518	0.01	0.001	1	10
RP11-169K17.4	0.0668048	0.0407981	0.01	0.001	1	10
DCLK1	0.0668048	0.0376483	0.01	0.001	1	10
SNRPEP9	0.0668048	0.0366267	0.01	0.001	1	10
SNORA5A	0.0668048	0.0363807	0.01	0.001	1	10
RARRES2P3	0.0668048	0.0342864	0.01	0.001	1	10
RP11-342K6.3	0.0668048	0.0316708	0.01	0.001	1	10
ADAMTS18	0.0668048	0.0316364	0.01	0.001	1	10
LINC00642	0.0668048	0.0262542	0.01	0.001	1	10
SPATA31A7	0.0668048	0.0260408	0.01	0.001	1	10
SBSN	0.0668048	0.0260062	0.01	0.001	1	10
RP11-981G7.3	0.0668048	0.0247931	0.01	0.001	1	10
C17orf47	0.0668048	0.0236543	0.01	0.001	1	10
CCDC11	0.0668048	0.0217893	0.01	0.001	1	10
RP11-573D15.8	0.0668048	0.0211099	0.01	0.001	1	10
AD001527.7	0.0668048	0.0210993	0.01	0.001	1	10
RP11-457K10.2	0.0668048	0.0198852	0.01	0.001	1	10
CTA-268H5.9	0.0668048	0.0194908	0.01	0.001	1	10
PLEK2	0.0668048	0.0189288	0.01	0.001	1	10
RP1-140A9.1	0.0668048	0.0188238	0.01	0.001	1	10
C1QTNF7	0.0668048	0.018224	0.01	0.001	1	10
AC079354.2	0.0668048	0.0180198	0.01	0.001	1	10
RP11-692C24.2	0.0668048	0.0176241	0.01	0.001	1	10
RP11-762I7.4	0.0668048	0.0170857	0.01	0.001	1	10
RP11-514D23.1	0.0668048	0.0170284	0.01	0.001	1	10
CD248	0.0668048	0.0167424	0.01	0.001	1	10
AC010620.1	0.0668048	0.016332	0.01	0.001	1	10
TMPRSS11D	0.0668048	0.0154987	0.01	0.001	1	10
CTD-2528L19.4	0.0668048	0.0151932	0.01	0.001	1	10
RP11-1O7.1	0.0668048	0.0149825	0.01	0.001	1	10
RPL35AP35	0.0668048	0.01468	0.01	0.001	1	10
RPS7P12	0.0668048	0.0133784	0.01	0.001	1	10
GPR143	0.0668048	0.0126722	0.01	0.001	1	10
RPL7P5	0.0668048	0.0124237	0.01	0.001	1	10
AP000593.6	0.0668048	0.0120023	0.01	0.001	1	10
LMO3	0.0668048	0.0112324	0.01	0.001	1	10
RP11-101C11.1	0.0668048	0.0102683	0.01	0.001	1	10
RP4-800M22.2	0.0668048	0.0101693	0.01	0.001	1	10
HNRNPA1P69	0.0668048	0.00978133	0.01	0.001	1	10
RP11-456H18.2	0.0668048	0.0097675	0.01	0.001	1	10
RP11-258F22.1	0.0668048	0.00974344	0.01	0.001	1	10
GAPDHP64	0.0668048	0.00910298	0.01	0.001	1	10
RP11-160H12.2	0.0668048	0.00897281	0.01	0.001	1	10
RP11-523L20.2	0.0668048	0.00865125	0.01	0.001	1	10
RP11-183M13.1	0.0668048	0.00839591	0.01	0.001	1	10
RP11-118B18.1	0.0668048	0.00811035	0.01	0.001	1	10
GPR19	0.0668048	0.00740547	0.01	0.001	1	10
NRXN1	0.0668048	0.00701319	0.01	0.001	1	10
CHST6	0.0668048	0.00685895	0.01	0.001	1	10
FAM27E3	0.0668048	0.00659744	0.01	0.001	1	10
OR5H14	0.0668048	0.00649009	0.01	0.001	1	10
PRSS8	0.0668048	0.0064548	0.01	0.001	1	10
SIM1	0.0668048	0.00644328	0.01	0.001	1	10
AP000688.29	0.0668048	0.00632634	0.01	0.001	1	10
ARL14EPL	0.0668048	0.00610225	0.01	0.001	1	10
RP11-321E2.9	0.0668048	0.00600106	0.01	0.001	1	10
KCTD9P1	0.0668048	0.00599636	0.01	0.001	1	10
SCDP1	0.0668048	0.0057134	0.01	0.001	1	10
ENO1P4	0.0668048	0.00543915	0.01	0.001	1	10
RP11-525K10.3	0.0668048	0.00523217	0.01	0.001	1	10
ELFN1	0.0668048	0.00461318	0.01	0.001	1	10
RP11-196O16.1	0.0668048	0.00456796	0.01	0.001	1	10
CYP4F8	0.0668048	0.004422	0.01	0.001	1	10
TRPA1	0.0668048	0.00339429	0.01	0.001	1	10
FAM224A	0.0668048	0.00310188	0.01	0.001	1	10
STYK1	0.0668048	0.00309834	0.01	0.001	1	10
RP11-379F4.4	0.0668048	0.00293998	0.01	0.001	1	10
FAM90A18P	0.0668048	0.00293827	0.01	0.001	1	10
GSG1L	0.0668048	0.00288481	0.01	0.001	1	10
SLC9A4	0.0668048	0.00278564	0.01	0.001	1	10
AC007126.1	0.0668048	0.00267036	0.01	0.001	1	10
NANOGP1	0.0668048	0.00260123	0.01	0.001	1	10
RS1	0.0668048	0.00170109	0.01	0.001	1	10
BRDT	0.0668048	0.00138954	0.01	0.001	1	10
ZDHHC8P1	0.0668048	0.00136055	0.01	0.001	1	10
ASAP2	0.0668048	0.000936383	0.01	0.001	1	10
DIXDC1	0.0668048	0.000614846	0.01	0.001	1	10
TMTC1	0.0668048	-0.00049151	0.01	0.001	1	10
RP11-196E1.3	0.0668048	-0.000642044	0.01	0.001	1	10
KCNK3	0.0668048	-0.000857299	0.01	0.001	1	10
LGALSL	0.0668048	-0.00114595	0.01	0.001	1	10
LINC00402	0.0668048	-0.00127905	0.01	0.001	1	10
OTOF	0.0668048	-0.00169635	0.01	0.001	1	10
C10orf25	0.0668048	-0.0027882	0.01	0.001	1	10
CTD-2545G14.7	0.0668048	-0.00582047	0.01	0.001	1	10
TRDC	0.000481939	0.21709	0.03	0.004	1	7.5
RP1-45C12.1	0.000481939	0.182226	0.03	0.004	1	7.5
RP11-301O19.1	0.000492462	0.17401	0.03	0.004	1	7.5
ATP8A2P2	0.000496017	0.165765	0.03	0.004	1	7.5
PTPRG-AS1	0.000496017	0.11594	0.03	0.004	1	7.5
CCDC38	0.000496017	0.0766041	0.03	0.004	1	7.5
RP11-60C6.5	0.000499597	0.0960798	0.03	0.004	1	7.5
AC121251.1	0.0005032	0.142781	0.03	0.004	1	7.5
RP11-98D18.9	0.000506827	0.0817192	0.03	0.004	1	7.5
C7orf61	0.000510479	0.0999053	0.03	0.004	1	7.5
RBMX2P2	0.000514155	0.0408502	0.03	0.004	1	7.5
RP4-549L20.3	0.000525333	0.0893265	0.03	0.004	1	7.5
FAM86HP	0.000536736	0.0586863	0.03	0.004	1	7.5
IGHV3OR16-11	0.00141183	0.0860507	0.03	0.004	1	7.5
CTD-2611O12.7	0.00142073	0.133601	0.03	0.004	1	7.5
RP11-39K24.9	0.00142073	0.131141	0.03	0.004	1	7.5
FGF7	0.00142073	0.0598642	0.03	0.004	1	7.5
RP11-293M10.6	0.00143869	0.0844823	0.03	0.004	1	7.5
RP11-761I4.3	0.00144775	0.117515	0.03	0.004	1	7.5
CPEB1	0.00146602	0.0450525	0.03	0.004	1	7.5
RP11-420A23.1	0.00148451	0.047655	0.03	0.004	1	7.5
HPS6	0.000223705	0.166737	0.04	0.006	1	6.66667
RP11-554D14.2	0.00907209	0.127482	0.02	0.003	1	6.66667
RP11-820K3.4	0.00907209	0.122771	0.02	0.003	1	6.66667
CTD-3093M3.1	0.00907209	0.119133	0.02	0.003	1	6.66667
BMP1	0.00907209	0.10764	0.02	0.003	1	6.66667
RP11-527F13.1	0.00907209	0.0803548	0.02	0.003	1	6.66667
MUC5B	0.00907209	0.0718103	0.02	0.003	1	6.66667
RP11-54O7.1	0.00907209	0.0146125	0.02	0.003	1	6.66667
RP4-539M6.19	0.00913117	0.10524	0.02	0.003	1	6.66667
ITIH5	0.00913117	0.104155	0.02	0.003	1	6.66667
IGSF3	0.00913117	0.104107	0.02	0.003	1	6.66667
C9orf163	0.00913117	0.0969782	0.02	0.003	1	6.66667
RP11-968O1.5	0.00913117	0.0943452	0.02	0.003	1	6.66667
SSTR3	0.00913117	0.0812162	0.02	0.003	1	6.66667
RP11-59H7.3	0.00919058	0.11936	0.02	0.003	1	6.66667
CTD-2647L4.1	0.00919058	0.0811954	0.02	0.003	1	6.66667
RPS20P21	0.00919058	0.0736405	0.02	0.003	1	6.66667
VIPR1-AS1	0.00919058	0.0710129	0.02	0.003	1	6.66667
DTHD1	0.00919058	0.0691984	0.02	0.003	1	6.66667
RP1-128M12.3	0.00925035	0.121759	0.02	0.003	1	6.66667
STX19	0.00925035	0.102008	0.02	0.003	1	6.66667
RP4-677H15.4	0.00925035	0.0881403	0.02	0.003	1	6.66667
CCDC74B	0.00925035	0.0765463	0.02	0.003	1	6.66667
LA16c-390E6.3	0.00925035	0.0687854	0.02	0.003	1	6.66667
RP11-159H22.1	0.00925035	0.0635929	0.02	0.003	1	6.66667
RP11-85G18.6	0.00925035	0.0634536	0.02	0.003	1	6.66667
CTD-2561B21.5	0.00925035	0.0577324	0.02	0.003	1	6.66667
ATP1A2	0.00925035	0.0497951	0.02	0.003	1	6.66667
RNU6-238P	0.00931046	0.138605	0.02	0.003	1	6.66667
RNU6-1190P	0.00931046	0.132789	0.02	0.003	1	6.66667
CDKN2B	0.00931046	0.0847419	0.02	0.003	1	6.66667
PTMS	0.00931046	0.0743235	0.02	0.003	1	6.66667
NUDT16P	0.00931046	0.0711117	0.02	0.003	1	6.66667
KRT18P34	0.00931046	0.0659021	0.02	0.003	1	6.66667
NCR3LG1	0.00931046	0.0614909	0.02	0.003	1	6.66667
BAI1	0.00931046	0.0583469	0.02	0.003	1	6.66667
RP13-228J13.8	0.00931046	0.0485025	0.02	0.003	1	6.66667
RP11-471B18.1	0.00931046	0.0326199	0.02	0.003	1	6.66667
AC092641.2	0.00931046	0.0237083	0.02	0.003	1	6.66667
CTD-2611O12.6	0.00937092	0.0693159	0.02	0.003	1	6.66667
AC010525.4	0.00937092	0.0661318	0.02	0.003	1	6.66667
CSF2RA	0.00937092	0.0423308	0.02	0.003	1	6.66667
RP11-72M17.1	0.00937092	0.0342604	0.02	0.003	1	6.66667
RP11-263C24.3	0.00943173	0.0896471	0.02	0.003	1	6.66667
CKB	0.00943173	0.0765213	0.02	0.003	1	6.66667
RN7SKP193	0.00943173	0.0655201	0.02	0.003	1	6.66667
IFITM4P	0.00943173	0.0309847	0.02	0.003	1	6.66667
KCNH2	0.00943173	0.0110369	0.02	0.003	1	6.66667
TSNAX-DISC1	0.00949289	0.0112863	0.02	0.003	1	6.66667
ODF3L1	0.0095544	0.0374	0.02	0.003	1	6.66667
RP13-444K19.1	0.0095544	0.0345621	0.02	0.003	1	6.66667
RP11-588H23.3	8.06389e-05	0.218116	0.051	0.008	1	6.375
TMEM185AP1	8.10993e-05	0.207414	0.051	0.008	1	6.375
RP11-569A11.1	0.00310582	0.19627	0.03	0.005	1	6
DLGAP1-AS2	0.00312323	0.175885	0.03	0.005	1	6
PANK1	0.00312323	0.135441	0.03	0.005	1	6
CTAGE3P	0.00312323	0.0380249	0.03	0.005	1	6
CCDC85C	0.00314072	0.131414	0.03	0.005	1	6
RNF216-IT1	0.00314072	0.117962	0.03	0.005	1	6
HSP90AA5P	0.00314072	0.0357115	0.03	0.005	1	6
RP11-154B12.3	0.00319373	0.153164	0.03	0.005	1	6
GRK7	0.00321158	0.0948813	0.03	0.005	1	6
RP11-90P5.5	0.00326568	0.104707	0.03	0.005	1	6
AC018892.9	0.00326568	0.0510542	0.03	0.005	1	6
CTD-3137H5.1	0.00328389	0.0850127	0.03	0.005	1	6
RP11-293M10.2	0.0033022	0.0670519	0.03	0.005	1	6
RP13-143G15.3	0.0033022	0.052748	0.03	0.005	1	6
RP11-514P8.7	0.000516291	0.106745	0.04	0.007	1	5.71429
GUCY2C	0.000519209	0.130627	0.04	0.007	1	5.71429
RP1-197B17.3	0.00055233	0.0677546	0.04	0.007	1	5.71429
COLCA2	0.000968222	0.239543	0.04	0.007	1	5.71429
SNORA20	0.000988541	0.221648	0.04	0.007	1	5.71429
RP11-656E20.5	0.00103037	0.132707	0.04	0.007	1	5.71429
AC092594.1	0.00103571	0.161734	0.04	0.007	1	5.71429
RP11-190J23.1	0.00109619	0.135509	0.04	0.007	1	5.71429
USP32P3	0.00110184	0.0494825	0.04	0.007	1	5.71429
THNSL1	0.000563627	0.261946	0.051	0.01	1	5.1
RP11-63E5.6	0.000606982	0.138766	0.051	0.01	1	5.1
FAM214B	0.000677865	0.062514	0.051	0.01	1	5.1
ZNF16	8.88733e-05	0.347657	0.061	0.012	1	5.08333
C10orf68	8.88733e-05	0.294019	0.061	0.012	1	5.08333
SPIN3	0.000108261	0.210888	0.061	0.012	1	5.08333
RP11-615I2.3	0.00195826	0.048158	0.04	0.008	1	5
RP11-712L6.5	0.00196759	0.108783	0.04	0.008	1	5
TMC3	0.00201485	0.0421713	0.04	0.008	1	5
RNU6-1209P	0.00203405	0.223439	0.04	0.008	1	5
ATP1A3	0.00611554	0.138011	0.03	0.006	1	5
TNFRSF1A	0.00617701	0.166166	0.03	0.006	1	5
H1FX-AS1	0.00633313	0.062108	0.03	0.006	1	5
AC010149.4	0.0066231	0.0523512	0.03	0.006	1	5
RP11-347I19.8	0.00672238	0.0406955	0.03	0.006	1	5
IGHVII-30-1	0.0205147	0.129088	0.02	0.004	1	5
RGS20	0.0205147	0.116499	0.02	0.004	1	5
SEPT7P5	0.0205147	0.0613649	0.02	0.004	1	5
RP11-555K12.2	0.0206271	0.117628	0.02	0.004	1	5
BACH1-AS1	0.0206271	0.101519	0.02	0.004	1	5
RNU6-1152P	0.02074	0.146492	0.02	0.004	1	5
RP11-519G16.2	0.02074	0.100079	0.02	0.004	1	5
SLC6A9	0.02074	0.0963774	0.02	0.004	1	5
ANXA13	0.02074	0.062852	0.02	0.004	1	5
SNORA65	0.0208535	0.127532	0.02	0.004	1	5
ARHGAP20	0.0208535	0.0820133	0.02	0.004	1	5
AL583828.1	0.0208535	0.0403501	0.02	0.004	1	5
OR4A14P	0.0208535	0.0309166	0.02	0.004	1	5
RP11-812I20.2	0.0209675	0.101312	0.02	0.004	1	5
SNORA77	0.0209675	0.0904577	0.02	0.004	1	5
RP11-460I13.6	0.0209675	0.069105	0.02	0.004	1	5
SDHCP3	0.0209675	0.066796	0.02	0.004	1	5
RP11-77G23.2	0.0210821	0.0957283	0.02	0.004	1	5
MARVELD3	0.0210821	0.0658063	0.02	0.004	1	5
RP11-592B15.9	0.0210821	0.0633384	0.02	0.004	1	5
RBPJP7	0.0210821	0.0126028	0.02	0.004	1	5
RP11-640N20.6	0.0211972	0.0717597	0.02	0.004	1	5
CDNF	0.0211972	0.0674497	0.02	0.004	1	5
DNM1P35	0.0211972	0.0371093	0.02	0.004	1	5
GNRHR2P1	0.0211972	0.0322275	0.02	0.004	1	5
RP11-545A16.4	0.0211972	0.0275853	0.02	0.004	1	5
RP11-875O11.2	0.0211972	0.0227767	0.02	0.004	1	5
CD109	0.0211972	0.00587293	0.02	0.004	1	5
RP11-195B17.1	0.0213128	0.059871	0.02	0.004	1	5
RP11-229P13.2	0.0213128	0.0163195	0.02	0.004	1	5
RP5-884G6.2	0.021429	0.0575688	0.02	0.004	1	5
RP5-1043L13.1	0.021429	0.0407128	0.02	0.004	1	5
RP11-2C24.6	0.021429	0.0097397	0.02	0.004	1	5
NUTM2HP	0.021429	0.00705411	0.02	0.004	1	5
AP001412.1	0.0215458	0.0382057	0.02	0.004	1	5
UNC13A	0.0215458	0.00179044	0.02	0.004	1	5
CTC-458I2.2	0.0380302	0.11696	0.02	0.004	1	5
RP1-137K2.2	0.0380302	0.11037	0.02	0.004	1	5
SLC44A5	0.0380302	0.107	0.02	0.004	1	5
RP11-567M16.3	0.0380302	0.100082	0.02	0.004	1	5
RP11-624D20.1	0.0382092	0.106098	0.02	0.004	1	5
RP3-426I6.6	0.0383889	0.120179	0.02	0.004	1	5
FAM215A	0.0383889	0.0524307	0.02	0.004	1	5
SYP	0.0387504	0.0544936	0.02	0.004	1	5
C6orf132	0.0387504	0.0454044	0.02	0.004	1	5
CTD-2292M16.8	0.0387504	0.0144746	0.02	0.004	1	5
RP11-365O10.1	0.0389323	0.0875715	0.02	0.004	1	5
RP1-13D10.3	0.0389323	0.0856535	0.02	0.004	1	5
RP13-228J13.6	0.0389323	0.0572996	0.02	0.004	1	5
RP11-21M24.2	0.0389323	0.0398224	0.02	0.004	1	5
TMPRSS6	0.0389323	0.0380012	0.02	0.004	1	5
RP11-557C18.3	0.0391148	0.0540855	0.02	0.004	1	5
CTD-2516F10.4	0.0391148	0.0539366	0.02	0.004	1	5
BMP2KL	0.0391148	0.052289	0.02	0.004	1	5
RP11-420K14.6	0.0391148	0.0393381	0.02	0.004	1	5
ZNRF1	0.0392981	0.0383344	0.02	0.004	1	5
SDR16C5	0.0394821	0.0665264	0.02	0.004	1	5
ZNF629	0.0394821	0.00906016	0.02	0.004	1	5
RP11-545E17.3	0.0396669	0.0470482	0.02	0.004	1	5
RP1-151F17.1	0.0396669	0.0392639	0.02	0.004	1	5
FILIP1	0.0396669	0.0241231	0.02	0.004	1	5
MTSS1L	0.0398524	0.0433771	0.02	0.004	1	5
KIR2DL3	0.0400386	0.0064929	0.02	0.004	1	5
RP4-730K3.3	0.0402256	0.0341172	0.02	0.004	1	5
CTD-2509G16.3	0.0402256	0.0291473	0.02	0.004	1	5
RPL22P11	0.0402256	0.0219689	0.02	0.004	1	5
RP11-148K1.10	0.0402256	0.0108163	0.02	0.004	1	5
RP11-706O15.7	0.0402256	-0.00149194	0.02	0.004	1	5
SYNPO2	0.0402256	-0.0100746	0.02	0.004	1	5
RNA5SP354	0.144247	0.0901045	0.01	0.002	1	5
MIR1181	0.144247	0.0867006	0.01	0.002	1	5
RP5-967N21.7	0.144247	0.0858847	0.01	0.002	1	5
UBE2CP2	0.144247	0.0836346	0.01	0.002	1	5
TRAV13-2	0.144247	0.0785903	0.01	0.002	1	5
AC068491.3	0.144247	0.0767716	0.01	0.002	1	5
RP11-263K4.1	0.144247	0.0762552	0.01	0.002	1	5
CLEC4C	0.144247	0.0749555	0.01	0.002	1	5
LRRC49	0.144247	0.0741664	0.01	0.002	1	5
RNU6-761P	0.144247	0.0737134	0.01	0.002	1	5
GK-AS1	0.144247	0.0723056	0.01	0.002	1	5
RN7SL706P	0.144247	0.0711783	0.01	0.002	1	5
AC005229.1	0.144247	0.0703946	0.01	0.002	1	5
SNORD14B	0.144247	0.0701548	0.01	0.002	1	5
ZNF658B	0.144247	0.0698597	0.01	0.002	1	5
RNU6-83P	0.144247	0.0696206	0.01	0.002	1	5
RP11-217B7.2	0.144247	0.0695626	0.01	0.002	1	5
CTC-260E6.10	0.144247	0.0692503	0.01	0.002	1	5
RP11-316M21.6	0.144247	0.0683543	0.01	0.002	1	5
AC010504.2	0.144247	0.0678683	0.01	0.002	1	5
RP11-118E18.2	0.144247	0.0665814	0.01	0.002	1	5
RP11-333A23.4	0.144247	0.0658598	0.01	0.002	1	5
FAM27E2	0.144247	0.0652244	0.01	0.002	1	5
RP11-387H17.4	0.144247	0.0648834	0.01	0.002	1	5
RP3-328E19.4	0.144247	0.0647335	0.01	0.002	1	5
THSD1	0.144247	0.0644576	0.01	0.002	1	5
AP000349.1	0.144247	0.0607852	0.01	0.002	1	5
RP11-326C3.15	0.144247	0.0595695	0.01	0.002	1	5
SNORA14	0.144247	0.0587834	0.01	0.002	1	5
DCST2	0.144247	0.058261	0.01	0.002	1	5
RP11-121M22.1	0.144247	0.0579277	0.01	0.002	1	5
SETP17	0.144247	0.0569287	0.01	0.002	1	5
OR52U1P	0.144247	0.0564693	0.01	0.002	1	5
LGR4	0.144247	0.0556247	0.01	0.002	1	5
AC016644.1	0.144247	0.0551873	0.01	0.002	1	5
KIF17	0.144247	0.0549852	0.01	0.002	1	5
RP11-159M11.2	0.144247	0.0547959	0.01	0.002	1	5
RP11-517P14.7	0.144247	0.054293	0.01	0.002	1	5
SERPINF2	0.144247	0.0529599	0.01	0.002	1	5
FAM183CP	0.144247	0.0525652	0.01	0.002	1	5
RP11-80H8.4	0.144247	0.051301	0.01	0.002	1	5
RP11-182J1.1	0.144247	0.0511193	0.01	0.002	1	5
AC017006.3	0.144247	0.050507	0.01	0.002	1	5
AL353898.3	0.144247	0.0501524	0.01	0.002	1	5
GPR55	0.144247	0.0496104	0.01	0.002	1	5
CTD-2140B24.6	0.144247	0.0494724	0.01	0.002	1	5
ANKRD53	0.144247	0.0484926	0.01	0.002	1	5
PNMA5	0.144247	0.0484737	0.01	0.002	1	5
LRRC70	0.144247	0.0479722	0.01	0.002	1	5
HHIPL1	0.144247	0.0479537	0.01	0.002	1	5
CDHR5	0.144247	0.0469118	0.01	0.002	1	5
IL17REL	0.144247	0.0467797	0.01	0.002	1	5
RP5-850O15.3	0.144247	0.0464505	0.01	0.002	1	5
LINC01021	0.144247	0.0461086	0.01	0.002	1	5
AC006130.3	0.144247	0.0453426	0.01	0.002	1	5
CCT4P2	0.144247	0.0440375	0.01	0.002	1	5
FMO3	0.144247	0.0428396	0.01	0.002	1	5
WNT5B	0.144247	0.0418338	0.01	0.002	1	5
KIAA0196-AS1	0.144247	0.0410961	0.01	0.002	1	5
RP5-1139B12.2	0.144247	0.0405517	0.01	0.002	1	5
MARVELD2	0.144247	0.0399578	0.01	0.002	1	5
RP11-296O14.2	0.144247	0.0394617	0.01	0.002	1	5
ZNF807	0.144247	0.0394582	0.01	0.002	1	5
PCDHA9	0.144247	0.0393989	0.01	0.002	1	5
RP11-554A11.7	0.144247	0.0388848	0.01	0.002	1	5
RP11-1149M10.2	0.144247	0.0381636	0.01	0.002	1	5
FASLG	0.144247	0.0381369	0.01	0.002	1	5
AP000343.2	0.144247	0.0380026	0.01	0.002	1	5
RP5-902P8.10	0.144247	0.0370039	0.01	0.002	1	5
CDH16	0.144247	0.0344488	0.01	0.002	1	5
RP11-481A20.10	0.144247	0.0333461	0.01	0.002	1	5
DYNAP	0.144247	0.0322111	0.01	0.002	1	5
RP11-200A13.2	0.144247	0.031146	0.01	0.002	1	5
TIMM8BP2	0.144247	0.0311455	0.01	0.002	1	5
ATP1B2	0.144247	0.0305787	0.01	0.002	1	5
AC108868.3	0.144247	0.0274965	0.01	0.002	1	5
MYL6P2	0.144247	0.0273714	0.01	0.002	1	5
RP5-828K20.1	0.144247	0.0266296	0.01	0.002	1	5
RP11-214C8.2	0.144247	0.0262628	0.01	0.002	1	5
RP11-1136G11.8	0.144247	0.0260378	0.01	0.002	1	5
RIMBP3B	0.144247	0.0252794	0.01	0.002	1	5
RP11-407N17.3	0.144247	0.0247877	0.01	0.002	1	5
RPL21P13	0.144247	0.0243118	0.01	0.002	1	5
PPIAP23	0.144247	0.0231627	0.01	0.002	1	5
DAAM2	0.144247	0.022427	0.01	0.002	1	5
SGCD	0.144247	0.0171371	0.01	0.002	1	5
RP3-412A9.15	0.144247	0.0153869	0.01	0.002	1	5
RPL5P10	0.144247	0.0150843	0.01	0.002	1	5
OR7E148P	0.144247	0.0145911	0.01	0.002	1	5
CTAGE14P	0.144247	0.0093158	0.01	0.002	1	5
RP1-86D1.3	0.144247	0.00799431	0.01	0.002	1	5
PLEKHG4B	0.144247	0.00218503	0.01	0.002	1	5
RP11-18B3.2	0.144996	0.0700729	0.01	0.002	1	5
MIR570	0.144996	0.0643296	0.01	0.002	1	5
RP3-404F18.5	0.144996	0.0638134	0.01	0.002	1	5
TMOD4	0.144996	0.0632738	0.01	0.002	1	5
RP11-738E22.3	0.144996	0.061606	0.01	0.002	1	5
MGAM	0.144996	0.0606572	0.01	0.002	1	5
RNA5SP201	0.144996	0.0604031	0.01	0.002	1	5
RP11-318L16.6	0.144996	0.0602362	0.01	0.002	1	5
AKAP3	0.144996	0.0571543	0.01	0.002	1	5
PROX1-AS1	0.144996	0.0536388	0.01	0.002	1	5
RN7SL68P	0.144996	0.0525369	0.01	0.002	1	5
RP11-118B22.1	0.144996	0.0506358	0.01	0.002	1	5
RHOBTB1	0.144996	0.0495522	0.01	0.002	1	5
CRABP2	0.144996	0.0475173	0.01	0.002	1	5
RP11-91K8.2	0.144996	0.0463239	0.01	0.002	1	5
CRX	0.144996	0.0463006	0.01	0.002	1	5
CTD-2517M22.17	0.144996	0.0454402	0.01	0.002	1	5
VTN	0.144996	0.0444365	0.01	0.002	1	5
PCAT6	0.144996	0.0417832	0.01	0.002	1	5
FLJ00418	0.144996	0.0410587	0.01	0.002	1	5
FAM109B	0.144996	0.0409111	0.01	0.002	1	5
ROPN1B	0.144996	0.0396724	0.01	0.002	1	5
RANBP3L	0.144996	0.039339	0.01	0.002	1	5
RP11-597M12.1	0.144996	0.0392257	0.01	0.002	1	5
RPS6KA2-AS1	0.144996	0.0390325	0.01	0.002	1	5
RP4-607J23.2	0.144996	0.0385164	0.01	0.002	1	5
ABC7-43041300I9.1	0.144996	0.0377308	0.01	0.002	1	5
RP11-504I13.3	0.144996	0.0376004	0.01	0.002	1	5
RP11-73M18.11	0.144996	0.036758	0.01	0.002	1	5
RP13-578N3.3	0.144996	0.0348815	0.01	0.002	1	5
PPFIA3	0.144996	0.0330222	0.01	0.002	1	5
RP11-401L13.5	0.144996	0.0310009	0.01	0.002	1	5
RP13-225O21.2	0.144996	0.0302524	0.01	0.002	1	5
RPL31P15	0.144996	0.0291127	0.01	0.002	1	5
RP11-521B24.3	0.144996	0.0282998	0.01	0.002	1	5
MAGI2	0.144996	0.027502	0.01	0.002	1	5
COL8A2	0.144996	0.0252988	0.01	0.002	1	5
RP11-353B9.1	0.144996	0.0240958	0.01	0.002	1	5
GPR126	0.144996	0.0240538	0.01	0.002	1	5
CICP23	0.144996	0.0212404	0.01	0.002	1	5
RP11-96C23.14	0.144996	0.0202623	0.01	0.002	1	5
CTB-50L17.9	0.144996	0.0201692	0.01	0.002	1	5
RP11-261P9.4	0.144996	0.0172552	0.01	0.002	1	5
RP11-271K11.5	0.144996	0.0171106	0.01	0.002	1	5
PADI6	0.144996	0.0161325	0.01	0.002	1	5
RP11-436J20.1	0.144996	0.0152818	0.01	0.002	1	5
ABHD12B	0.144996	0.0124691	0.01	0.002	1	5
RP11-15H7.2	0.144996	0.0119744	0.01	0.002	1	5
FKBP9L	0.144996	0.00734344	0.01	0.002	1	5
CTD-2162K18.3	0.144996	0.00655891	0.01	0.002	1	5
SCN10A	0.144996	0.00632166	0.01	0.002	1	5
PRRG1	0.144996	0.00622513	0.01	0.002	1	5
SERPINE1	0.144996	0.00243579	0.01	0.002	1	5
ZNF462	0.144996	0.00181578	0.01	0.002	1	5
RP11-17G12.3	0.145748	0.0521165	0.01	0.002	1	5
CBX1P2	0.145748	0.0446247	0.01	0.002	1	5
RP11-112H10.4	0.145748	0.0440704	0.01	0.002	1	5
RP11-272L13.4	0.145748	0.0429972	0.01	0.002	1	5
FGF11	0.145748	0.0422793	0.01	0.002	1	5
CTC-303L1.2	0.145748	0.040653	0.01	0.002	1	5
SLC4A9	0.145748	0.0373884	0.01	0.002	1	5
RP11-727F15.11	0.145748	0.0361325	0.01	0.002	1	5
RP11-354P11.2	0.145748	0.0345488	0.01	0.002	1	5
OSTN	0.145748	0.0343718	0.01	0.002	1	5
GS1-259H13.2	0.145748	0.0333917	0.01	0.002	1	5
CTB-33G10.6	0.145748	0.033369	0.01	0.002	1	5
RP11-127L20.5	0.145748	0.0330408	0.01	0.002	1	5
IGKV1OR2-118	0.145748	0.0318426	0.01	0.002	1	5
RP11-299P2.1	0.145748	0.0315358	0.01	0.002	1	5
RP11-553K8.2	0.145748	0.0288591	0.01	0.002	1	5
DCST1	0.145748	0.0281397	0.01	0.002	1	5
PAPPA	0.145748	0.0280466	0.01	0.002	1	5
TMEM81	0.145748	0.0244644	0.01	0.002	1	5
CTC-273B12.8	0.145748	0.0233907	0.01	0.002	1	5
RP11-367J7.4	0.145748	0.0230386	0.01	0.002	1	5
FAM106A	0.145748	0.0227383	0.01	0.002	1	5
RPL21P132	0.145748	0.0226036	0.01	0.002	1	5
RP5-1021I20.1	0.145748	0.0214402	0.01	0.002	1	5
RIMBP3	0.145748	0.0214034	0.01	0.002	1	5
RP11-110I1.5	0.145748	0.0210043	0.01	0.002	1	5
STXBP1	0.145748	0.0201878	0.01	0.002	1	5
CLIC2	0.145748	0.020104	0.01	0.002	1	5
AC026407.1	0.145748	0.0191112	0.01	0.002	1	5
SMIM22	0.145748	0.0186496	0.01	0.002	1	5
RP11-245J9.4	0.145748	0.0159345	0.01	0.002	1	5
SIGLEC1	0.145748	0.0150809	0.01	0.002	1	5
AC114730.11	0.145748	0.0148939	0.01	0.002	1	5
TIGD3	0.145748	0.0143095	0.01	0.002	1	5
VDAC1P8	0.145748	0.013812	0.01	0.002	1	5
RP11-231P20.2	0.145748	0.0137875	0.01	0.002	1	5
HGD	0.145748	0.0132571	0.01	0.002	1	5
MST1R	0.145748	0.0131526	0.01	0.002	1	5
HSD3B7	0.145748	0.0127951	0.01	0.002	1	5
OR7E53P	0.145748	0.0125995	0.01	0.002	1	5
TDRD15	0.145748	0.0116605	0.01	0.002	1	5
SLIT2	0.145748	0.0108313	0.01	0.002	1	5
AC005351.1	0.145748	0.00959391	0.01	0.002	1	5
RP11-473M20.16	0.145748	0.00955667	0.01	0.002	1	5
P2RX6	0.145748	0.00844072	0.01	0.002	1	5
RP11-744K17.2	0.145748	0.00671474	0.01	0.002	1	5
PSMD4P1	0.145748	0.00615927	0.01	0.002	1	5
AC006116.22	0.145748	0.00599367	0.01	0.002	1	5
C21orf88	0.145748	0.00549645	0.01	0.002	1	5
SLC6A7	0.145748	0.00535169	0.01	0.002	1	5
FBXO17	0.145748	0.00475336	0.01	0.002	1	5
PSMC1P4	0.145748	0.00423983	0.01	0.002	1	5
TPTE2	0.145748	0.0042382	0.01	0.002	1	5
COL8A1	0.145748	0.00034436	0.01	0.002	1	5
PRELP	0.145748	0.000285962	0.01	0.002	1	5
GLI2	0.145748	0.000150155	0.01	0.002	1	5
EPHB1	0.145748	0.000111661	0.01	0.002	1	5
LARP1P1	0.146502	0.0370474	0.01	0.002	1	5
RP11-219B4.5	0.146502	0.0279677	0.01	0.002	1	5
RP11-144G6.4	0.146502	0.0208543	0.01	0.002	1	5
RP11-96C23.10	0.146502	0.0208543	0.01	0.002	1	5
VN1R84P	0.146502	0.0174164	0.01	0.002	1	5
RNA5SP265	0.146502	0.0171574	0.01	0.002	1	5
LINC00920	0.146502	0.0169687	0.01	0.002	1	5
RP11-298H24.1	0.146502	0.0132102	0.01	0.002	1	5
SYF2P2	0.146502	0.0106084	0.01	0.002	1	5
TKTL1	0.146502	0.010503	0.01	0.002	1	5
RP11-387H17.6	0.146502	0.00972427	0.01	0.002	1	5
RPL7L1P3	0.146502	0.00870823	0.01	0.002	1	5
NRADDP	0.146502	0.00820169	0.01	0.002	1	5
RP11-27K13.3	0.146502	0.00807165	0.01	0.002	1	5
AC006160.4	0.146502	0.00802835	0.01	0.002	1	5
FGFBP2	0.146502	0.00691999	0.01	0.002	1	5
TPO	0.146502	0.00633537	0.01	0.002	1	5
SLC35F1	0.146502	0.00632806	0.01	0.002	1	5
POM121L3P	0.146502	0.00601649	0.01	0.002	1	5
TEKT4	0.146502	0.00598459	0.01	0.002	1	5
RP11-767I20.1	0.146502	0.00566364	0.01	0.002	1	5
XXbac-B476C20.17	0.146502	0.00531299	0.01	0.002	1	5
RP11-321E2.7	0.146502	0.0051728	0.01	0.002	1	5
HTR7	0.146502	0.00497262	0.01	0.002	1	5
AC020947.2	0.146502	0.00471629	0.01	0.002	1	5
RP11-321E2.2	0.146502	0.00381219	0.01	0.002	1	5
TMPRSS5	0.146502	0.00333833	0.01	0.002	1	5
PCOLCE-AS1	0.146502	0.00306257	0.01	0.002	1	5
TSPAN11	0.146502	0.00295302	0.01	0.002	1	5
CNBD2	0.146502	0.00290788	0.01	0.002	1	5
RP4-673D20.3	0.146502	0.0020674	0.01	0.002	1	5
HIF3A	0.146502	0.00188677	0.01	0.002	1	5
LRRIQ1	0.146502	0.00160922	0.01	0.002	1	5
CTD-2281M20.1	0.146502	0.00135598	0.01	0.002	1	5
SLC28A3	0.146502	0.000822927	0.01	0.002	1	5
RP11-222K16.1	0.146502	-0.000331492	0.01	0.002	1	5
CDC42EP1	0.146502	-0.00119123	0.01	0.002	1	5
RP11-497D6.5	0.146502	-0.00130582	0.01	0.002	1	5
SYT12	0.146502	-0.0017942	0.01	0.002	1	5
AC004893.10	0.146502	-0.00190447	0.01	0.002	1	5
RP11-712P20.2	0.146502	-0.00193131	0.01	0.002	1	5
RFX4	0.146502	-0.00218447	0.01	0.002	1	5
DGCR5	0.146502	-0.0023569	0.01	0.002	1	5
RP11-266L9.1	0.146502	-0.00319711	0.01	0.002	1	5
DPYSL5	0.146502	-0.00337971	0.01	0.002	1	5
RP11-57K17.1	0.146502	-0.0039782	0.01	0.002	1	5
RP11-861E21.2	0.146502	-0.00586501	0.01	0.002	1	5
GFRA1	0.146502	-0.00706246	0.01	0.002	1	5
LAMC3	0.146502	-0.0073099	0.01	0.002	1	5
GAREML	0.146502	-0.00816237	0.01	0.002	1	5
RSBN1L-AS1	0.000302797	0.284969	0.061	0.013	1	4.69231
RP11-714G18.1	0.00031612	0.187808	0.061	0.013	1	4.69231
AC092301.3	0.000941832	0.224892	0.051	0.011	1	4.63636
GPR34	2.86736e-05	0.30083	0.081	0.018	1	4.5
SLC25A29	0.00329868	0.187182	0.04	0.009	1	4.44444
NEURL	0.00346204	0.0795178	0.04	0.009	1	4.44444
ST20-MTHFS	0.00349253	0.0886378	0.04	0.009	1	4.44444
RP11-1020A11.2	0.00353871	0.0623467	0.04	0.009	1	4.44444
CTD-2630F21.1	0.00505787	0.133963	0.04	0.009	1	4.44444
HAAO	0.0051416	0.18532	0.04	0.009	1	4.44444
AP000769.7	0.00520522	0.171958	0.04	0.009	1	4.44444
RP11-245J9.5	0.0057171	0.111158	0.04	0.009	1	4.44444
RP5-1053E7.3	0.000511164	0.0981103	0.061	0.014	1	4.35714
RN7SL174P	0.000515355	0.223006	0.061	0.014	1	4.35714
CCR2	0.0110134	0.126554	0.03	0.007	1	4.28571
LONRF3	0.0111631	0.133059	0.03	0.007	1	4.28571
IRF2BP1	0.0112134	0.0929501	0.03	0.007	1	4.28571
RP11-8H2.1	0.0113147	0.0275174	0.03	0.007	1	4.28571
CTA-797E19.1	0.011468	0.0710224	0.03	0.007	1	4.28571
AC108479.2	0.0173207	0.0943059	0.03	0.007	1	4.28571
AC004017.1	0.017392	0.169888	0.03	0.007	1	4.28571
RP11-140H17.1	0.0175352	0.107967	0.03	0.007	1	4.28571
RP11-733D4.2	0.017752	0.153373	0.03	0.007	1	4.28571
FXYD1	0.0178248	0.0820024	0.03	0.007	1	4.28571
RP11-166P13.3	0.0178978	0.168574	0.03	0.007	1	4.28571
RPL3P5	0.0181186	0.0257667	0.03	0.007	1	4.28571
OR1X5P	0.018267	0.108557	0.03	0.007	1	4.28571
RNU6-450P	0.0183417	0.176543	0.03	0.007	1	4.28571
THAP8	0.0183417	0.0982872	0.03	0.007	1	4.28571
OR1X1P	0.0183417	0.0894012	0.03	0.007	1	4.28571
HCG23	0.0184166	0.0966463	0.03	0.007	1	4.28571
SLC24A5	0.0184166	0.0542011	0.03	0.007	1	4.28571
RP1-100J12.1	0.0184918	0.0796415	0.03	0.007	1	4.28571
C2orf61	0.0185672	0.0723464	0.03	0.007	1	4.28571
IGKV2-40	0.0189484	0.103835	0.03	0.007	1	4.28571
CTC-450M9.1	0.00149819	0.225402	0.051	0.012	1	4.25
SUSD1	0.00168706	0.163685	0.051	0.012	1	4.25
AC008964.1	0.00176426	0.0657906	0.051	0.012	1	4.25
GPT2	0.00237416	0.226941	0.051	0.012	1	4.25
RP11-178L8.9	0.00249646	0.204207	0.051	0.012	1	4.25
CP	0.00251578	0.132863	0.051	0.012	1	4.25
AC144521.1	0.00253524	0.16869	0.051	0.012	1	4.25
AC147651.4	0.000736145	0.279365	0.061	0.015	1	4.06667
CDKN2A	9.61772e-05	0.351944	0.081	0.02	1	4.05
LYPLA2P1	0.000111209	0.128773	0.081	0.02	1	4.05
KLF11	0.00013489	0.169553	0.081	0.02	1	4.05
PTPRB	0.000164256	0.181056	0.081	0.02	1	4.05
PYGM	0.00798968	0.180538	0.04	0.01	1	4
TTC22	0.0080816	0.169077	0.04	0.01	1	4
GOLGA6L4	0.0080816	0.15292	0.04	0.01	1	4
TXK	0.00817446	0.102516	0.04	0.01	1	4
UPB1	0.00833135	0.113987	0.04	0.01	1	4
C2orf27A	0.00845879	0.090346	0.04	0.01	1	4
RP11-18I14.11	0.00849092	0.139819	0.04	0.01	1	4
IGFBP4	0.00855552	0.108006	0.04	0.01	1	4
PLD6	0.00888511	0.0866768	0.04	0.01	1	4
RP11-2H8.2	0.0616946	0.128985	0.02	0.005	1	4
RP5-890O3.9	0.0616946	0.119664	0.02	0.005	1	4
BEND3P3	0.0616946	0.118948	0.02	0.005	1	4
AC098474.1	0.0619479	0.108651	0.02	0.005	1	4
RP11-297K8.2	0.0619479	0.103714	0.02	0.005	1	4
AC006539.3	0.062202	0.0968872	0.02	0.005	1	4
CTC-250I14.3	0.062202	0.0661979	0.02	0.005	1	4
RP11-66D17.3	0.062202	0.0360684	0.02	0.005	1	4
AF196970.3	0.0624571	0.072349	0.02	0.005	1	4
RP11-759L5.2	0.0624571	0.0238111	0.02	0.005	1	4
DSTNP1	0.0627129	0.0966994	0.02	0.005	1	4
RP11-466A19.8	0.0627129	0.0909902	0.02	0.005	1	4
RPS20P4	0.0627129	0.0735517	0.02	0.005	1	4
RP11-69I8.2	0.0627129	0.0280102	0.02	0.005	1	4
CCL3L1	0.0629697	0.0917529	0.02	0.005	1	4
KALRN	0.0629697	0.0527765	0.02	0.005	1	4
RP11-569A2.2	0.0632273	0.082819	0.02	0.005	1	4
TTLL9	0.0632273	0.0731813	0.02	0.005	1	4
BCDIN3D-AS1	0.0632273	0.0720874	0.02	0.005	1	4
NECAB1	0.0632273	0.0598987	0.02	0.005	1	4
CTD-2510F5.6	0.0634858	0.0693181	0.02	0.005	1	4
FBXW9	0.0634858	0.0643298	0.02	0.005	1	4
RP11-353N4.8	0.0634858	0.0353768	0.02	0.005	1	4
PSMC1P10	0.0634858	0.0311934	0.02	0.005	1	4
CCR1	0.0637452	0.0590385	0.02	0.005	1	4
CTA-398F10.1	0.0637452	0.0510178	0.02	0.005	1	4
ARHGEF40	0.0637452	0.0230967	0.02	0.005	1	4
ATP6V1E1P1	0.0640054	0.0213531	0.02	0.005	1	4
TCAP	0.0640054	0.0177406	0.02	0.005	1	4
MIR3180-1	0.0640054	0.0163799	0.02	0.005	1	4
RP11-333J10.2	0.0645285	0.0806461	0.02	0.005	1	4
CEP57L1P1	0.0645285	0.0104585	0.02	0.005	1	4
RSPH10B	0.0645285	-0.00724571	0.02	0.005	1	4
RAB3B	0.0650552	-0.00396641	0.02	0.005	1	4
RNVU1-19	0.0653198	0.0546058	0.02	0.005	1	4
ZIK1	0.000524467	0.261858	0.071	0.018	1	3.94444
LINC01006	0.00341697	0.249012	0.051	0.013	1	3.92308
GCM1	0.00349297	0.22293	0.051	0.013	1	3.92308
ZBTB20-AS1	0.00359671	0.193771	0.051	0.013	1	3.92308
NEK3	0.00360987	0.242651	0.051	0.013	1	3.92308
SCRIB	0.00364962	0.200645	0.051	0.013	1	3.92308
BMP8A	0.00373031	0.093282	0.051	0.013	1	3.92308
PIGR	0.00156171	0.218578	0.061	0.016	1	3.8125
AL512428.1	0.00011559	0.398573	0.091	0.024	1	3.79167
FZD3	0.000126491	0.201586	0.091	0.024	1	3.79167
RAB39A	0.026244	0.182537	0.03	0.008	1	3.75
RP11-24J23.2	0.0265407	0.0769318	0.03	0.008	1	3.75
POU5F1P5	0.0266403	0.134242	0.03	0.008	1	3.75
RP13-143G15.4	0.0267401	0.0623189	0.03	0.008	1	3.75
OTUD7A	0.0269409	0.110802	0.03	0.008	1	3.75
ACTA2-AS1	0.0269409	0.0993424	0.03	0.008	1	3.75
RPL12P29	0.0271429	0.151514	0.03	0.008	1	3.75
CARD9	0.0271429	0.0766035	0.03	0.008	1	3.75
CTD-2232E5.2	0.0272444	0.142658	0.03	0.008	1	3.75
RP11-638I2.8	0.0272444	0.069652	0.03	0.008	1	3.75
RPL6P25	0.0273462	0.0407331	0.03	0.008	1	3.75
SNORA45	0.0276537	0.147021	0.03	0.008	1	3.75
CTD-2054N24.2	0.0276537	0.129261	0.03	0.008	1	3.75
CTD-2007L18.5	0.0278603	0.107917	0.03	0.008	1	3.75
APC2	0.0278603	0.0269498	0.03	0.008	1	3.75
RP4-575N6.4	0.0279641	0.109208	0.03	0.008	1	3.75
CPOX	0.0280682	0.0949331	0.03	0.008	1	3.75
RPL34-AS1	0.0281727	0.0644808	0.03	0.008	1	3.75
UBTD2	0.0281727	0.0444247	0.03	0.008	1	3.75
RP11-90B9.2	0.028594	0.0622432	0.03	0.008	1	3.75
PP2D1	0.0293442	0.0091922	0.03	0.008	1	3.75
CTD-3214H19.6	0.0294528	0.0266031	0.03	0.008	1	3.75
SMG8	0.00499109	0.25037	0.051	0.014	1	3.64286
INSL3	0.00516704	0.199652	0.051	0.014	1	3.64286
FBXL6	0.00536704	0.148145	0.051	0.014	1	3.64286
NANP	0.0115506	0.188427	0.04	0.011	1	3.63636
RP11-96O20.4	0.0117584	0.146155	0.04	0.011	1	3.63636
TNKS1BP1	0.0119694	0.158822	0.04	0.011	1	3.63636
RGS12	0.0119694	0.133169	0.04	0.011	1	3.63636
DOLPP1	0.0123578	0.135902	0.04	0.011	1	3.63636
EIF4BP5	7.25809e-05	0.331952	0.101	0.028	1	3.60714
SRGAP3	0.00232401	0.209831	0.061	0.017	1	3.58824
RNU6-136P	0.00237168	0.298631	0.061	0.017	1	3.58824
GKAP1	0.00147724	0.242491	0.071	0.02	1	3.55
TNNI2	0.00715841	0.259348	0.051	0.015	1	3.4
ZNF563	0.00751871	0.174175	0.051	0.015	1	3.4
MCM8	0.00764238	0.118964	0.051	0.015	1	3.4
TMED10P1	0.00776786	0.0506468	0.051	0.015	1	3.4
GIMAP6	0.00807659	0.0363956	0.051	0.015	1	3.4
RP11-798G7.7	0.00818192	0.096227	0.051	0.015	1	3.4
CYP51P1	0.0085053	0.0353823	0.051	0.015	1	3.4
RP11-321N4.5	0.010286	0.121893	0.051	0.015	1	3.4
IGKV2D-40	0.0107739	0.159224	0.051	0.015	1	3.4
RP11-848P1.9	0.00407127	0.257192	0.061	0.018	1	3.38889
RP11-958N24.2	0.000329004	0.158358	0.091	0.027	1	3.37037
CTD-2184D3.6	0.0159835	0.190149	0.04	0.012	1	3.33333
RP3-325F22.5	0.0162533	0.195397	0.04	0.012	1	3.33333
AMACR	0.0168608	0.179324	0.04	0.012	1	3.33333
RP11-680G24.4	0.0188047	0.00979304	0.04	0.012	1	3.33333
ZMYM4-AS1	0.0228318	0.0883337	0.04	0.012	1	3.33333
RP3-329A5.8	0.0230469	0.127713	0.04	0.012	1	3.33333
GRK6P1	0.0232637	0.0368629	0.04	0.012	1	3.33333
CTD-2267D19.2	0.024224	0.0424215	0.04	0.012	1	3.33333
MTND1P11	0.0376274	0.166939	0.03	0.009	1	3.33333
RP1-256G22.2	0.0377571	0.129569	0.03	0.009	1	3.33333
SLC7A8	0.0378873	0.177913	0.03	0.009	1	3.33333
CDKN2B-AS1	0.03828	0.113253	0.03	0.009	1	3.33333
TPM1	0.0384117	0.145692	0.03	0.009	1	3.33333
RP11-415F23.4	0.0386762	0.0990407	0.03	0.009	1	3.33333
GUCA1B	0.0389422	0.110258	0.03	0.009	1	3.33333
ALDOAP2	0.0390758	0.0291848	0.03	0.009	1	3.33333
AC009963.4	0.0393442	0.124416	0.03	0.009	1	3.33333
CORO2B	0.039479	0.059784	0.03	0.009	1	3.33333
MLANA	0.0401588	0.0562164	0.03	0.009	1	3.33333
RP11-804H8.6	0.0402959	0.0942612	0.03	0.009	1	3.33333
CDC42BPG	0.0404335	0.0389923	0.03	0.009	1	3.33333
CCR5	0.0405714	0.0206708	0.03	0.009	1	3.33333
RNU4ATAC16P	0.0514102	0.17609	0.03	0.009	1	3.33333
TMEM86A	0.0514102	0.169446	0.03	0.009	1	3.33333
ACVR1	0.0514102	0.158163	0.03	0.009	1	3.33333
RP1-148H17.1	0.0517378	0.147797	0.03	0.009	1	3.33333
LYSMD4	0.0523981	0.158353	0.03	0.009	1	3.33333
GNAO1	0.0523981	0.0884137	0.03	0.009	1	3.33333
RP11-275I4.1	0.0525643	0.12121	0.03	0.009	1	3.33333
LRP8	0.0527309	0.0976765	0.03	0.009	1	3.33333
GCOM1	0.0527309	0.0964266	0.03	0.009	1	3.33333
RPL7P56	0.0528979	0.0407274	0.03	0.009	1	3.33333
RP11-91P24.5	0.0530654	0.110042	0.03	0.009	1	3.33333
CD8B	0.0530654	0.0945513	0.03	0.009	1	3.33333
MIR616	0.0532334	0.16393	0.03	0.009	1	3.33333
TBX21	0.0539096	0.088218	0.03	0.009	1	3.33333
RP4-595K12.1	0.0542503	0.0491618	0.03	0.009	1	3.33333
XXbac-BPG181B23.7	0.0544214	0.103841	0.03	0.009	1	3.33333
RP11-201O14.1	0.0544214	0.0937637	0.03	0.009	1	3.33333
GNRHR2	0.0545929	0.0271566	0.03	0.009	1	3.33333
SYCE2	0.0910991	0.106073	0.02	0.006	1	3.33333
LPPR3	0.0910991	0.0783173	0.02	0.006	1	3.33333
RP11-364P2.2	0.0910991	0.029911	0.02	0.006	1	3.33333
SECTM1	0.0914294	0.111741	0.02	0.006	1	3.33333
HNRNPA1P20	0.0914294	0.0280763	0.02	0.006	1	3.33333
AC106801.1	0.0917607	0.11005	0.02	0.006	1	3.33333
KRT18P7	0.0917607	0.0957056	0.02	0.006	1	3.33333
CTD-2033D24.2	0.0917607	0.0335529	0.02	0.006	1	3.33333
RPS2P24	0.0917607	0.0265498	0.02	0.006	1	3.33333
RP11-1017G21.5	0.092093	0.118865	0.02	0.006	1	3.33333
NAIF1	0.092093	0.106445	0.02	0.006	1	3.33333
LINC00515	0.092093	0.106196	0.02	0.006	1	3.33333
C3orf14	0.092093	0.102477	0.02	0.006	1	3.33333
C9orf147	0.092093	0.0801622	0.02	0.006	1	3.33333
RPL13P4	0.0924263	0.106505	0.02	0.006	1	3.33333
AF129075.5	0.0924263	0.102377	0.02	0.006	1	3.33333
LRRC37A14P	0.0924263	0.082246	0.02	0.006	1	3.33333
RHPN1	0.0924263	0.0575711	0.02	0.006	1	3.33333
PZP	0.0924263	0.056126	0.02	0.006	1	3.33333
IGF2BP2	0.0924263	0.0469029	0.02	0.006	1	3.33333
YY2	0.0927605	0.104755	0.02	0.006	1	3.33333
RPL37P15	0.0927605	0.0966984	0.02	0.006	1	3.33333
WDR72	0.0927605	0.0331254	0.02	0.006	1	3.33333
PKN3	0.0930957	0.0759465	0.02	0.006	1	3.33333
RBMS2P1	0.0930957	0.0643549	0.02	0.006	1	3.33333
AL590762.6	0.0930957	0.0373574	0.02	0.006	1	3.33333
NACC2	0.0930957	0.0128472	0.02	0.006	1	3.33333
GAS2	0.0934319	0.0651786	0.02	0.006	1	3.33333
RP11-196G18.24	0.0934319	0.0604598	0.02	0.006	1	3.33333
EVA1C	0.0934319	0.0404752	0.02	0.006	1	3.33333
PRKAR1AP	0.0934319	0.0196061	0.02	0.006	1	3.33333
PLEKHH1	0.093769	0.0513982	0.02	0.006	1	3.33333
ADAM12	0.093769	0.0418578	0.02	0.006	1	3.33333
GRIN2C	0.093769	0.0319185	0.02	0.006	1	3.33333
RP1-72A23.1	0.0941071	0.0469804	0.02	0.006	1	3.33333
KNOP1P2	0.0941071	0.045297	0.02	0.006	1	3.33333
LL0XNC01-131B10.2	0.0941071	0.0377987	0.02	0.006	1	3.33333
RP4-591N18.2	0.0941071	0.032876	0.02	0.006	1	3.33333
PSMA2P3	0.0941071	0.023864	0.02	0.006	1	3.33333
RP11-159H10.1	0.0941071	0.0167615	0.02	0.006	1	3.33333
TP73	0.0944462	0.0179538	0.02	0.006	1	3.33333
RP11-731C17.2	0.0947863	0.0592178	0.02	0.006	1	3.33333
SNORA3	0.0947863	0.0515927	0.02	0.006	1	3.33333
CADM3	0.0947863	0.0281611	0.02	0.006	1	3.33333
RP11-701P16.5	0.0951273	0.0359931	0.02	0.006	1	3.33333
RP11-815J21.1	0.0951273	0.0264593	0.02	0.006	1	3.33333
TG	0.0958124	0.00020408	0.02	0.006	1	3.33333
RP11-511H9.3	0.0965014	0.0266056	0.02	0.006	1	3.33333
RP11-399O19.9	0.0965014	0.00191509	0.02	0.006	1	3.33333
IGLV5-37	0.235134	0.0888544	0.01	0.003	1	3.33333
SNORD16	0.235134	0.0885523	0.01	0.003	1	3.33333
RP11-177N22.2	0.235134	0.0794128	0.01	0.003	1	3.33333
CLLU1	0.235134	0.0781541	0.01	0.003	1	3.33333
RP11-278C7.2	0.235134	0.0757088	0.01	0.003	1	3.33333
RP11-349G13.1	0.235134	0.0754916	0.01	0.003	1	3.33333
B4GALT2	0.235134	0.0751454	0.01	0.003	1	3.33333
AMPH	0.235134	0.0741538	0.01	0.003	1	3.33333
RP11-419I17.1	0.235134	0.0737845	0.01	0.003	1	3.33333
AC124890.1	0.235134	0.0731414	0.01	0.003	1	3.33333
LL0XNC01-116E7.1	0.235134	0.0729167	0.01	0.003	1	3.33333
RP11-225H22.7	0.235134	0.0728747	0.01	0.003	1	3.33333
RP11-116O18.3	0.235134	0.0724754	0.01	0.003	1	3.33333
MIR3942	0.235134	0.0707584	0.01	0.003	1	3.33333
RP11-569G9.7	0.235134	0.0698154	0.01	0.003	1	3.33333
CTA-14H9.5	0.235134	0.0691996	0.01	0.003	1	3.33333
AC195454.1	0.235134	0.069071	0.01	0.003	1	3.33333
CTD-2196E14.4	0.235134	0.0688201	0.01	0.003	1	3.33333
RN7SL258P	0.235134	0.0686011	0.01	0.003	1	3.33333
RP11-537I16.2	0.235134	0.0683134	0.01	0.003	1	3.33333
RN7SL370P	0.235134	0.0658817	0.01	0.003	1	3.33333
CYBRD1	0.235134	0.0658031	0.01	0.003	1	3.33333
C16orf46	0.235134	0.0657472	0.01	0.003	1	3.33333
RP11-1084A12.1	0.235134	0.0642857	0.01	0.003	1	3.33333
RP11-342I1.2	0.235134	0.0636838	0.01	0.003	1	3.33333
RP11-84A19.4	0.235134	0.0632315	0.01	0.003	1	3.33333
MRPS36P4	0.235134	0.061864	0.01	0.003	1	3.33333
CTB-2L9.1	0.235134	0.0617393	0.01	0.003	1	3.33333
UBE2FP3	0.235134	0.0614992	0.01	0.003	1	3.33333
AL590235.1	0.235134	0.0614568	0.01	0.003	1	3.33333
FAT2	0.235134	0.060814	0.01	0.003	1	3.33333
ASS1P2	0.235134	0.0602675	0.01	0.003	1	3.33333
PRSS1	0.235134	0.0602493	0.01	0.003	1	3.33333
MDK	0.235134	0.05902	0.01	0.003	1	3.33333
SNORA58	0.235134	0.0586091	0.01	0.003	1	3.33333
RP11-527B17.2	0.235134	0.058254	0.01	0.003	1	3.33333
RP11-39K24.12	0.235134	0.0580131	0.01	0.003	1	3.33333
AC073410.1	0.235134	0.0577371	0.01	0.003	1	3.33333
AC005532.5	0.235134	0.0571557	0.01	0.003	1	3.33333
TGIF2P1	0.235134	0.0569444	0.01	0.003	1	3.33333
RP11-572C15.6	0.235134	0.0565647	0.01	0.003	1	3.33333
WFIKKN1	0.235134	0.0550441	0.01	0.003	1	3.33333
CETP	0.235134	0.0548311	0.01	0.003	1	3.33333
RP11-532M24.1	0.235134	0.0540209	0.01	0.003	1	3.33333
HNF1B	0.235134	0.0538184	0.01	0.003	1	3.33333
RP11-93B14.5	0.235134	0.0531022	0.01	0.003	1	3.33333
RAB23	0.235134	0.0530764	0.01	0.003	1	3.33333
KCNV2	0.235134	0.0516715	0.01	0.003	1	3.33333
RP11-890B15.2	0.235134	0.0513838	0.01	0.003	1	3.33333
RP11-357H14.17	0.235134	0.0512801	0.01	0.003	1	3.33333
PIP5KL1	0.235134	0.0506368	0.01	0.003	1	3.33333
RP11-289H16.1	0.235134	0.0499264	0.01	0.003	1	3.33333
IGKV2D-18	0.235134	0.0474404	0.01	0.003	1	3.33333
CTC-523E23.5	0.235134	0.0473968	0.01	0.003	1	3.33333
NUDT10	0.235134	0.0471694	0.01	0.003	1	3.33333
RP11-452G18.1	0.235134	0.0457962	0.01	0.003	1	3.33333
MITF	0.235134	0.0448224	0.01	0.003	1	3.33333
PVRL4	0.235134	0.0442576	0.01	0.003	1	3.33333
MAPK6PS4	0.235134	0.0433552	0.01	0.003	1	3.33333
FRMPD2	0.235134	0.0432561	0.01	0.003	1	3.33333
AC069363.1	0.235134	0.0431446	0.01	0.003	1	3.33333
SPOCD1	0.235134	0.0407124	0.01	0.003	1	3.33333
RP11-701H24.3	0.235134	0.0395894	0.01	0.003	1	3.33333
RP11-615J4.4	0.235134	0.0383448	0.01	0.003	1	3.33333
RP11-561O23.5	0.235134	0.0378293	0.01	0.003	1	3.33333
APBA1	0.235134	0.0375895	0.01	0.003	1	3.33333
C1orf116	0.235134	0.0366808	0.01	0.003	1	3.33333
RP11-423O2.1	0.235134	0.0348207	0.01	0.003	1	3.33333
GSTM5	0.235134	0.0328392	0.01	0.003	1	3.33333
TRBV19	0.235134	0.0321162	0.01	0.003	1	3.33333
AP001046.6	0.235134	0.0300958	0.01	0.003	1	3.33333
AC010525.7	0.235134	0.029763	0.01	0.003	1	3.33333
RP11-419M24.5	0.235134	0.02939	0.01	0.003	1	3.33333
RP11-276H19.4	0.235134	0.0260064	0.01	0.003	1	3.33333
RP11-467I20.3	0.235134	0.0239924	0.01	0.003	1	3.33333
RPL27AP	0.235134	0.0220158	0.01	0.003	1	3.33333
XXbac-BPG34I8.3	0.235134	0.021307	0.01	0.003	1	3.33333
TMEM213	0.235134	0.0197078	0.01	0.003	1	3.33333
TCEB3CL2	0.235134	0.0151945	0.01	0.003	1	3.33333
RP11-1084J3.4	0.235134	0.0148027	0.01	0.003	1	3.33333
NRBF2P2	0.235134	0.013852	0.01	0.003	1	3.33333
SI	0.235134	0.0122412	0.01	0.003	1	3.33333
SH3BGR	0.236095	0.0671361	0.01	0.003	1	3.33333
AC018506.1	0.236095	0.0663848	0.01	0.003	1	3.33333
TENC1	0.236095	0.0661061	0.01	0.003	1	3.33333
RNU6-260P	0.236095	0.0614908	0.01	0.003	1	3.33333
PTTG4P	0.236095	0.0601693	0.01	0.003	1	3.33333
CACNA1C-AS2	0.236095	0.0599776	0.01	0.003	1	3.33333
RP11-286H15.1	0.236095	0.0589949	0.01	0.003	1	3.33333
RP11-70F11.11	0.236095	0.0581787	0.01	0.003	1	3.33333
THBS1	0.236095	0.057019	0.01	0.003	1	3.33333
MIR5196	0.236095	0.0567136	0.01	0.003	1	3.33333
RN7SKP23	0.236095	0.0544125	0.01	0.003	1	3.33333
FAM220CP	0.236095	0.0538086	0.01	0.003	1	3.33333
RP11-246A10.1	0.236095	0.0536366	0.01	0.003	1	3.33333
C4BPB	0.236095	0.0529795	0.01	0.003	1	3.33333
AP004290.1	0.236095	0.0526518	0.01	0.003	1	3.33333
RP11-950C14.3	0.236095	0.0508463	0.01	0.003	1	3.33333
LINC00694	0.236095	0.0501656	0.01	0.003	1	3.33333
IQSEC2	0.236095	0.0495988	0.01	0.003	1	3.33333
RN7SKP287	0.236095	0.0475318	0.01	0.003	1	3.33333
DYRK3	0.236095	0.0450436	0.01	0.003	1	3.33333
RP11-677M14.2	0.236095	0.043082	0.01	0.003	1	3.33333
RN7SKP173	0.236095	0.0428836	0.01	0.003	1	3.33333
OPA1-AS1	0.236095	0.0418602	0.01	0.003	1	3.33333
RP11-1079H9.1	0.236095	0.0415656	0.01	0.003	1	3.33333
FGF22	0.236095	0.0415024	0.01	0.003	1	3.33333
ADC	0.236095	0.0414384	0.01	0.003	1	3.33333
GRIN2B	0.236095	0.0408925	0.01	0.003	1	3.33333
TMPRSS2	0.236095	0.0402173	0.01	0.003	1	3.33333
ABCA8	0.236095	0.0395908	0.01	0.003	1	3.33333
SLC6A4	0.236095	0.0375996	0.01	0.003	1	3.33333
TOLLIP-AS1	0.236095	0.037329	0.01	0.003	1	3.33333
RP11-436H11.2	0.236095	0.0362479	0.01	0.003	1	3.33333
RP1-240B8.3	0.236095	0.0362097	0.01	0.003	1	3.33333
RP11-481A12.6	0.236095	0.0356559	0.01	0.003	1	3.33333
AC092687.5	0.236095	0.0330196	0.01	0.003	1	3.33333
GPRC5B	0.236095	0.032132	0.01	0.003	1	3.33333
SLCO2A1	0.236095	0.0313765	0.01	0.003	1	3.33333
RP11-881L2.1	0.236095	0.0306996	0.01	0.003	1	3.33333
HCRTR1	0.236095	0.0303088	0.01	0.003	1	3.33333
RP11-166O4.5	0.236095	0.0302343	0.01	0.003	1	3.33333
DDX11L1	0.236095	0.0300898	0.01	0.003	1	3.33333
RGS22	0.236095	0.0298335	0.01	0.003	1	3.33333
AC110615.1	0.236095	0.0289236	0.01	0.003	1	3.33333
CTD-3222D19.2	0.236095	0.0259245	0.01	0.003	1	3.33333
ZNF705A	0.236095	0.0258067	0.01	0.003	1	3.33333
CBS	0.236095	0.0232681	0.01	0.003	1	3.33333
AC073082.3	0.236095	0.0222221	0.01	0.003	1	3.33333
KCTD9P2	0.236095	0.017388	0.01	0.003	1	3.33333
TMEM249	0.236095	0.0169309	0.01	0.003	1	3.33333
RP11-395P13.6	0.236095	0.0165629	0.01	0.003	1	3.33333
RP6-91H8.5	0.236095	0.0155193	0.01	0.003	1	3.33333
RP11-627G1.1	0.236095	0.0154826	0.01	0.003	1	3.33333
CEACAM4	0.236095	0.0141925	0.01	0.003	1	3.33333
CACNA1I	0.236095	0.0140916	0.01	0.003	1	3.33333
DSPP	0.236095	0.0135745	0.01	0.003	1	3.33333
FAM35EP	0.236095	0.0124465	0.01	0.003	1	3.33333
C5orf27	0.236095	0.0101641	0.01	0.003	1	3.33333
RP11-317B7.2	0.236095	0.0091875	0.01	0.003	1	3.33333
SCN9A	0.236095	0.00758153	0.01	0.003	1	3.33333
ANKRD30B	0.236095	0.00670578	0.01	0.003	1	3.33333
AMDP1	0.236095	0.00591228	0.01	0.003	1	3.33333
RNU5E-10P	0.237058	0.0563149	0.01	0.003	1	3.33333
SIGLEC15	0.237058	0.0500431	0.01	0.003	1	3.33333
RP4-593M8.1	0.237058	0.0459729	0.01	0.003	1	3.33333
RP11-385D13.3	0.237058	0.0456287	0.01	0.003	1	3.33333
WBP1LP2	0.237058	0.0442995	0.01	0.003	1	3.33333
MT1XP1	0.237058	0.0414355	0.01	0.003	1	3.33333
RN7SL832P	0.237058	0.0401173	0.01	0.003	1	3.33333
ANKK1	0.237058	0.0396804	0.01	0.003	1	3.33333
RP11-231N9.1	0.237058	0.0346547	0.01	0.003	1	3.33333
RP11-546M4.1	0.237058	0.0342303	0.01	0.003	1	3.33333
RP4-539M6.22	0.237058	0.0330221	0.01	0.003	1	3.33333
RP11-613F22.6	0.237058	0.0319663	0.01	0.003	1	3.33333
COL15A1	0.237058	0.031862	0.01	0.003	1	3.33333
AC087294.2	0.237058	0.0316557	0.01	0.003	1	3.33333
RN7SL610P	0.237058	0.0312836	0.01	0.003	1	3.33333
MSANTD1	0.237058	0.0298403	0.01	0.003	1	3.33333
RP1	0.237058	0.0291408	0.01	0.003	1	3.33333
AC010148.1	0.237058	0.028884	0.01	0.003	1	3.33333
SNAP25-AS1	0.237058	0.0282272	0.01	0.003	1	3.33333
RP11-977G19.11	0.237058	0.02716	0.01	0.003	1	3.33333
RP4-539M6.20	0.237058	0.0268339	0.01	0.003	1	3.33333
CTD-3099C6.7	0.237058	0.026261	0.01	0.003	1	3.33333
CACNA1B	0.237058	0.0251877	0.01	0.003	1	3.33333
RP11-423O2.2	0.237058	0.0238581	0.01	0.003	1	3.33333
CTD-2571L23.8	0.237058	0.0233339	0.01	0.003	1	3.33333
SLC25A18	0.237058	0.022984	0.01	0.003	1	3.33333
AC017006.2	0.237058	0.021888	0.01	0.003	1	3.33333
CERCAM	0.237058	0.0210478	0.01	0.003	1	3.33333
AP3B2	0.237058	0.0200705	0.01	0.003	1	3.33333
RP11-287F9.2	0.237058	0.0200424	0.01	0.003	1	3.33333
OR7E12P	0.237058	0.0196547	0.01	0.003	1	3.33333
SLC24A2	0.237058	0.0185573	0.01	0.003	1	3.33333
SLC25A30-AS1	0.237058	0.017909	0.01	0.003	1	3.33333
RP11-344L21.1	0.237058	0.0159025	0.01	0.003	1	3.33333
RP1-197O17.2	0.237058	0.015797	0.01	0.003	1	3.33333
OSTF1P1	0.237058	0.0155435	0.01	0.003	1	3.33333
RP11-516A11.3	0.237058	0.0154873	0.01	0.003	1	3.33333
CTB-85P21.1	0.237058	0.0141648	0.01	0.003	1	3.33333
SEMA4C	0.237058	0.0115523	0.01	0.003	1	3.33333
CTD-2200P10.1	0.237058	0.00856571	0.01	0.003	1	3.33333
RBPJP2	0.237058	0.00741546	0.01	0.003	1	3.33333
C12orf40	0.237058	0.00647774	0.01	0.003	1	3.33333
GSG1	0.237058	0.00619908	0.01	0.003	1	3.33333
NCKAP1	0.237058	0.00446854	0.01	0.003	1	3.33333
SBK1	0.237058	-0.00076469	0.01	0.003	1	3.33333
CTD-2002J20.1	0.238025	0.0411401	0.01	0.003	1	3.33333
KLHL34	0.238025	0.0330245	0.01	0.003	1	3.33333
RP11-567J20.3	0.238025	0.0301046	0.01	0.003	1	3.33333
KDELR3	0.238025	0.0244249	0.01	0.003	1	3.33333
ENKUR	0.238025	0.0240487	0.01	0.003	1	3.33333
RP11-397A16.2	0.238025	0.020045	0.01	0.003	1	3.33333
RP11-266K22.2	0.238025	0.0195378	0.01	0.003	1	3.33333
MED28P3	0.238025	0.0187039	0.01	0.003	1	3.33333
RNU1-11P	0.238025	0.0181372	0.01	0.003	1	3.33333
CAV1	0.238025	0.0180368	0.01	0.003	1	3.33333
CTC-505O3.1	0.238025	0.017563	0.01	0.003	1	3.33333
RN7SL573P	0.238025	0.0171905	0.01	0.003	1	3.33333
RP11-863P13.3	0.238025	0.016777	0.01	0.003	1	3.33333
KIT	0.238025	0.0164722	0.01	0.003	1	3.33333
VIPR1	0.238025	0.0162003	0.01	0.003	1	3.33333
RP5-1142A6.7	0.238025	0.0120922	0.01	0.003	1	3.33333
RP11-363H12.1	0.238025	0.00829853	0.01	0.003	1	3.33333
POM121L4P	0.238025	0.0071996	0.01	0.003	1	3.33333
RP11-512M8.5	0.238025	0.0069679	0.01	0.003	1	3.33333
CCDC181	0.238025	0.00560966	0.01	0.003	1	3.33333
LAG3	0.238025	0.0055066	0.01	0.003	1	3.33333
PWWP2AP1	0.238025	0.00525045	0.01	0.003	1	3.33333
FAM27D1	0.238025	0.00432995	0.01	0.003	1	3.33333
LAMA3	0.238025	0.00425196	0.01	0.003	1	3.33333
PRKRIRP1	0.238025	0.00312217	0.01	0.003	1	3.33333
RP11-305E6.4	0.238025	0.00254869	0.01	0.003	1	3.33333
CCDC114	0.238025	0.00209485	0.01	0.003	1	3.33333
FRMPD1	0.238025	0.00147085	0.01	0.003	1	3.33333
USP2-AS1	0.238025	-9.92593e-05	0.01	0.003	1	3.33333
KARSP1	0.238025	-0.000250611	0.01	0.003	1	3.33333
RP11-320N21.2	0.238025	-0.000737565	0.01	0.003	1	3.33333
RGS17	0.238025	-0.00111722	0.01	0.003	1	3.33333
GOLGA8T	0.238025	-0.00329408	0.01	0.003	1	3.33333
CTAGE4	0.238025	-0.0038098	0.01	0.003	1	3.33333
RNU5E-4P	0.238994	0.0378515	0.01	0.003	1	3.33333
RP11-108M9.6	0.238994	0.0337113	0.01	0.003	1	3.33333
RNU1-16P	0.238994	0.0319484	0.01	0.003	1	3.33333
ARL13A	0.238994	0.0228015	0.01	0.003	1	3.33333
RP3-522J7.5	0.238994	0.0210657	0.01	0.003	1	3.33333
MIR3150B	0.238994	0.0207129	0.01	0.003	1	3.33333
IGF2	0.238994	0.0109274	0.01	0.003	1	3.33333
LRRTM4	0.238994	0.0106294	0.01	0.003	1	3.33333
KLHL17	0.238994	0.00951917	0.01	0.003	1	3.33333
AC073321.3	0.238994	0.00898823	0.01	0.003	1	3.33333
SLC12A5	0.238994	0.00709003	0.01	0.003	1	3.33333
AP000892.4	0.238994	0.00621192	0.01	0.003	1	3.33333
AC064852.4	0.238994	0.0048714	0.01	0.003	1	3.33333
PSMC1P11	0.238994	0.00423142	0.01	0.003	1	3.33333
MRPS31P2	0.238994	0.00392501	0.01	0.003	1	3.33333
NPM1P23	0.238994	0.00345255	0.01	0.003	1	3.33333
PLSCR2	0.238994	0.00329496	0.01	0.003	1	3.33333
EIF2S2P2	0.238994	0.00245979	0.01	0.003	1	3.33333
CLDN4	0.238994	0.00234102	0.01	0.003	1	3.33333
MMP23B	0.238994	0.00218626	0.01	0.003	1	3.33333
TMEM176A	0.238994	0.00210101	0.01	0.003	1	3.33333
AJUBA	0.238994	0.00191798	0.01	0.003	1	3.33333
RP11-114H7.2	0.238994	0.00095747	0.01	0.003	1	3.33333
KCNJ11	0.238994	0.000749824	0.01	0.003	1	3.33333
RN7SL82P	0.238994	0.000295633	0.01	0.003	1	3.33333
RN7SL628P	0.238994	0.000295633	0.01	0.003	1	3.33333
UNC13B	0.238994	0.000152134	0.01	0.003	1	3.33333
C12orf61	0.238994	1.49653e-06	0.01	0.003	1	3.33333
USHBP1	0.238994	-0.000359427	0.01	0.003	1	3.33333
ABLIM2	0.238994	-0.000617887	0.01	0.003	1	3.33333
PDE3A	0.238994	-0.000915382	0.01	0.003	1	3.33333
PROM2	0.238994	-0.00126992	0.01	0.003	1	3.33333
ROM1	0.238994	-0.00236592	0.01	0.003	1	3.33333
SLC4A10	0.238994	-0.00271054	0.01	0.003	1	3.33333
TFCP2L1	0.238994	-0.00396192	0.01	0.003	1	3.33333
ITPKC	0.238994	-0.00435746	0.01	0.003	1	3.33333
PLEKHA6	0.238994	-0.00451492	0.01	0.003	1	3.33333
RP4-751H13.7	0.238994	-0.00486718	0.01	0.003	1	3.33333
RP1-90J20.11	0.238994	-0.00530077	0.01	0.003	1	3.33333
MLK7-AS1	0.238994	-0.00544665	0.01	0.003	1	3.33333
IL1R1	0.238994	-0.00553096	0.01	0.003	1	3.33333
RP11-337C18.9	0.238994	-0.00618866	0.01	0.003	1	3.33333
CX3CR1	0.238994	-0.00844181	0.01	0.003	1	3.33333
CFH	0.238994	-0.00865433	0.01	0.003	1	3.33333
FAM224B	0.238994	-0.00954783	0.01	0.003	1	3.33333
ZNF232	0.000277068	0.248339	0.101	0.031	1	3.25806
PCYOX1	0.000486423	0.295064	0.091	0.028	1	3.25
ENC1	0.000691261	0.270591	0.091	0.028	1	3.25
RPL10L	0.0062446	0.0685472	0.061	0.019	1	3.21053
TIGD6	0.0123833	0.178839	0.051	0.016	1	3.1875
IL18	0.0132971	0.183796	0.051	0.016	1	3.1875
RP11-265P11.1	0.0133364	0.13798	0.051	0.016	1	3.1875
RP11-344E13.3	0.0136548	0.125553	0.051	0.016	1	3.1875
RP11-31F15.2	0.0137355	0.131946	0.051	0.016	1	3.1875
RP5-1028K7.2	0.000340468	0.376358	0.101	0.032	1	3.15625
RP13-514E23.2	0.000341451	0.313959	0.101	0.032	1	3.15625
TMEM9B-AS1	0.00214175	0.193927	0.081	0.026	1	3.11538
MAN1A1	0.00300991	0.279445	0.071	0.023	1	3.08696
MMP17	0.00532514	0.122144	0.071	0.023	1	3.08696
RN7SL738P	0.029799	0.189145	0.04	0.013	1	3.07692
WNT3	0.0305987	0.127234	0.04	0.013	1	3.07692
LACTB	0.0311421	0.123756	0.04	0.013	1	3.07692
MYL9	0.0321597	0.0538316	0.04	0.013	1	3.07692
ZNF471	0.0325367	0.0166632	0.04	0.013	1	3.07692
[truncated: 29,500 more rows]
