# Supplementary material for: A gene expression signature of TREM2hi macrophages and γδ T cells predicts immunotherapy response
Source: Nat Commun. 2020 Oct 8;11:5084. doi: 10.1038/s41467-020-18546-x (PMC7545100; doi:10.1038/s41467-020-18546-x)
Supplement: Supplementary file 12 — Supplementary Dataset 9 [file 41467_2020_18546_MOESM12_ESM.xlsx]

## Sheet: Sheet1
Supplementary Data 9. Detailed information of the genes of ICT outcome signature - ImmuneCells.Sig.
No.	Symbol	Entrez Gene Name	Location	Type(s)	Drug(s)
1	ADAM21	ADAM metallopeptidase domain 21	Plasma Membrane	peptidase
2	ALDH1L2	aldehyde dehydrogenase 1 family member L2	Cytoplasm	enzyme
3	APBB2	amyloid beta precursor protein binding family B member 2	Cytoplasm	other
4	APOC2	apolipoprotein C2	Extracellular Space	transporter
5	ARSF	arylsulfatase F	Extracellular Space	enzyme
6	ASAH2	N-acylsphingosine amidohydrolase 2	Cytoplasm	enzyme
7	ASPM	abnormal spindle microtubule assembly	Nucleus	other
8	BIRC5	baculoviral IAP repeat containing 5	Cytoplasm	other	gataparsen, EZN 3042
9	C6orf223	chromosome 6 open reading frame 223	Other	other
10	CACNG1	calcium voltage-gated channel auxiliary subunit gamma 1	Plasma Membrane	ion channel	diltiazem/enalapril, lercanidipin, nitrendipine, diltiazem
11	CCL18	C-C motif chemokine ligand 18	Extracellular Space	cytokine
12	CD177	CD177 molecule	Cytoplasm	other
13	CD244	CD244 molecule	Plasma Membrane	transmembrane receptor
14	CDCA5	cell division cycle associated 5	Cytoplasm	other
15	CDH1	cadherin 1	Plasma Membrane	other
16	CEACAM6	CEA cell adhesion molecule 6	Plasma Membrane	other	L-DOS47
17	CILP2	cartilage intermediate layer protein 2	Extracellular Space	other
18	CLDN7	claudin 7	Plasma Membrane	other
19	CLNK	cytokine dependent hematopoietic cell linker	Cytoplasm	other
20	CORO7	coronin 7	Cytoplasm	other
21	CR2	complement C3d receptor 2	Plasma Membrane	transmembrane receptor
22	CRTAM	cytotoxic and regulatory T cell molecule	Plasma Membrane	other
23	CYTL1	cytokine like 1	Extracellular Space	cytokine
24	DHRS9	dehydrogenase/reductase 9	Cytoplasm	enzyme
25	DLK1	delta like non-canonical Notch ligand 1	Extracellular Space	other
26	DUSP13	dual specificity phosphatase 13	Cytoplasm	phosphatase
27	EIF4A2	eukaryotic translation initiation factor 4A2	Cytoplasm	translation regulator
28	ENTHD1	ENTH domain containing 1	Other	other
29	FBLN1	fibulin 1	Extracellular Space	other
30	FBLN2	fibulin 2	Extracellular Space	other
31	FMOD	fibromodulin	Extracellular Space	other
32	FOLR2	folate receptor beta	Plasma Membrane	transporter
33	FOXI1	forkhead box I1	Nucleus	transcription regulator
34	GBP1P1	guanylate binding protein 1 pseudogene 1	Other	other
35	GDF1	growth differentiation factor 1	Extracellular Space	growth factor
36	GIMAP4	GTPase, IMAP family member 4	Nucleus	other
37	GPR31	G protein-coupled receptor 31	Plasma Membrane	G-protein coupled receptor
38	GRIA1	glutamate ionotropic receptor AMPA type subunit 1	Plasma Membrane	ion channel	methoxyflurane, sevoflurane, isoflurane
39	GRM7	glutamate metabotropic receptor 7	Plasma Membrane	G-protein coupled receptor	fasoracetam
40	ITGA3	integrin subunit alpha 3	Plasma Membrane	other
41	JMJD7	jumonji domain containing 7	Other	other
42	KIR2DL4	killer cell immunoglobulin like receptor, two Ig domains and long cytoplasmic tail 4	Plasma Membrane	transmembrane receptor
43	KIRREL2	kirre like nephrin family adhesion molecule 2	Plasma Membrane	other
44	KLHDC8B	kelch domain containing 8B	Cytoplasm	other
45	KRT4	keratin 4	Cytoplasm	other
46	LALBA	lactalbumin alpha	Extracellular Space	enzyme
47	LEF1	lymphoid enhancer binding factor 1	Nucleus	transcription regulator
48	LINC00243	long intergenic non-protein coding RNA 243	Other	other
49	LYSMD2	LysM domain containing 2	Other	other
50	MAEL	maelstrom spermatogenic transposon silencer	Nucleus	transcription regulator
51	MAP2K5	mitogen-activated protein kinase kinase 5	Cytoplasm	kinase
52	MATN3	matrilin 3	Extracellular Space	other
53	MFAP2	microfibril associated protein 2	Extracellular Space	other
54	MKI67	marker of proliferation Ki-67	Nucleus	other
55	MMP12	matrix metallopeptidase 12	Extracellular Space	peptidase	marimastat
56	MMP9	matrix metallopeptidase 9	Extracellular Space	peptidase	glucosamine, GS-5745
57	MT1G	metallothionein 1G	Nucleus	other
58	MUSK	muscle associated receptor tyrosine kinase	Plasma Membrane	kinase
59	MXRA8	matrix remodeling associated 8	Cytoplasm	other
60	MYL1	myosin light chain 1	Cytoplasm	other
61	MYO1G	myosin IG	Cytoplasm	other
62	NACA2	nascent polypeptide associated complex subunit alpha 2	Other	other
63	NACA3P	NACA family member 3, pseudogene	Other	other
64	NUDT10	nudix hydrolase 10	Cytoplasm	enzyme
65	NUPR1	nuclear protein 1, transcriptional regulator	Nucleus	transcription regulator
66	OTOF	otoferlin	Plasma Membrane	other
67	PCLAF	PCNA clamp associated factor	Nucleus	other
68	PKDCC	protein kinase domain containing, cytoplasmic	Cytoplasm	kinase
69	PLA2G2D	phospholipase A2 group IID	Extracellular Space	enzyme
70	PPA2	inorganic pyrophosphatase 2	Cytoplasm	enzyme
71	PPP4R3C	protein phosphatase 4 regulatory subunit 3C	Other	other
72	PRPH	peripherin	Plasma Membrane	other
73	PRUNE2	prune homolog 2 with BCH domain	Cytoplasm	other
74	RASL12	RAS like family 12	Other	enzyme
75	RIMS2	regulating synaptic membrane exocytosis 2	Plasma Membrane	other
76	RNASE1	ribonuclease A family member 1, pancreatic	Extracellular Space	enzyme
77	ROR1	receptor tyrosine kinase like orphan receptor 1	Plasma Membrane	kinase	cirmtuzumab, VLS-101
78	RPL36AP41	ribosomal protein L36a pseudogene 41	Other	other
79	RRM2	ribonucleotide reductase regulatory subunit M2	Nucleus	enzyme	docetaxel/gemcitabine
80	SCGB2A2	secretoglobin family 2A member 2	Extracellular Space	other
81	SELENOP	selenoprotein P	Extracellular Space	other
82	SH2D2A	SH2 domain containing 2A	Cytoplasm	other
83	SHC3	SHC adaptor protein 3	Cytoplasm	kinase
84	SLC16A3	solute carrier family 16 member 3	Plasma Membrane	transporter
85	SPATA13	spermatogenesis associated 13	Plasma Membrane	other
86	SPC24	SPC24 component of NDC80 kinetochore complex	Cytoplasm	other
87	SPP1	secreted phosphoprotein 1	Extracellular Space	cytokine
88	STC1	stanniocalcin 1	Extracellular Space	kinase
89	STC2	stanniocalcin 2	Extracellular Space	other
90	STOML3	stomatin like 3	Plasma Membrane	other
91	SYT6	synaptotagmin 6	Cytoplasm	transporter
92	TDRD15	tudor domain containing 15	Other	other
93	TEAD2	TEA domain transcription factor 2	Nucleus	transcription regulator
94	TK1	thymidine kinase 1	Cytoplasm	kinase
95	TM4SF19	transmembrane 4 L six family member 19	Other	other
96	TMEM171	transmembrane protein 171	Other	other
97	TRAF3IP2	TRAF3 interacting protein 2	Cytoplasm	other
98	TREM2	triggering receptor expressed on myeloid cells 2	Plasma Membrane	transmembrane receptor	anti-TREM2 antibody
99	TRPC4	transient receptor potential cation channel subfamily C member 4	Plasma Membrane	ion channel
100	TSHZ3	teashirt zinc finger homeobox 3	Nucleus	transcription regulator
101	TUBA8	tubulin alpha 8	Cytoplasm	other	docetaxel/gemcitabine
102	TYMS	thymidylate synthetase	Nucleus	enzyme	pemetrexed, capecitabine/temozolomide
103	UBE2C	ubiquitin conjugating enzyme E2 C	Cytoplasm	enzyme
104	UNC80	unc-80 homolog, NALCN channel complex subunit	Plasma Membrane	enzyme
105	ZNF219	zinc finger protein 219	Nucleus	transcription regulator
106	ZNF462	zinc finger protein 462	Nucleus	transcription regulator
107	ZNF610	zinc finger protein 610	Nucleus	transcription regulator
108	ZNF880	zinc finger protein 880	Other	other
